# Supplementary material for: Sex Differences in Coronary Artery Disease and Diabetes Revealed by scRNA-Seq and CITE-Seq of Human CD4+ T Cells
Source: Int J Mol Sci. 2022 Aug 30;23(17):9875. doi: 10.3390/ijms23179875 (PMC9456056; doi:10.3390/ijms23179875)
Supplement: Supplementary file 1 [file ijms-23-09875-s001.zip]

Archive with 7 entries (6 files):
- ijms-1884353-SI.zip
- Supplemental Excel Files/
- Supplemental Excel Files/Supplemental Excel File 1 Raw gene expressions.csv
- Supplemental Excel Files/Supplemental Excel File 2.xlsx
- Supplemental Excel Files/Supplemental Excel File 3 .xlsx
- Supplemental Excel Files/Supplemental Excel File 4 .xlsx
- Supplemental Excel Files/Supplemental Excel File 5.xlsx
