# Supplementary material for: Sex Differences in Coronary Artery Disease and Diabetes Revealed by scRNA-Seq and CITE-Seq of Human CD4+ T Cells
Source: Int J Mol Sci. 2022 Aug 30;23(17):9875. doi: 10.3390/ijms23179875 (PMC9456056; doi:10.3390/ijms23179875)
Supplement: Supplementary file 1 [file ijms-23-09875-s001.zip › Supplemental Excel Files/Supplemental Excel File 2.xlsx]

## Sheet: CD4T_Raw
	p_val	avg_log2FC	pct.1	pct.2	p_val_adj	cluster	gene	Type
CLEC4E	0	4.28675	0.134	0.007	0	9	CLEC4E	CD4T
CD86	0	4.2857	0.129	0.004	0	9	CD86	CD4T
CD33	0	4.19733	0.134	0.006	0	9	CD33	CD4T
FCER1G	0	4.00741	0.345	0.051	0	9	FCER1G	CD4T
SLC7A7	0	3.89031	0.16	0.01	0	9	SLC7A7	CD4T
FPR1	0	3.8901	0.163	0.01	0	9	FPR1	CD4T
LY86	4.35743e-307	3.8641	0.154	0.011	2.12207e-304	9	LY86	CD4T
LILRB1	1.04831e-300	3.84548	0.232	0.026	5.10529e-298	9	LILRB1	CD4T
C5AR1	9.26749e-296	3.96657	0.201	0.02	4.51327e-293	9	C5AR1	CD4T
FCN1	9.33901e-283	4.2055	0.426	0.096	4.5481e-280	9	FCN1	CD4T
CD14	8.27674e-282	4.13999	0.261	0.036	4.03077e-279	9	CD14	CD4T
TGFBI	1.84848e-277	3.76901	0.205	0.022	9.00209e-275	9	TGFBI	CD4T
S100A12	2.21638e-274	4.81544	0.275	0.04	1.07938e-271	9	S100A12	CD4T
CD36	8.68467e-269	4.30457	0.128	0.008	4.22943e-266	9	CD36	CD4T
MNDA	4.2085e-267	3.88424	0.143	0.011	2.04954e-264	9	MNDA	CD4T
HLA.DRA	7.20969e-262	3.86865	0.424	0.1	3.51112e-259	9	HLA.DRA	CD4T
LYN	7.4533e-260	3.65253	0.195	0.021	3.62976e-257	9	LYN	CD4T
TREM1	5.34331e-258	4.25494	0.07	0.002	2.60219e-255	9	TREM1	CD4T
LYZ	8.8967e-252	4.37047	0.41	0.097	4.33269e-249	9	LYZ	CD4T
RNASE6	2.8406e-244	3.6884	0.134	0.01	1.38337e-241	9	RNASE6	CD4T
RNASE2	2.91761e-229	4.59257	0.065	0.002	1.42088e-226	9	RNASE2	CD4T
MGST1	7.47606e-227	4.10937	0.092	0.005	3.64084e-224	9	MGST1	CD4T
CD300C	2.30118e-224	4.45529	0.06	0.002	1.12068e-221	9	CD300C	CD4T
KCNE3	4.73028e-204	3.97255	0.074	0.003	2.30365e-201	9	KCNE3	CD4T
S100A8	4.27983e-200	4.83765	0.054	0.002	2.08428e-197	9	S100A8	CD4T
VCAN	4.48282e-200	3.746	0.195	0.027	2.18313e-197	9	VCAN	CD4T
QPCT	5.00522e-199	4.51658	0.063	0.002	2.43754e-196	9	QPCT	CD4T
ITGAX	4.26455e-196	3.19085	0.197	0.028	2.07684e-193	9	ITGAX	CD4T
FCGR2A	1.25473e-193	3.6409	0.119	0.01	6.11051e-191	9	FCGR2A	CD4T
CD163	7.53857e-184	3.58679	0.085	0.005	3.67128e-181	9	CD163	CD4T
PIK3AP1	2.38016e-177	3.61014	0.127	0.013	1.15914e-174	9	PIK3AP1	CD4T
LAT2	1.69736e-174	3.33075	0.104	0.009	8.26615e-172	9	LAT2	CD4T
CSF3R	1.97753e-174	3.50099	0.154	0.019	9.63058e-172	9	CSF3R	CD4T
S100A9	2.05626e-154	4.51759	0.611	0.309	1.0014e-151	9	S100A9	CD4T
AQP9	2.59555e-154	4.23619	0.058	0.003	1.26403e-151	9	AQP9	CD4T
CLEC4D	2.72268e-153	4.25653	0.044	0.001	1.32595e-150	9	CLEC4D	CD4T
TNFSF13	3.5146e-153	3.43155	0.153	0.021	1.71161e-150	9	TNFSF13	CD4T
TLR8	1.4646e-147	4.08934	0.053	0.002	7.13261e-145	9	TLR8	CD4T
LILRB4	2.98234e-144	4.07309	0.049	0.002	1.4524e-141	9	LILRB4	CD4T
TLR2	1.01567e-140	3.2341	0.122	0.015	4.9463e-138	9	TLR2	CD4T
LGALS1	5.00368e-132	2.24606	0.615	0.307	2.43679e-129	9	LGALS1	CD4T
PTAFR	8.63391e-132	3.93845	0.057	0.003	4.20471e-129	9	PTAFR	CD4T
HLA.DQB1	2.63052e-123	3.13596	0.261	0.068	1.28106e-120	9	HLA.DQB1	CD4T
IL18	1.40861e-116	4.19901	0.04	0.002	6.85992e-114	9	IL18	CD4T
HLA.DMA	6.41445e-115	3.14577	0.232	0.058	3.12384e-112	9	HLA.DMA	CD4T
F13A1	9.20036e-110	3.96667	0.055	0.004	4.48058e-107	9	F13A1	CD4T
SIGLEC10	1.12534e-109	4.00346	0.061	0.005	5.4804e-107	9	SIGLEC10	CD4T
LGALS3	1.53127e-107	2.63789	0.228	0.058	7.45729e-105	9	LGALS3	CD4T
IRF8	4.29221e-107	2.86771	0.116	0.017	2.09031e-104	9	IRF8	CD4T
CXCL16	1.2772e-106	3.60585	0.085	0.01	6.21997e-104	9	CXCL16	CD4T
ITGAM	2.91847e-102	2.49508	0.17	0.036	1.4213e-99	9	ITGAM	CD4T
CCR1	2.5169e-99	4.81648	0.026	0.001	1.22573e-96	9	CCR1	CD4T
YBX3	3.6079e-96	2.83877	0.124	0.021	1.75705e-93	9	YBX3	CD4T
CD74	1.95489e-94	2.96442	0.77	0.593	9.5203e-92	9	CD74	CD4T
HLA.DPA1	4.76483e-85	3.14729	0.34	0.138	2.32047e-82	9	HLA.DPA1	CD4T
ENTPD1	4.28657e-84	3.38722	0.05	0.004	2.08756e-81	9	ENTPD1	CD4T
NLRP3	3.74885e-82	3.3497	0.074	0.009	1.82569e-79	9	NLRP3	CD4T
APLP2	1.18225e-77	2.79517	0.208	0.063	5.75758e-75	9	APLP2	CD4T
IL1B	1.43256e-75	4.59993	0.048	0.004	6.97658e-73	9	IL1B	CD4T
NR4A1	3.47536e-73	3.40857	0.074	0.01	1.6925e-70	9	NR4A1	CD4T
SCPEP1	7.79982e-71	2.72424	0.153	0.039	3.79851e-68	9	SCPEP1	CD4T
GCA	7.37234e-69	2.88397	0.102	0.02	3.59033e-66	9	GCA	CD4T
CD63	2.05261e-67	2.02381	0.437	0.231	9.99622e-65	9	CD63	CD4T
SLC11A1	3.74201e-65	3.01742	0.069	0.01	1.82236e-62	9	SLC11A1	CD4T
LRP1	1.36231e-62	3.64213	0.031	0.002	6.63446e-60	9	LRP1	CD4T
NAMPT	1.23186e-61	3.03441	0.133	0.034	5.99916e-59	9	NAMPT	CD4T
VEGFA	7.90545e-61	3.66294	0.031	0.002	3.84996e-58	9	VEGFA	CD4T
TKT	2.15025e-59	2.63167	0.302	0.137	1.04717e-56	9	TKT	CD4T
ITGB2	4.31626e-58	1.72808	0.751	0.62	2.10202e-55	9	ITGB2	CD4T
CX3CR1	9.25996e-56	2.17757	0.091	0.018	4.5096e-53	9	CX3CR1	CD4T
TNFSF13B	9.94529e-56	2.61648	0.094	0.02	4.84336e-53	9	TNFSF13B	CD4T
C3AR1	2.42718e-53	3.29798	0.048	0.006	1.18204e-50	9	C3AR1	CD4T
IL7R	4.09141e-53	-0.982673	0.383	0.638	1.99252e-50	9	IL7R	CD4T
TNFRSF8	4.55765e-53	3.92353	0.02	0.001	2.21957e-50	9	TNFRSF8	CD4T
BPI	9.90122e-53	4.74855	0.014	0	4.8219e-50	9	BPI	CD4T
CD3E	2.59891e-52	-0.601596	0.595	0.839	1.26567e-49	9	CD3E	CD4T
GLUL	6.13474e-52	2.22686	0.265	0.114	2.98762e-49	9	GLUL	CD4T
FCGR3A	1.89332e-51	3.75	0.131	0.037	9.22049e-49	9	FCGR3A	CD4T
GAB2	7.48516e-51	3.24522	0.037	0.004	3.64527e-48	9	GAB2	CD4T
TRAC	4.3968e-48	-0.58298	0.657	0.877	2.14124e-45	9	TRAC	CD4T
ANXA5	4.43707e-48	2.04121	0.345	0.181	2.16085e-45	9	ANXA5	CD4T
ICAM1	5.61427e-46	2.55556	0.067	0.013	2.73415e-43	9	ICAM1	CD4T
CTSD	7.2489e-45	2.04823	0.205	0.082	3.53021e-42	9	CTSD	CD4T
SRGN	6.47143e-44	2.18929	0.189	0.073	3.15159e-41	9	SRGN	CD4T
C1QA	8.52593e-44	5.09563	0.021	0.001	4.15213e-41	9	C1QA	CD4T
ASAH1	1.60224e-43	2.30047	0.203	0.083	7.80291e-41	9	ASAH1	CD4T
CLEC10A	3.5104e-43	5.01496	0.039	0.005	1.70957e-40	9	CLEC10A	CD4T
CCL3	4.47605e-43	2.76044	0.046	0.007	2.17984e-40	9	CCL3	CD4T
IER3	6.87748e-43	2.85894	0.059	0.011	3.34933e-40	9	IER3	CD4T
IL1RN	7.62902e-43	3.90875	0.016	0.001	3.71533e-40	9	IL1RN	CD4T
CD244	9.90789e-43	2.19748	0.066	0.013	4.82514e-40	9	CD244	CD4T
LGALS9	2.38306e-42	2.15371	0.206	0.086	1.16055e-39	9	LGALS9	CD4T
IFNGR1	4.1527e-41	1.99001	0.173	0.065	2.02236e-38	9	IFNGR1	CD4T
G0S2	5.27166e-41	4.69683	0.017	0.001	2.5673e-38	9	G0S2	CD4T
CXCL8	2.32315e-40	4.61565	0.043	0.006	1.13137e-37	9	CXCL8	CD4T
IL3RA	8.15596e-40	3.7921	0.018	0.001	3.97195e-37	9	IL3RA	CD4T
S100A10	4.87196e-39	1.40551	0.754	0.653	2.37265e-36	9	S100A10	CD4T
CD300A	5.57777e-39	1.72183	0.189	0.077	2.71638e-36	9	CD300A	CD4T
GZMH	3.15697e-38	1.28984	0.2	0.083	1.53744e-35	9	GZMH	CD4T
FTH1	1.35603e-37	2.0498	0.155	0.058	6.60385e-35	9	FTH1	CD4T
GNLY	2.05088e-37	1.15805	0.242	0.112	9.98776e-35	9	GNLY	CD4T
C10orf54	5.76803e-37	2.02071	0.483	0.337	2.80903e-34	9	C10orf54	CD4T
HAVCR2	1.09201e-36	2.46043	0.043	0.007	5.3181e-34	9	HAVCR2	CD4T
SDCBP	2.64274e-36	1.87479	0.261	0.131	1.28701e-33	9	SDCBP	CD4T
NKG7	1.89887e-34	1.15265	0.299	0.159	9.24749e-32	9	NKG7	CD4T
PIK3IP1	2.95519e-34	-0.597054	0.447	0.656	1.43918e-31	9	PIK3IP1	CD4T
THBS1	5.80787e-34	3.8791	0.047	0.009	2.82843e-31	9	THBS1	CD4T
VNN2	1.86414e-33	2.56838	0.125	0.044	9.07836e-31	9	VNN2	CD4T
FCER1A	2.41817e-32	5.57583	0.031	0.004	1.17765e-29	9	FCER1A	CD4T
ACSL1	8.69098e-32	2.52556	0.068	0.017	4.23251e-29	9	ACSL1	CD4T
FGFBP2	3.1797e-31	1.37509	0.174	0.074	1.54851e-28	9	FGFBP2	CD4T
MMP25	1.96322e-30	2.98753	0.029	0.004	9.56088e-28	9	MMP25	CD4T
CMTM2	1.01366e-29	3.83472	0.014	0.001	4.93653e-27	9	CMTM2	CD4T
BCL2A1	1.29921e-29	2.00282	0.182	0.084	6.32715e-27	9	BCL2A1	CD4T
TRBC2	8.57495e-29	-0.419235	0.735	0.897	4.176e-26	9	TRBC2	CD4T
GZMB	1.58241e-28	1.38449	0.129	0.05	7.70634e-26	9	GZMB	CD4T
LAP3	2.14974e-28	1.95649	0.173	0.078	1.04693e-25	9	LAP3	CD4T
CXCL1	2.90987e-28	5.26915	0.006	0	1.41711e-25	9	CXCL1	CD4T
CD83	3.45142e-28	2.2748	0.07	0.019	1.68084e-25	9	CD83	CD4T
SNCA	4.86373e-28	4.63756	0.016	0.001	2.36864e-25	9	SNCA	CD4T
CD69	7.06453e-28	-0.86663	0.243	0.423	3.44043e-25	9	CD69	CD4T
IFITM3	4.53555e-26	2.18457	0.44	0.315	2.20882e-23	9	IFITM3	CD4T
GAPDH	6.09917e-26	1.3183	0.793	0.727	2.9703e-23	9	GAPDH	CD4T
CCR2	1.58506e-25	2.41258	0.05	0.012	7.71924e-23	9	CCR2	CD4T
CD3D	1.70754e-25	-0.349053	0.658	0.84	8.31574e-23	9	CD3D	CD4T
BCL6	2.69852e-25	2.18643	0.048	0.011	1.31418e-22	9	BCL6	CD4T
CAMKK2	3.45937e-25	1.83844	0.072	0.022	1.68471e-22	9	CAMKK2	CD4T
LCK	9.88942e-25	-0.571429	0.448	0.617	4.81615e-22	9	LCK	CD4T
CD27	2.54347e-24	-0.689373	0.23	0.4	1.23867e-21	9	CD27	CD4T
GNG11	3.47785e-24	6.21787	0.008	0	1.69371e-21	9	GNG11	CD4T
CD6	6.81703e-24	-0.487031	0.414	0.587	3.31989e-21	9	CD6	CD4T
LEF1	1.54797e-23	-0.790645	0.25	0.413	7.53861e-21	9	LEF1	CD4T
CXCL2	3.52874e-23	3.88895	0.011	0.001	1.7185e-20	9	CXCL2	CD4T
DUSP1	4.7028e-23	1.88154	0.639	0.554	2.29027e-20	9	DUSP1	CD4T
TLR7	1.99074e-22	4.62007	0.006	0	9.6949e-20	9	TLR7	CD4T
CD1C	6.35622e-22	3.7821	0.014	0.001	3.09548e-19	9	CD1C	CD4T
EGR1	9.76938e-22	2.06759	0.067	0.021	4.75769e-19	9	EGR1	CD4T
MXD1	1.09655e-20	2.0611	0.047	0.012	5.34022e-18	9	MXD1	CD4T
IL32	8.31839e-20	-0.226334	0.698	0.863	4.05106e-17	9	IL32	CD4T
ITGA2B	1.11014e-19	6.24899	0.006	0	5.40636e-17	9	ITGA2B	CD4T
NCF1	1.37042e-18	3.38524	0.01	0.001	6.67393e-16	9	NCF1	CD4T
MITF	3.35134e-18	4.39571	0.005	0	1.6321e-15	9	MITF	CD4T
CST7	3.5245e-18	0.935825	0.259	0.159	1.71643e-15	9	CST7	CD4T
VMO1	3.7606e-18	4.15807	0.01	0.001	1.83141e-15	9	VMO1	CD4T
TCF7	4.75564e-18	-1.41083	0.093	0.204	2.316e-15	9	TCF7	CD4T
CTSA	2.4056e-17	1.36979	0.262	0.168	1.17153e-14	9	CTSA	CD4T
CCL5	3.2792e-17	0.958788	0.324	0.22	1.59697e-14	9	CCL5	CD4T
FBP1	3.78242e-17	1.67737	0.055	0.018	1.84204e-14	9	FBP1	CD4T
CD5	1.13091e-16	-0.699962	0.236	0.363	5.50753e-14	9	CD5	CD4T
LAT	1.30378e-16	-0.601006	0.32	0.455	6.3494e-14	9	LAT	CD4T
VSIG4	2.25264e-15	3.07959	0.009	0.001	1.09703e-12	9	VSIG4	CD4T
KLF2	2.25514e-15	-0.417606	0.562	0.676	1.09825e-12	9	KLF2	CD4T
CXCR4	1.52449e-14	-0.359669	0.541	0.663	7.42425e-12	9	CXCR4	CD4T
ADGRE1	3.46392e-14	1.655	0.058	0.022	1.68693e-11	9	ADGRE1	CD4T
RASGEF1B	3.5566e-14	2.07758	0.025	0.006	1.73206e-11	9	RASGEF1B	CD4T
FUT4	4.99552e-14	2.37765	0.025	0.006	2.43282e-11	9	FUT4	CD4T
CCR7	3.99216e-13	-0.601757	0.179	0.289	1.94418e-10	9	CCR7	CD4T
PASK	7.3559e-13	-1.66089	0.05	0.127	3.58232e-10	9	PASK	CD4T
GZMA	1.97598e-12	0.79116	0.23	0.15	9.62302e-10	9	GZMA	CD4T
CD2	2.84983e-12	-0.319804	0.438	0.559	1.38787e-09	9	CD2	CD4T
FOSL1	1.428e-11	3.70476	0.006	0.001	6.95438e-09	9	FOSL1	CD4T
CAVIN2	4.72924e-11	7.19519	0.005	0	2.30314e-08	9	CAVIN2	CD4T
ELANE	7.15715e-11	10.128	0.001	0	3.48553e-08	9	ELANE	CD4T
LAIR2	1.42282e-10	1.55578	0.053	0.022	6.92913e-08	9	LAIR2	CD4T
TRAT1	1.65069e-10	-1.00859	0.078	0.153	8.03885e-08	9	TRAT1	CD4T
LTB	1.89918e-10	-1.09795	0.083	0.158	9.24902e-08	9	LTB	CD4T
CCL4	4.88923e-10	0.861166	0.06	0.027	2.38105e-07	9	CCL4	CD4T
EGR3	1.14251e-09	2.87757	0.006	0.001	5.564e-07	9	EGR3	CD4T
TTYH3	2.14488e-09	2.16069	0.015	0.003	1.04455e-06	9	TTYH3	CD4T
NCF1C	2.34379e-09	3.018	0.006	0.001	1.14143e-06	9	NCF1C	CD4T
IL1R2	3.52097e-09	2.90235	0.005	0	1.71471e-06	9	IL1R2	CD4T
MYC	7.90194e-09	-0.528067	0.151	0.232	3.84825e-06	9	MYC	CD4T
CASP5	8.57283e-09	0.781478	0.31	0.239	4.17497e-06	9	CASP5	CD4T
CD7	1.01762e-08	-0.735508	0.107	0.178	4.95583e-06	9	CD7	CD4T
PELI1	1.8026e-08	1.10207	0.113	0.068	8.77868e-06	9	PELI1	CD4T
CD1B	1.86611e-08	5.45135	0.002	0	9.08796e-06	9	CD1B	CD4T
THBD	1.86843e-08	4.49217	0.002	0	9.09924e-06	9	THBD	CD4T
IFITM2	4.11452e-08	0.7726	0.572	0.521	2.00377e-05	9	IFITM2	CD4T
NAIP	6.75051e-08	1.6602	0.022	0.007	3.2875e-05	9	NAIP	CD4T
GNAI2	6.85413e-08	0.894974	0.262	0.198	3.33796e-05	9	GNAI2	CD4T
BCL11B	7.50107e-08	-0.673261	0.137	0.207	3.65302e-05	9	BCL11B	CD4T
SOD2	7.54287e-08	1.00287	0.055	0.027	3.67338e-05	9	SOD2	CD4T
TRGC2	1.18941e-07	0.671817	0.152	0.1	5.79243e-05	9	TRGC2	CD4T
BLNK	1.35696e-07	2.52985	0.006	0.001	6.6084e-05	9	BLNK	CD4T
TRIB2	1.57144e-07	-0.527865	0.173	0.247	7.65293e-05	9	TRIB2	CD4T
TNFSF10	2.37164e-07	1.20098	0.175	0.124	0.000115499	9	TNFSF10	CD4T
FLT3	3.42617e-07	3.16365	0.007	0.001	0.000166855	9	FLT3	CD4T
PRF1	4.18263e-07	0.760968	0.116	0.073	0.000203694	9	PRF1	CD4T
F5	7.40922e-07	1.3898	0.027	0.01	0.000360829	9	F5	CD4T
TTC38	8.06009e-07	1.0946	0.034	0.015	0.000392526	9	TTC38	CD4T
CD9	9.17759e-07	2.31624	0.01	0.002	0.000446949	9	CD9	CD4T
HLA.B	1.06946e-06	0.425781	0.995	0.997	0.000520826	9	HLA.B	CD4T
TNFRSF25	1.18775e-06	-0.85463	0.057	0.106	0.000578435	9	TNFRSF25	CD4T
HOPX	2.73815e-06	0.782471	0.164	0.117	0.00133348	9	HOPX	CD4T
GIMAP5	3.0647e-06	-0.451164	0.185	0.251	0.00149251	9	GIMAP5	CD4T
CCL2	3.53387e-06	3.88502	0.002	0	0.001721	9	CCL2	CD4T
NINJ2	6.08258e-06	1.0524	0.049	0.025	0.00296221	9	NINJ2	CD4T
SELPLG	6.32434e-06	0.519261	0.479	0.429	0.00307996	9	SELPLG	CD4T
CXCL13	6.79155e-06	6.84722	0.001	0	0.00330748	9	CXCL13	CD4T
LAMP1	1.12436e-05	0.581167	0.394	0.338	0.00547562	9	LAMP1	CD4T
TXK	1.34236e-05	-0.671063	0.075	0.121	0.00653731	9	TXK	CD4T
CD1A	1.84076e-05	3.50219	0.002	0	0.00896448	9	CD1A	CD4T
KLRB1	1.98109e-05	-0.556514	0.182	0.24	0.00964789	9	KLRB1	CD4T
ZAP70	2.43682e-05	-0.74686	0.085	0.131	0.0118673	9	ZAP70	CD4T
TSPAN32	2.67878e-05	0.5329	0.143	0.102	0.0130456	9	TSPAN32	CD4T
BIN2	4.60234e-05	0.384191	0.501	0.457	0.0224134	9	BIN2	CD4T
KLRK1	6.71357e-05	0.840665	0.044	0.024	0.0326951	9	KLRK1	CD4T
LIPA	7.46302e-05	0.869514	0.212	0.169	0.0363449	9	LIPA	CD4T
S1PR5	8.99579e-05	0.785349	0.043	0.023	0.0438095	9	S1PR5	CD4T
BCL2	9.73108e-05	-0.610031	0.086	0.129	0.0473904	9	BCL2	CD4T
C1QB	0.000104505	3.08694	0.005	0.001	0.0508941	9	C1QB	CD4T
DPP4	0.000108228	-0.765899	0.049	0.084	0.0527072	9	DPP4	CD4T
CD48	0.000125791	-0.0484456	0.853	0.901	0.0612601	9	CD48	CD4T
KLRD1	0.000140602	1.10539	0.02	0.008	0.0684731	9	KLRD1	CD4T
IFITM1	0.000143622	-1.04046	0.026	0.054	0.0699439	9	IFITM1	CD4T
APOBEC3G	0.000144323	0.50824	0.156	0.117	0.0702855	9	APOBEC3G	CD4T
CD247	0.00015046	-0.485919	0.135	0.183	0.0732741	9	CD247	CD4T
ICOS	0.000184179	-0.582172	0.063	0.1	0.0896954	9	ICOS	CD4T
SLC25A37	0.000199835	1.01877	0.029	0.014	0.0973197	9	SLC25A37	CD4T
KIAA0101	0.000229768	2.13046	0.006	0.001	0.111897	9	KIAA0101	CD4T
STAT4	0.000311078	-0.62794	0.076	0.113	0.151495	9	STAT4	CD4T
FAM65B	0.000363975	-0.344118	0.229	0.28	0.177256	9	FAM65B	CD4T
ARL4C	0.000406527	-0.282622	0.249	0.302	0.197979	9	ARL4C	CD4T
BTG1	0.000441655	-0.103571	0.563	0.61	0.215086	9	BTG1	CD4T
BAX	0.000451502	0.385023	0.186	0.147	0.219882	9	BAX	CD4T
AIM2	0.000527045	2.06934	0.005	0.001	0.256671	9	AIM2	CD4T
CD4	0.000556072	0.453168	0.465	0.432	0.270807	9	CD4	CD4T
IL4R	0.000668983	-0.419094	0.139	0.182	0.325795	9	IL4R	CD4T
TBX21	0.000772008	0.483212	0.066	0.043	0.375968	9	TBX21	CD4T
ZNF683	0.000977533	0.95456	0.028	0.015	0.476059	9	ZNF683	CD4T
SLC2A3	0.00103458	0.708939	0.164	0.131	0.50384	9	SLC2A3	CD4T
ITGA4	0.00104546	0.372905	0.209	0.17	0.509141	9	ITGA4	CD4T
DOCK8	0.00109228	0.659569	0.14	0.109	0.53194	9	DOCK8	CD4T
EOMES	0.00122226	1.65847	0.007	0.002	0.595238	9	EOMES	CD4T
CCR6	0.00126869	-1.63553	0.005	0.02	0.617851	9	CCR6	CD4T
DUSP2	0.00156865	0.511344	0.256	0.215	0.763934	9	DUSP2	CD4T
SLC35G2	0.00167012	2.46409	0.003	0.001	0.813349	9	SLC35G2	CD4T
ITGAE	0.00183556	0.505836	0.135	0.105	0.893918	9	ITGAE	CD4T
CMKLR1	0.00184471	1.40979	0.008	0.003	0.898372	9	CMKLR1	CD4T
KLRC4.KLRK1	0.00214677	0.626664	0.046	0.029	1	9	KLRC4.KLRK1	CD4T
CD160	0.00218229	1.83951	0.008	0.003	1	9	CD160	CD4T
JUNB	0.00218721	0.218183	0.453	0.412	1	9	JUNB	CD4T
FYB	0.00266594	-0.141815	0.358	0.407	1	9	FYB	CD4T
FOSB	0.00283463	0.611569	0.392	0.362	1	9	FOSB	CD4T
CXCR5	0.00320817	-1.6884	0.004	0.016	1	9	CXCR5	CD4T
SELL	0.00321729	0.0619417	0.466	0.521	1	9	SELL	CD4T
KDELR1	0.00422498	0.659077	0.053	0.036	1	9	KDELR1	CD4T
PLIN2	0.0051064	0.860017	0.045	0.029	1	9	PLIN2	CD4T
PTGDR2	0.00565814	1.16094	0.008	0.003	1	9	PTGDR2	CD4T
IL15RA	0.006053	0.753011	0.033	0.021	1	9	IL15RA	CD4T
TYMS	0.00614442	1.86169	0.004	0.001	1	9	TYMS	CD4T
CCR5	0.00630809	1.016	0.015	0.007	1	9	CCR5	CD4T
JUN	0.00670753	0.654565	0.152	0.125	1	9	JUN	CD4T
XYLT1	0.00722141	0.708176	0.027	0.016	1	9	XYLT1	CD4T
IL15	0.00791347	0.922569	0.02	0.011	1	9	IL15	CD4T
ADGRG3	0.00828343	3.324	0.001	0	1	9	ADGRG3	CD4T
CD274	0.00877431	-3.16514	0.001	0.009	1	9	CD274	CD4T
FAM129C	0.00920856	3.11505	0.002	0	1	9	FAM129C	CD4T
KLRD1.1	0	4.85244	0.132	0.004	0	7	KLRD1	CD4T
TRDC	0	4.55808	0.172	0.015	0	7	TRDC	CD4T
KLRC4.KLRK1.1	0	4.29232	0.331	0.019	0	7	KLRC4.KLRK1	CD4T
KLRK1.1	0	4.26912	0.286	0.015	0	7	KLRK1	CD4T
GNLY.1	0	4.13362	0.779	0.093	0	7	GNLY	CD4T
ZNF683.1	0	3.97933	0.152	0.011	0	7	ZNF683	CD4T
GZMB.1	0	3.93401	0.47	0.037	0	7	GZMB	CD4T
KLRF1	0	3.72207	0.183	0.016	0	7	KLRF1	CD4T
TARP-refseq	0	3.62275	0.272	0.035	0	7	TARP-refseq	CD4T
CCL4.1	0	3.58786	0.231	0.021	0	7	CCL4	CD4T
NKG7.1	0	3.54816	0.848	0.139	0	7	NKG7	CD4T
TRGC2.1	0	3.51109	0.545	0.087	0	7	TRGC2	CD4T
FGFBP2.1	0	3.50044	0.588	0.059	0	7	FGFBP2	CD4T
PRF1.1	0	3.46847	0.477	0.06	0	7	PRF1	CD4T
S1PR5.1	0	3.39868	0.192	0.018	0	7	S1PR5	CD4T
GZMH.1	0	3.36047	0.617	0.068	0	7	GZMH	CD4T
CST7.1	0	3.05786	0.748	0.141	0	7	CST7	CD4T
HOPX.1	0	3.03415	0.584	0.103	0	7	HOPX	CD4T
CCL5.1	0	3.02447	0.852	0.201	0	7	CCL5	CD4T
TBX21.1	0	2.90344	0.248	0.037	0	7	TBX21	CD4T
GZMA.1	0	2.77377	0.688	0.134	0	7	GZMA	CD4T
ITGAM.1	6.008e-302	2.68474	0.229	0.032	2.92589e-299	7	ITGAM	CD4T
FCGR3A.1	1.10344e-222	2.20825	0.202	0.034	5.37378e-220	7	FCGR3A	CD4T
CTSW	3.07749e-212	2.20956	0.454	0.153	1.49874e-209	7	CTSW	CD4T
CX3CR1.1	2.89918e-210	2.75575	0.136	0.016	1.4119e-207	7	CX3CR1	CD4T
KLRG1	8.97289e-190	2.45835	0.233	0.049	4.3698e-187	7	KLRG1	CD4T
CD244.1	4.57298e-173	2.88157	0.102	0.011	2.22704e-170	7	CD244	CD4T
CD300A.1	4.95472e-147	1.9809	0.264	0.073	2.41295e-144	7	CD300A	CD4T
B3GAT1	3.16844e-146	3.38571	0.074	0.007	1.54303e-143	7	B3GAT1	CD4T
LGALS1.1	3.08241e-143	1.225	0.591	0.305	1.50113e-140	7	LGALS1	CD4T
KLRC3	1.88327e-142	4.89858	0.038	0.002	9.17154e-140	7	KLRC3	CD4T
PIK3IP1.1	4.44334e-134	-1.49081	0.341	0.661	2.16391e-131	7	PIK3IP1	CD4T
KLRC1	6.58241e-128	4.65076	0.048	0.003	3.20563e-125	7	KLRC1	CD4T
IL2RB	2.78613e-114	1.92056	0.34	0.132	1.35684e-111	7	IL2RB	CD4T
APOBEC3G.1	1.01126e-107	1.76662	0.302	0.111	4.92485e-105	7	APOBEC3G	CD4T
CD8A	1.77786e-107	2.53867	0.104	0.018	8.65816e-105	7	CD8A	CD4T
LEF1.1	1.11891e-105	-1.80915	0.116	0.419	5.44909e-103	7	LEF1	CD4T
CD63.1	9.78026e-104	1.19679	0.464	0.228	4.76299e-101	7	CD63	CD4T
TTC38.1	3.33186e-99	2.81063	0.084	0.013	1.62262e-96	7	TTC38	CD4T
SAMD3	5.40993e-94	1.58457	0.256	0.09	2.63464e-91	7	SAMD3	CD4T
CD27.1	1.93517e-93	-1.8015	0.124	0.406	9.42427e-91	7	CD27	CD4T
LAIR2.1	8.30188e-91	2.53382	0.103	0.02	4.04301e-88	7	LAIR2	CD4T
RUNX3	2.7548e-85	1.40658	0.445	0.234	1.34159e-82	7	RUNX3	CD4T
IL7R.1	6.14673e-83	-1.18143	0.384	0.641	2.99346e-80	7	IL7R	CD4T
ITGB2.1	1.55883e-82	0.792332	0.776	0.618	7.59149e-80	7	ITGB2	CD4T
IL18RAP	4.92221e-81	2.29964	0.099	0.021	2.39711e-78	7	IL18RAP	CD4T
LAG3	2.63003e-73	2.70012	0.068	0.011	1.28083e-70	7	LAG3	CD4T
CCR7.1	5.26466e-73	-2.14452	0.066	0.294	2.56389e-70	7	CCR7	CD4T
SELL.1	1.0054e-69	-1.28194	0.297	0.528	4.8963e-67	7	SELL	CD4T
CD160.1	8.31756e-66	3.40917	0.028	0.002	4.05065e-63	7	CD160	CD4T
NCR3	8.56139e-65	2.10029	0.108	0.028	4.16939e-62	7	NCR3	CD4T
KIR2DL1	6.61836e-63	3.75571	0.024	0.002	3.22314e-60	7	KIR2DL1	CD4T
DUSP2.1	7.1443e-59	1.59323	0.379	0.211	3.47927e-56	7	DUSP2	CD4T
HLA.DPA1.1	4.12267e-55	0.425697	0.288	0.138	2.00774e-52	7	HLA.DPA1	CD4T
CMKLR1.1	1.16272e-52	3.57155	0.025	0.002	5.66243e-50	7	CMKLR1	CD4T
CCL3.1	1.87298e-49	2.42833	0.042	0.006	9.12141e-47	7	CCL3	CD4T
FYB.1	5.21272e-49	-1.22418	0.221	0.412	2.53859e-46	7	FYB	CD4T
SPON2	2.26224e-47	3.1634	0.025	0.002	1.10171e-44	7	SPON2	CD4T
KLRC4	3.94629e-47	3.50674	0.02	0.002	1.92184e-44	7	KLRC4	CD4T
TCF7.1	3.20919e-46	-2.32715	0.049	0.207	1.56288e-43	7	TCF7	CD4T
MYC.1	2.06116e-42	-1.73391	0.076	0.235	1.00379e-39	7	MYC	CD4T
CD48.1	1.63741e-37	-0.431007	0.837	0.902	7.97421e-35	7	CD48	CD4T
TRIB2.1	1.69645e-36	-1.51777	0.102	0.25	8.26169e-34	7	TRIB2	CD4T
LTB.1	6.71345e-34	-2.17158	0.039	0.161	3.26945e-31	7	LTB	CD4T
IL32.1	3.36837e-33	0.327149	0.924	0.857	1.6404e-30	7	IL32	CD4T
FOSB.1	1.74277e-31	-0.955877	0.221	0.368	8.48728e-29	7	FOSB	CD4T
TRAC.1	4.09504e-31	-0.493143	0.786	0.875	1.99428e-28	7	TRAC	CD4T
CD69.1	9.56567e-31	-0.956453	0.277	0.423	4.65848e-28	7	CD69	CD4T
JUNB.1	1.5373e-29	-1.01869	0.274	0.418	7.48663e-27	7	JUNB	CD4T
TSPAN32.1	2.32227e-29	1.03877	0.193	0.099	1.13094e-26	7	TSPAN32	CD4T
DUSP1.1	9.56906e-28	-0.494906	0.424	0.56	4.66013e-25	7	DUSP1	CD4T
CD37	1.96328e-27	-0.565217	0.538	0.654	9.56119e-25	7	CD37	CD4T
TRBC2.1	1.1498e-26	-0.630432	0.873	0.894	5.59953e-24	7	TRBC2	CD4T
TRAT1.1	2.2084e-26	-1.87374	0.05	0.154	1.07549e-23	7	TRAT1	CD4T
CXCR2	5.55133e-26	3.88301	0.01	0.001	2.7035e-23	7	CXCR2	CD4T
PIK3AP1.1	1.42646e-25	1.08566	0.05	0.014	6.94685e-23	7	PIK3AP1	CD4T
NCAM1	8.25728e-25	5.07231	0.005	0	4.0213e-22	7	NCAM1	CD4T
ITM2B	1.16971e-24	-0.537333	0.578	0.687	5.69648e-22	7	ITM2B	CD4T
PASK.1	1.92607e-24	-2.04946	0.035	0.128	9.37997e-22	7	PASK	CD4T
GIMAP5.1	3.67073e-24	-1.05626	0.133	0.253	1.78764e-21	7	GIMAP5	CD4T
KLF2.1	5.39717e-24	-0.59896	0.588	0.676	2.62842e-21	7	KLF2	CD4T
KLRB1.1	1.56209e-22	0.717253	0.347	0.235	7.60738e-20	7	KLRB1	CD4T
SYNE1	2.55406e-22	1.00441	0.216	0.129	1.24383e-19	7	SYNE1	CD4T
ARL4C.1	1.09502e-21	0.793434	0.404	0.298	5.33277e-19	7	ARL4C	CD4T
IFNG	2.17566e-21	1.84044	0.04	0.011	1.05955e-18	7	IFNG	CD4T
IL4R.1	4.53067e-21	-1.29945	0.085	0.184	2.20644e-18	7	IL4R	CD4T
BIRC3	2.51637e-20	-1.98311	0.027	0.104	1.22547e-17	7	BIRC3	CD4T
SPN	3.94874e-20	1.36254	0.07	0.028	1.92303e-17	7	SPN	CD4T
HLA.B.1	4.69499e-20	0.269537	0.998	0.997	2.28646e-17	7	HLA.B	CD4T
EOMES.1	1.08101e-19	2.93334	0.014	0.002	5.26452e-17	7	EOMES	CD4T
SH2D1B	2.50412e-19	3.43503	0.009	0.001	1.21951e-16	7	SH2D1B	CD4T
R3HDM4	4.51615e-19	-1.08891	0.096	0.191	2.19937e-16	7	R3HDM4	CD4T
CD44	1.35132e-18	-0.661834	0.254	0.367	6.58091e-16	7	CD44	CD4T
SYNE2	4.57362e-18	0.743683	0.179	0.105	2.22735e-15	7	SYNE2	CD4T
TNFSF8	5.69457e-18	-1.84476	0.027	0.097	2.77326e-15	7	TNFSF8	CD4T
TNFRSF25.1	9.0436e-18	-1.60557	0.035	0.107	4.40423e-15	7	TNFRSF25	CD4T
FASLG	3.88336e-17	2.89313	0.011	0.001	1.8912e-14	7	FASLG	CD4T
ICOS.1	1.71037e-16	-1.83028	0.034	0.102	8.32948e-14	7	ICOS	CD4T
CD6.1	4.38285e-16	-0.436984	0.487	0.586	2.13445e-13	7	CD6	CD4T
GIMAP2	3.16327e-15	-0.680603	0.194	0.289	1.54051e-12	7	GIMAP2	CD4T
CTSD.1	4.8781e-15	0.599512	0.143	0.083	2.37563e-12	7	CTSD	CD4T
CD4.1	7.33805e-15	-0.375846	0.325	0.436	3.57363e-12	7	CD4	CD4T
DPP4.1	1.59799e-14	-1.77624	0.026	0.085	7.78221e-12	7	DPP4	CD4T
TNFSF10.1	1.86556e-14	-1.24626	0.058	0.127	9.08526e-12	7	TNFSF10	CD4T
GZMK	2.94888e-14	0.537198	0.145	0.085	1.43611e-11	7	GZMK	CD4T
CD5.1	3.08115e-14	-0.555136	0.264	0.363	1.50052e-11	7	CD5	CD4T
IFITM2.1	4.54408e-14	0.55625	0.592	0.52	2.21297e-11	7	IFITM2	CD4T
CTLA4	6.97437e-14	-1.74637	0.038	0.099	3.39652e-11	7	CTLA4	CD4T
CCR5.1	4.40108e-13	1.75806	0.024	0.007	2.14332e-10	7	CCR5	CD4T
CYTIP	1.52937e-12	-0.536188	0.237	0.327	7.44805e-10	7	CYTIP	CD4T
PELI1.1	2.06333e-12	-1.61101	0.021	0.07	1.00484e-09	7	PELI1	CD4T
LGALS9.1	2.08075e-12	-1.12714	0.035	0.09	1.01332e-09	7	LGALS9	CD4T
CD28	3.04907e-12	-1.86313	0.021	0.069	1.4849e-09	7	CD28	CD4T
CXCR1	1.53409e-11	3.59439	0.004	0	7.471e-09	7	CXCR1	CD4T
BTG1.1	2.77301e-11	-0.348321	0.531	0.611	1.35045e-08	7	BTG1	CD4T
LAT.1	4.16428e-11	-0.47438	0.371	0.455	2.02801e-08	7	LAT	CD4T
BCL11B.1	7.09028e-11	-0.770547	0.137	0.208	3.45297e-08	7	BCL11B	CD4T
IL18R1	1.34772e-10	1.19755	0.049	0.023	6.56341e-08	7	IL18R1	CD4T
TXK.1	6.91606e-10	-0.974796	0.067	0.122	3.36812e-07	7	TXK	CD4T
ADA	1.32418e-09	0.500749	0.163	0.11	6.44874e-07	7	ADA	CD4T
XPO6	2.52457e-09	-0.848089	0.087	0.143	1.22946e-06	7	XPO6	CD4T
S100A10.1	2.55754e-09	0.140391	0.714	0.654	1.24552e-06	7	S100A10	CD4T
STAT5A	4.18867e-09	-0.904652	0.063	0.114	2.03988e-06	7	STAT5A	CD4T
RGS1	5.17355e-09	-0.596239	0.068	0.121	2.51952e-06	7	RGS1	CD4T
C3AR1.1	7.625e-09	1.40312	0.02	0.007	3.71337e-06	7	C3AR1	CD4T
NEAT1	8.05778e-09	-0.870395	0.102	0.158	3.92414e-06	7	NEAT1	CD4T
SRGN.1	9.79897e-09	0.625246	0.116	0.074	4.7721e-06	7	SRGN	CD4T
CTSA.1	1.60207e-08	-0.745128	0.115	0.172	7.80207e-06	7	CTSA	CD4T
FAM65B.1	2.77548e-08	-0.547751	0.216	0.281	1.35166e-05	7	FAM65B	CD4T
CXCR4.1	2.83884e-08	-0.214635	0.592	0.662	1.38251e-05	7	CXCR4	CD4T
VPS28	3.78217e-08	-0.44366	0.18	0.245	1.84192e-05	7	VPS28	CD4T
CD3E.1	4.27105e-08	-0.20941	0.792	0.835	2.08e-05	7	CD3E	CD4T
TNFRSF9	4.93235e-08	12.4502	0.001	0	2.40205e-05	7	TNFRSF9	CD4T
TNFRSF10C	4.93235e-08	5.70217	0.001	0	2.40205e-05	7	TNFRSF10C	CD4T
LYN.1	4.99302e-08	0.259062	0.048	0.024	2.4316e-05	7	LYN	CD4T
FOXP3	5.35564e-08	-2.55937	0.004	0.029	2.6082e-05	7	FOXP3	CD4T
CD7.1	5.57386e-08	-0.565878	0.121	0.178	2.71447e-05	7	CD7	CD4T
LILRB1.1	6.77538e-08	0.104499	0.056	0.03	3.29961e-05	7	LILRB1	CD4T
BCL2.1	7.53884e-08	-0.740254	0.08	0.13	3.67142e-05	7	BCL2	CD4T
SLC2A3.1	9.22785e-08	-0.787697	0.084	0.133	4.49396e-05	7	SLC2A3	CD4T
CD52	1.0555e-07	0.222646	0.973	0.984	5.14028e-05	7	CD52	CD4T
IL2RA	1.786e-07	-2.23632	0.008	0.034	8.69782e-05	7	IL2RA	CD4T
PXN	4.17712e-07	0.505476	0.235	0.183	0.000203426	7	PXN	CD4T
ZBTB16	4.90194e-07	1.94606	0.013	0.004	0.000238725	7	ZBTB16	CD4T
CD74.1	7.614e-07	-0.0377779	0.637	0.596	0.000370802	7	CD74	CD4T
SDCBP.1	8.39739e-07	-0.622819	0.09	0.135	0.000408953	7	SDCBP	CD4T
MCTP2	2.27881e-06	1.39106	0.015	0.006	0.00110978	7	MCTP2	CD4T
IFITM3.1	3.83703e-06	0.427455	0.363	0.317	0.00186863	7	IFITM3	CD4T
FCER1G.1	4.16931e-06	0.0972597	0.085	0.056	0.00203046	7	FCER1G	CD4T
FOXO1	6.48797e-06	-1.16454	0.018	0.044	0.00315964	7	FOXO1	CD4T
LCK.1	7.26456e-06	-0.309436	0.575	0.615	0.00353784	7	LCK	CD4T
CCR6.1	7.80478e-06	-2.86747	0.003	0.02	0.00380093	7	CCR6	CD4T
CNOT2	7.9029e-06	-0.598851	0.077	0.116	0.00384871	7	CNOT2	CD4T
TNFSF14	1.20623e-05	1.72668	0.01	0.003	0.00587432	7	TNFSF14	CD4T
RAB27B	1.29792e-05	1.47343	0.013	0.004	0.00632087	7	RAB27B	CD4T
ITGA4.1	1.33391e-05	0.183128	0.216	0.169	0.00649616	7	ITGA4	CD4T
HAVCR2.1	1.42982e-05	1.33339	0.018	0.007	0.00696322	7	HAVCR2	CD4T
HLA.A	1.47953e-05	0.129438	0.989	0.99	0.00720533	7	HLA.A	CD4T
CXCR5.1	1.48876e-05	-3.42725	0.001	0.016	0.00725028	7	CXCR5	CD4T
CD72	1.53569e-05	1.49779	0.012	0.004	0.00747883	7	CD72	CD4T
LAT2.1	1.84722e-05	0.750672	0.023	0.011	0.00899597	7	LAT2	CD4T
ITGAX.1	2.13963e-05	0.775168	0.052	0.031	0.01042	7	ITGAX	CD4T
BACH2	2.42093e-05	-1.73535	0.009	0.028	0.0117899	7	BACH2	CD4T
C10orf54.1	5.67626e-05	-0.27132	0.29	0.343	0.0276434	7	C10orf54	CD4T
PRDM1	0.000118368	0.232054	0.128	0.096	0.0576454	7	PRDM1	CD4T
LTA	0.000122255	-1.0781	0.02	0.041	0.0595384	7	LTA	CD4T
IGBP1	0.000131732	-0.473962	0.114	0.151	0.0641535	7	IGBP1	CD4T
DUSP4	0.000132481	-8.29844	0	0.011	0.0645184	7	DUSP4	CD4T
FOXP1	0.00015027	-1.22982	0.013	0.03	0.0731816	7	FOXP1	CD4T
IKZF2	0.000181875	1.43452	0.013	0.005	0.088573	7	IKZF2	CD4T
IL15.1	0.000188533	0.920907	0.021	0.011	0.0918158	7	IL15	CD4T
ADGRE1.1	0.000265176	-1.47849	0.008	0.023	0.129141	7	ADGRE1	CD4T
TKT.1	0.000267239	-0.46598	0.107	0.141	0.130145	7	TKT	CD4T
IL23R	0.000311773	-0.581585	0.09	0.122	0.151833	7	IL23R	CD4T
JUN.1	0.000326473	-0.413541	0.093	0.126	0.158993	7	JUN	CD4T
CD79B	0.000346793	-0.839771	0.021	0.041	0.168888	7	CD79B	CD4T
CD14.1	0.000355644	-0.617775	0.022	0.041	0.173199	7	CD14	CD4T
CHI3L2	0.000531649	0.581012	0.046	0.03	0.258913	7	CHI3L2	CD4T
ANXA5.1	0.000734595	0.125187	0.221	0.184	0.357748	7	ANXA5	CD4T
STAT6	0.0010268	-0.558044	0.071	0.098	0.500054	7	STAT6	CD4T
SLC25A37.1	0.00125197	-1.73297	0.004	0.015	0.609708	7	SLC25A37	CD4T
FTH1.1	0.00130296	-0.596006	0.04	0.061	0.634541	7	FTH1	CD4T
F5.1	0.00187389	-2.18063	0.002	0.011	0.912583	7	F5	CD4T
CD247.1	0.0019531	0.43578	0.211	0.181	0.95116	7	CD247	CD4T
TNFSF13B.1	0.00208946	-1.00993	0.01	0.022	1	7	TNFSF13B	CD4T
ITGAE.1	0.00273914	-0.345027	0.081	0.107	1	7	ITGAE	CD4T
NAMPT.1	0.00276177	-0.674932	0.021	0.037	1	7	NAMPT	CD4T
FPR1.1	0.00336441	-0.673692	0.004	0.014	1	7	FPR1	CD4T
GCA.1	0.00390475	-0.880166	0.01	0.022	1	7	GCA	CD4T
TNFRSF4	0.00561866	-1.36825	0.006	0.015	1	7	TNFRSF4	CD4T
BCL6.1	0.00636839	0.518051	0.02	0.012	1	7	BCL6	CD4T
CCR4	0.00664222	-9.0228	0	0.005	1	7	CCR4	CD4T
SELPLG.1	0.0070118	0.197322	0.46	0.429	1	7	SELPLG	CD4T
SORL1	0.00782144	-0.330749	0.133	0.159	1	7	SORL1	CD4T
IL12RB1	0.00800271	0.356579	0.059	0.044	1	7	IL12RB1	CD4T
IL32.2	8.27639e-102	0.379777	0.929	0.85	4.0306e-99	4	IL32	CD4T
LGALS1.2	7.0317e-98	0.549756	0.439	0.298	3.42444e-95	4	LGALS1	CD4T
IL7R.2	5.42444e-87	0.533207	0.74	0.619	2.6417e-84	4	IL7R	CD4T
S100A10.2	8.30803e-75	0.390709	0.75	0.643	4.04601e-72	4	S100A10	CD4T
CD52.1	7.65271e-66	0.213339	0.99	0.982	3.72687e-63	4	CD52	CD4T
CD48.2	6.18865e-64	0.322538	0.933	0.896	3.01387e-61	4	CD48	CD4T
CCL5.2	4.36045e-56	-1.19527	0.138	0.233	2.12354e-53	4	CCL5	CD4T
DUSP1.2	5.67158e-55	0.340932	0.637	0.545	2.76206e-52	4	DUSP1	CD4T
CD69.2	4.16003e-54	0.54761	0.511	0.406	2.02594e-51	4	CD69	CD4T
GLUL.1	2.13905e-45	0.566669	0.18	0.11	1.04172e-42	4	GLUL	CD4T
JUNB.2	8.25668e-42	0.456256	0.496	0.403	4.021e-39	4	JUNB	CD4T
GZMA.2	1.78788e-41	-1.15996	0.087	0.161	8.70697e-39	4	GZMA	CD4T
PRDM1.1	6.19009e-40	0.785426	0.15	0.09	3.01457e-37	4	PRDM1	CD4T
GZMH.2	7.48132e-40	-1.60371	0.036	0.092	3.6434e-37	4	GZMH	CD4T
CXCR4.2	2.12747e-39	0.371124	0.722	0.652	1.03608e-36	4	CXCR4	CD4T
CCR7.2	1.35137e-33	-0.829054	0.22	0.295	6.58116e-31	4	CCR7	CD4T
NKG7.2	2.49714e-32	-1.3048	0.107	0.169	1.21611e-29	4	NKG7	CD4T
GNLY.2	3.52672e-31	-2.05992	0.067	0.121	1.71751e-28	4	GNLY	CD4T
FOSB.2	5.74233e-31	0.334755	0.436	0.354	2.79651e-28	4	FOSB	CD4T
CTSA.2	9.55782e-31	0.593887	0.227	0.163	4.65466e-28	4	CTSA	CD4T
HLA.B.2	3.57952e-30	0.136267	0.997	0.997	1.74323e-27	4	HLA.B	CD4T
CCR4.1	1.36827e-29	2.11188	0.016	0.004	6.66346e-27	4	CCR4	CD4T
FGFBP2.2	1.91888e-29	-1.24786	0.036	0.082	9.34494e-27	4	FGFBP2	CD4T
ITGA4.2	5.56662e-29	-0.693337	0.114	0.178	2.71094e-26	4	ITGA4	CD4T
HLA.A.1	8.06727e-29	0.163827	0.992	0.99	3.92876e-26	4	HLA.A	CD4T
CST7.2	2.85779e-28	-1.04956	0.109	0.168	1.39174e-25	4	CST7	CD4T
FOXP3.1	7.23758e-24	-2.95334	0.006	0.032	3.5247e-21	4	FOXP3	CD4T
CTLA4.1	1.60707e-22	-1.03102	0.058	0.102	7.82641e-20	4	CTLA4	CD4T
PRF1.2	2.92409e-21	-1.05503	0.041	0.078	1.42403e-18	4	PRF1	CD4T
SLC2A3.2	2.71442e-20	0.542332	0.173	0.126	1.32192e-17	4	SLC2A3	CD4T
RORC	5.05825e-20	1.19586	0.03	0.013	2.46337e-17	4	RORC	CD4T
GZMB.2	6.38715e-20	-1.53841	0.024	0.055	3.11054e-17	4	GZMB	CD4T
GAPDH.1	1.44071e-19	0.13286	0.767	0.723	7.01625e-17	4	GAPDH	CD4T
IL2	1.29665e-18	2.25953	0.008	0.002	6.3147e-16	4	IL2	CD4T
TXK.2	2.7943e-18	-0.722724	0.082	0.125	1.36082e-15	4	TXK	CD4T
TSPAN32.2	5.02263e-18	-0.707621	0.067	0.107	2.44602e-15	4	TSPAN32	CD4T
CHI3L2.1	4.5744e-17	-1.67445	0.011	0.033	2.22773e-14	4	CHI3L2	CD4T
SORL1.1	4.67179e-17	0.488097	0.199	0.153	2.27516e-14	4	SORL1	CD4T
CD5.2	7.01608e-17	0.403377	0.405	0.354	3.41683e-14	4	CD5	CD4T
ANXA5.2	1.01838e-16	0.221889	0.229	0.18	4.95953e-14	4	ANXA5	CD4T
CD27.2	2.00618e-16	-0.367677	0.348	0.403	9.77007e-14	4	CD27	CD4T
CCL4.2	2.25817e-16	-1.64444	0.009	0.03	1.09973e-13	4	CCL4	CD4T
GZMK.1	3.40358e-16	-0.7854	0.056	0.091	1.65755e-13	4	GZMK	CD4T
CD63.2	1.35643e-15	0.166236	0.282	0.23	6.60584e-13	4	CD63	CD4T
LTB.2	1.92721e-15	0.389513	0.196	0.152	9.38549e-13	4	LTB	CD4T
PTPRC	6.06894e-15	-0.253594	0.506	0.555	2.95557e-12	4	PTPRC	CD4T
CCR6.2	1.249e-14	1.05051	0.034	0.018	6.08262e-12	4	CCR6	CD4T
VNN2.1	3.42541e-14	-0.895698	0.024	0.049	1.66817e-11	4	VNN2	CD4T
ADGRE1.2	8.30712e-14	0.840647	0.038	0.021	4.04557e-11	4	ADGRE1	CD4T
TBX21.2	1.96944e-13	-0.931084	0.023	0.046	9.59116e-11	4	TBX21	CD4T
IFITM2.2	2.94944e-13	0.177712	0.566	0.516	1.43638e-10	4	IFITM2	CD4T
LAIR2.2	5.91707e-13	-1.64964	0.008	0.025	2.88161e-10	4	LAIR2	CD4T
FAS	1.04525e-12	0.670413	0.064	0.041	5.09035e-10	4	FAS	CD4T
CLC	1.91671e-12	1.45095	0.007	0.002	9.33437e-10	4	CLC	CD4T
TNFSF10.2	9.59374e-12	0.364745	0.155	0.121	4.67215e-09	4	TNFSF10	CD4T
TRIB2.2	2.06081e-11	0.23549	0.284	0.24	1.00362e-08	4	TRIB2	CD4T
CD7.2	2.14102e-11	-0.532687	0.143	0.181	1.04268e-08	4	CD7	CD4T
CXCR5.2	2.55426e-11	-2.13957	0.005	0.017	1.24392e-08	4	CXCR5	CD4T
ITGAM.2	2.6319e-11	-0.892515	0.021	0.041	1.28174e-08	4	ITGAM	CD4T
SAMD3.1	3.03396e-11	-0.569085	0.069	0.099	1.47754e-08	4	SAMD3	CD4T
LGALS3.1	7.2349e-11	0.402034	0.083	0.06	3.5234e-08	4	LGALS3	CD4T
KLRK1.2	7.49391e-11	-1.10513	0.011	0.026	3.64953e-08	4	KLRK1	CD4T
TIGIT	1.18547e-10	-1.54716	0.008	0.022	5.77325e-08	4	TIGIT	CD4T
CD44.1	1.19907e-10	0.259826	0.401	0.358	5.83949e-08	4	CD44	CD4T
HLA.DMA.1	2.28694e-10	-0.583494	0.042	0.065	1.11374e-07	4	HLA.DMA	CD4T
FYN	2.64353e-10	-0.244369	0.392	0.434	1.2874e-07	4	FYN	CD4T
IL4R.2	3.913e-10	0.308534	0.213	0.177	1.90563e-07	4	IL4R	CD4T
LAG3.1	8.30232e-10	-2.12166	0.004	0.014	4.04323e-07	4	LAG3	CD4T
PIK3IP1.2	8.36023e-10	-0.284301	0.64	0.652	4.07143e-07	4	PIK3IP1	CD4T
KLF2.2	8.93755e-10	0.220194	0.696	0.67	4.35259e-07	4	KLF2	CD4T
S1PR5.2	1.06731e-09	-0.979764	0.011	0.025	5.19779e-07	4	S1PR5	CD4T
KLRC4.KLRK1.2	3.70804e-09	-0.937803	0.016	0.031	1.80581e-06	4	KLRC4.KLRK1	CD4T
TNFSF8.1	7.8175e-09	0.378145	0.118	0.092	3.80712e-06	4	TNFSF8	CD4T
TNF	1.0043e-08	0.507825	0.062	0.043	4.89095e-06	4	TNF	CD4T
PASK.2	1.31959e-08	0.218018	0.151	0.122	6.42639e-06	4	PASK	CD4T
HLA.DRA.1	2.12241e-08	-0.546305	0.085	0.11	1.03362e-05	4	HLA.DRA	CD4T
GIMAP5.2	3.01488e-08	-0.25289	0.218	0.254	1.46825e-05	4	GIMAP5	CD4T
IFITM3.2	4.33846e-08	0.0688817	0.352	0.314	2.11283e-05	4	IFITM3	CD4T
IL2RB.1	4.5088e-08	-0.464633	0.114	0.142	2.19579e-05	4	IL2RB	CD4T
CTSD.2	5.86143e-08	-0.380243	0.064	0.088	2.85452e-05	4	CTSD	CD4T
CCR10	7.07607e-08	1.70941	0.006	0.002	3.44605e-05	4	CCR10	CD4T
LCK.2	7.41363e-08	-0.173098	0.586	0.617	3.61044e-05	4	LCK	CD4T
CX3CR1.2	1.17811e-07	-1.06271	0.01	0.021	5.7374e-05	4	CX3CR1	CD4T
NEAT1.1	1.38177e-07	-0.3935	0.131	0.159	6.72922e-05	4	NEAT1	CD4T
IKZF3	1.45533e-07	-0.456983	0.049	0.069	7.08746e-05	4	IKZF3	CD4T
JUN.2	1.53624e-07	0.304941	0.149	0.122	7.4815e-05	4	JUN	CD4T
CCR8	1.83936e-07	2.53145	0.003	0	8.95771e-05	4	CCR8	CD4T
CD38	2.63207e-07	-3.1926	0.001	0.007	0.000128182	4	CD38	CD4T
ARL4C.2	3.17581e-07	0.254236	0.33	0.297	0.000154662	4	ARL4C	CD4T
CR2	5.99433e-07	1.50995	0.008	0.003	0.000291924	4	CR2	CD4T
HOPX.2	8.30722e-07	-0.606852	0.098	0.121	0.000404562	4	HOPX	CD4T
KLRF1.1	2.02044e-06	-1.08669	0.012	0.022	0.000983955	4	KLRF1	CD4T
DUSP2.2	3.17352e-06	-0.330433	0.192	0.22	0.0015455	4	DUSP2	CD4T
LY86.1	3.73248e-06	-0.690711	0.007	0.015	0.00181772	4	LY86	CD4T
TNFRSF4.1	4.66482e-06	0.667986	0.022	0.014	0.00227177	4	TNFRSF4	CD4T
CD247.2	8.02886e-06	-0.274302	0.159	0.185	0.00391005	4	CD247	CD4T
TRAT1.2	8.15972e-06	0.213935	0.173	0.148	0.00397378	4	TRAT1	CD4T
FBP1.1	1.01018e-05	-0.784832	0.011	0.02	0.00491956	4	FBP1	CD4T
PTGDR2.1	1.20491e-05	1.24974	0.007	0.003	0.0058679	4	PTGDR2	CD4T
BIRC3.1	1.4118e-05	0.28339	0.119	0.099	0.00687546	4	BIRC3	CD4T
PDIA6	1.93492e-05	0.287742	0.103	0.084	0.00942305	4	PDIA6	CD4T
FTH1.2	3.65097e-05	0.308358	0.073	0.058	0.0177802	4	FTH1	CD4T
CXCR3	4.08707e-05	-0.674771	0.019	0.03	0.019904	4	CXCR3	CD4T
CCR5.2	4.34006e-05	-1.77434	0.003	0.008	0.0211361	4	CCR5	CD4T
CTSW.1	5.80898e-05	-0.404582	0.144	0.166	0.0282897	4	CTSW	CD4T
TRGC2.2	6.13994e-05	-0.487793	0.086	0.104	0.0299015	4	TRGC2	CD4T
KLRD1.2	6.15123e-05	-1.10123	0.004	0.009	0.0299565	4	KLRD1	CD4T
IRF4	6.23002e-05	-0.907489	0.01	0.018	0.0303402	4	IRF4	CD4T
FCER1G.2	6.5605e-05	-0.545763	0.045	0.059	0.0319496	4	FCER1G	CD4T
CD6.2	9.00744e-05	0.0989736	0.605	0.58	0.0438662	4	CD6	CD4T
IRF8.1	9.87569e-05	-0.57808	0.012	0.02	0.0480946	4	IRF8	CD4T
SELL.2	0.000107648	-0.0936013	0.495	0.523	0.0524246	4	SELL	CD4T
CD86.1	0.00023054	-0.749135	0.003	0.008	0.112273	4	CD86	CD4T
ENTPD1.1	0.000273541	-1.17944	0.002	0.006	0.133214	4	ENTPD1	CD4T
CCL3.2	0.000280468	-1.05216	0.003	0.008	0.136588	4	CCL3	CD4T
TRDC.1	0.000282566	-1.1383	0.013	0.021	0.13761	4	TRDC	CD4T
SELPLG.2	0.00033188	0.0729292	0.455	0.427	0.161626	4	SELPLG	CD4T
ITM2B.1	0.000391358	0.0958653	0.698	0.682	0.190592	4	ITM2B	CD4T
NINJ2.1	0.000430528	0.463447	0.034	0.025	0.209667	4	NINJ2	CD4T
B3GAT1.1	0.000481327	-1.21159	0.005	0.01	0.234406	4	B3GAT1	CD4T
BACH2.1	0.000482498	-0.542052	0.019	0.028	0.234977	4	BACH2	CD4T
TSPAN14	0.000493314	-0.327829	0.055	0.068	0.240244	4	TSPAN14	CD4T
SRGN.2	0.000528013	0.165826	0.088	0.074	0.257142	4	SRGN	CD4T
FCGR3A.2	0.00053988	-0.783607	0.03	0.041	0.262921	4	FCGR3A	CD4T
CD300A.2	0.000767644	-0.383485	0.067	0.081	0.373843	4	CD300A	CD4T
PCNA	0.000788039	0.232572	0.044	0.035	0.383775	4	PCNA	CD4T
KCNE3.1	0.000994359	-0.806985	0.002	0.005	0.484253	4	KCNE3	CD4T
CCND2	0.00104624	0.246557	0.082	0.069	0.509519	4	CCND2	CD4T
RORA	0.00105781	0.250471	0.076	0.064	0.515152	4	RORA	CD4T
TTC38.2	0.00135136	-0.649522	0.01	0.016	0.658113	4	TTC38	CD4T
TREM1.1	0.00142708	-0.949775	0.001	0.004	0.694986	4	TREM1	CD4T
HLA.DQB1.1	0.00146009	-0.11	0.084	0.071	0.711065	4	HLA.DQB1	CD4T
C5AR1.1	0.00147851	-0.512377	0.017	0.025	0.720032	4	C5AR1	CD4T
IL12RB1.1	0.00170752	0.316069	0.053	0.043	0.831563	4	IL12RB1	CD4T
CD40	0.00177505	-0.9291	0.004	0.008	0.864451	4	CD40	CD4T
LAP3.1	0.00211463	-0.291292	0.069	0.081	1	4	LAP3	CD4T
CD244.2	0.00220167	-0.432399	0.009	0.015	1	4	CD244	CD4T
RNASE6.1	0.00237104	0.0499205	0.018	0.013	1	4	RNASE6	CD4T
ZNF683.2	0.00249738	-1.02074	0.01	0.016	1	4	ZNF683	CD4T
MNDA.1	0.00252463	-0.535309	0.009	0.014	1	4	MNDA	CD4T
ITGAX.2	0.00271034	-0.442796	0.025	0.033	1	4	ITGAX	CD4T
DUSP4.1	0.00275261	0.485341	0.014	0.01	1	4	DUSP4	CD4T
KLRC3.1	0.00282738	-2.04623	0.001	0.003	1	4	KLRC3	CD4T
XBP1	0.00284335	0.152	0.21	0.193	1	4	XBP1	CD4T
SLC7A7.1	0.00299252	-0.510899	0.009	0.014	1	4	SLC7A7	CD4T
SYNE1.1	0.00309957	-0.187433	0.118	0.134	1	4	SYNE1	CD4T
CD3E.2	0.00310624	0.0531666	0.845	0.832	1	4	CD3E	CD4T
KIAA0101.1	0.00343356	-7.717	0	0.002	1	4	KIAA0101	CD4T
PIK3AP1.2	0.00353769	-0.54951	0.011	0.016	1	4	PIK3AP1	CD4T
CD8A.1	0.00362523	-0.442071	0.015	0.021	1	4	CD8A	CD4T
CD200	0.00414362	-2.45726	0	0.003	1	4	CD200	CD4T
XPO6.1	0.00440015	-0.190474	0.128	0.143	1	4	XPO6	CD4T
FAM65B.2	0.00465456	-0.199905	0.264	0.281	1	4	FAM65B	CD4T
MYC.2	0.00505801	-0.120248	0.215	0.232	1	4	MYC	CD4T
IGBP1.1	0.00508199	0.15423	0.163	0.148	1	4	IGBP1	CD4T
PDIA4	0.00534178	0.19015	0.082	0.071	1	4	PDIA4	CD4T
IL2RA.1	0.00563051	0.265493	0.04	0.032	1	4	IL2RA	CD4T
LYN.2	0.00586166	-0.440723	0.019	0.026	1	4	LYN	CD4T
TTYH3.1	0.00626354	-1.33597	0.001	0.004	1	4	TTYH3	CD4T
CD4.2	0.00729201	0.0836955	0.451	0.43	1	4	CD4	CD4T
CD74.2	0.00811307	-0.330452	0.592	0.598	1	4	CD74	CD4T
TNFRSF25.2	0.00849117	0.219919	0.115	0.103	1	4	TNFRSF25	CD4T
CD3D.1	0.00856768	0.0270951	0.848	0.834	1	4	CD3D	CD4T
LEF1.2	0.00892242	-0.202558	0.401	0.411	1	4	LEF1	CD4T
BCL11B.2	0.00939186	-0.168102	0.192	0.207	1	4	BCL11B	CD4T
CCR7.3	0	1.64089	0.521	0.213	0	1	CCR7	CD4T
LEF1.3	0	1.22529	0.618	0.345	0	1	LEF1	CD4T
PIK3IP1.3	0	1.07518	0.84	0.592	0	1	PIK3IP1	CD4T
SELL.3	0	0.896706	0.737	0.452	0	1	SELL	CD4T
S100A10.3	0	-1.05761	0.518	0.698	0	1	S100A10	CD4T
IL32.3	0	-1.18969	0.753	0.893	0	1	IL32	CD4T
LGALS1.3	0	-1.9676	0.127	0.373	0	1	LGALS1	CD4T
CST7.3	0	-3.28317	0.02	0.205	0	1	CST7	CD4T
KLRB1.2	0	-3.66786	0.04	0.301	0	1	KLRB1	CD4T
GZMA.3	0	-3.69097	0.02	0.193	0	1	GZMA	CD4T
HOPX.3	0	-3.88469	0.009	0.152	0	1	HOPX	CD4T
CCL5.3	0	-3.93527	0.036	0.28	0	1	CCL5	CD4T
CD52.2	6.5341e-306	-0.591682	0.981	0.984	3.18211e-303	1	CD52	CD4T
CD7.3	4.9748e-295	1.30115	0.297	0.139	2.42273e-292	1	CD7	CD4T
MYC.3	3.61777e-267	1.11005	0.355	0.191	1.76185e-264	1	MYC	CD4T
NKG7.3	4.99714e-254	-3.27593	0.057	0.195	2.43361e-251	1	NKG7	CD4T
GZMK.2	4.68274e-237	-4.8036	0.006	0.113	2.2805e-234	1	GZMK	CD4T
TXK.3	1.86032e-225	1.31074	0.211	0.092	9.05977e-223	1	TXK	CD4T
GZMH.3	3.772e-216	-4.46031	0.009	0.109	1.83696e-213	1	GZMH	CD4T
TCF7.2	1.04055e-201	1.10445	0.305	0.169	5.06747e-199	1	TCF7	CD4T
GNLY.3	1.46841e-190	-3.81735	0.035	0.14	7.15116e-188	1	GNLY	CD4T
CD27.3	3.1616e-190	0.609438	0.521	0.358	1.5397e-187	1	CD27	CD4T
IL4R.3	1.93269e-184	1.05673	0.276	0.151	9.4122e-182	1	IL4R	CD4T
FAM65B.3	1.24398e-169	0.838966	0.383	0.247	6.05819e-167	1	FAM65B	CD4T
DUSP2.3	1.78105e-168	-1.74237	0.121	0.246	8.6737e-166	1	DUSP2	CD4T
FGFBP2.3	5.95645e-167	-3.4753	0.013	0.096	2.90079e-164	1	FGFBP2	CD4T
RGS1.1	1.46038e-163	-2.24078	0.043	0.143	7.11203e-161	1	RGS1	CD4T
GIMAP5.3	6.07493e-156	0.825668	0.347	0.219	2.95849e-153	1	GIMAP5	CD4T
CD37.1	3.32152e-155	0.413861	0.743	0.621	1.61758e-152	1	CD37	CD4T
FYB.2	6.08075e-154	0.647774	0.51	0.373	2.96133e-151	1	FYB	CD4T
TRGC2.3	1.85583e-153	-2.65785	0.033	0.123	9.03789e-151	1	TRGC2	CD4T
PRDM1.2	1.24424e-131	-1.92766	0.034	0.116	6.05943e-129	1	PRDM1	CD4T
LCK.3	4.22157e-129	0.47607	0.698	0.587	2.0559e-126	1	LCK	CD4T
CD3E.3	5.04568e-127	0.354239	0.887	0.817	2.45725e-124	1	CD3E	CD4T
CD63.3	2.04801e-126	-0.871744	0.149	0.262	9.97382e-124	1	CD63	CD4T
LGALS3.2	1.14294e-124	-1.74324	0.012	0.078	5.56611e-122	1	LGALS3	CD4T
GIMAP2.1	9.23551e-124	0.672784	0.376	0.258	4.49769e-121	1	GIMAP2	CD4T
BCL11B.3	1.3979e-117	0.859024	0.284	0.181	6.80776e-115	1	BCL11B	CD4T
PRF1.3	5.00095e-114	-2.29245	0.022	0.09	2.43546e-111	1	PRF1	CD4T
NEAT1.2	7.97884e-110	0.913622	0.225	0.135	3.88569e-107	1	NEAT1	CD4T
TBX21.3	7.01253e-105	-3.30998	0.005	0.056	3.4151e-102	1	TBX21	CD4T
CD6.3	2.19483e-102	0.383071	0.669	0.556	1.06888e-99	1	CD6	CD4T
ANXA5.3	2.64704e-102	-0.879757	0.113	0.208	1.28911e-99	1	ANXA5	CD4T
GZMB.3	5.74507e-102	-2.77439	0.01	0.064	2.79785e-99	1	GZMB	CD4T
CD48.3	4.22773e-101	0.236591	0.942	0.887	2.0589e-98	1	CD48	CD4T
HLA.DPA1.2	3.18107e-99	-0.855744	0.079	0.162	1.54918e-96	1	HLA.DPA1	CD4T
IL2RB.2	2.96451e-97	-1.1838	0.077	0.159	1.44372e-94	1	IL2RB	CD4T
PTPRC.1	8.83907e-89	0.414538	0.623	0.526	4.30463e-86	1	PTPRC	CD4T
BACH2.2	1.74047e-87	1.5933	0.055	0.018	8.4761e-85	1	BACH2	CD4T
KLRG1.1	1.45372e-85	-2.27687	0.016	0.067	7.07959e-83	1	KLRG1	CD4T
BTG1.2	1.94005e-84	0.345579	0.68	0.586	9.44803e-82	1	BTG1	CD4T
CD74.3	7.2002e-84	-0.558636	0.541	0.615	3.5065e-81	1	CD74	CD4T
CXCR3.1	4.20213e-77	-4.37556	0.001	0.037	2.04644e-74	1	CXCR3	CD4T
ITM2B.2	7.53061e-76	0.266893	0.747	0.664	3.66741e-73	1	ITM2B	CD4T
LAT.2	1.13864e-72	0.409901	0.525	0.43	5.54516e-70	1	LAT	CD4T
CD300A.3	2.40311e-72	-1.26278	0.037	0.093	1.17031e-69	1	CD300A	CD4T
XPO6.2	1.18659e-69	0.722124	0.195	0.125	5.77867e-67	1	XPO6	CD4T
CCL4.3	7.34268e-69	-3.3939	0.003	0.036	3.57589e-66	1	CCL4	CD4T
APOBEC3G.2	6.59609e-67	-1.1589	0.07	0.133	3.2123e-64	1	APOBEC3G	CD4T
CD2.1	6.61003e-67	-0.498729	0.498	0.574	3.21909e-64	1	CD2	CD4T
FAS.1	7.03555e-66	-2.0687	0.013	0.054	3.42631e-63	1	FAS	CD4T
IL7R.3	7.81497e-65	0.19649	0.712	0.608	3.80589e-62	1	IL7R	CD4T
HLA.DQB1.2	1.93846e-64	-0.953485	0.035	0.085	9.44028e-62	1	HLA.DQB1	CD4T
TARP-refseq.1	2.34048e-64	-2.41543	0.013	0.052	1.13981e-61	1	TARP-refseq	CD4T
TNF.1	2.68262e-61	-2.07166	0.015	0.055	1.30643e-58	1	TNF	CD4T
FOXP3.2	6.64665e-61	-3.13851	0.005	0.036	3.23692e-58	1	FOXP3	CD4T
CHI3L2.2	9.97385e-61	1.26025	0.055	0.023	4.85727e-58	1	CHI3L2	CD4T
SRGN.3	1.85028e-60	-1.09728	0.038	0.087	9.01084e-58	1	SRGN	CD4T
CYTIP.1	9.01758e-59	0.469067	0.386	0.305	4.39156e-56	1	CYTIP	CD4T
S1PR5.3	1.72927e-57	-3.13915	0.002	0.03	8.42152e-55	1	S1PR5	CD4T
GAPDH.2	5.78879e-57	-0.366969	0.688	0.741	2.81914e-54	1	GAPDH	CD4T
TIGIT.1	9.53519e-55	-4.40921	0.001	0.027	4.64364e-52	1	TIGIT	CD4T
XBP1.1	3.23819e-54	0.543832	0.248	0.178	1.577e-51	1	XBP1	CD4T
LAIR2.3	1.04324e-53	-3.75254	0.003	0.029	5.08056e-51	1	LAIR2	CD4T
DUSP1.3	2.78387e-52	-0.475365	0.505	0.572	1.35575e-49	1	DUSP1	CD4T
KLF2.3	1.36729e-51	0.286444	0.723	0.658	6.65868e-49	1	KLF2	CD4T
ITGAM.3	1.06838e-50	-1.44204	0.013	0.047	5.20301e-48	1	ITGAM	CD4T
HLA.A.2	1.20492e-49	-0.231197	0.989	0.99	5.86795e-47	1	HLA.A	CD4T
BCL2.2	2.31898e-47	0.697092	0.17	0.115	1.12934e-44	1	BCL2	CD4T
IL18RAP.1	9.83266e-46	-2.61664	0.004	0.029	4.7885e-43	1	IL18RAP	CD4T
R3HDM4.1	2.29153e-45	0.492155	0.236	0.173	1.11597e-42	1	R3HDM4	CD4T
CCR6.3	2.01581e-44	-3.06983	0.003	0.025	9.81702e-42	1	CCR6	CD4T
TSPAN32.3	3.21775e-44	0.612174	0.14	0.091	1.56705e-41	1	TSPAN32	CD4T
DPP4.2	4.39494e-43	0.716025	0.116	0.073	2.14033e-40	1	DPP4	CD4T
CD247.3	1.57666e-41	0.509516	0.227	0.168	7.67834e-39	1	CD247	CD4T
RORC.1	1.01938e-40	-4.61154	0.001	0.02	4.96439e-38	1	RORC	CD4T
CX3CR1.3	3.29016e-40	-2.23234	0.004	0.025	1.60231e-37	1	CX3CR1	CD4T
ZNF683.3	1.34425e-37	-4.25076	0.002	0.02	6.54651e-35	1	ZNF683	CD4T
VNN2.2	1.54669e-36	0.545722	0.069	0.039	7.53239e-34	1	VNN2	CD4T
STAT6.1	2.31102e-36	0.571611	0.13	0.087	1.12547e-33	1	STAT6	CD4T
SYNE2.1	2.87197e-36	-0.743607	0.073	0.118	1.39865e-33	1	SYNE2	CD4T
FBP1.2	1.1494e-34	1.07215	0.033	0.014	5.59758e-32	1	FBP1	CD4T
CTSA.3	5.07161e-34	-0.793223	0.132	0.182	2.46988e-31	1	CTSA	CD4T
CXCR4.3	5.37097e-34	-0.403138	0.634	0.668	2.61566e-31	1	CXCR4	CD4T
JUN.3	7.36167e-34	-0.720558	0.091	0.136	3.58513e-31	1	JUN	CD4T
CXCR5.3	1.5435e-33	-3.01007	0.003	0.02	7.51683e-31	1	CXCR5	CD4T
CNOT2.1	2.12748e-33	0.553403	0.148	0.105	1.03608e-30	1	CNOT2	CD4T
IFNG.1	4.98423e-33	-4.67173	0.001	0.016	2.42732e-30	1	IFNG	CD4T
RUNX3.1	1.15071e-32	-0.661816	0.201	0.253	5.60396e-30	1	RUNX3	CD4T
NINJ2.2	1.46858e-32	-1.69835	0.009	0.031	7.15198e-30	1	NINJ2	CD4T
STAT4.1	1.47969e-32	0.559226	0.145	0.102	7.20608e-30	1	STAT4	CD4T
KLRC4.KLRK1.3	2.93246e-32	-1.62952	0.012	0.035	1.42811e-29	1	KLRC4.KLRK1	CD4T
FOXO1.1	4.9021e-32	0.785385	0.064	0.036	2.38732e-29	1	FOXO1	CD4T
TRIB2.3	7.03986e-32	0.358754	0.288	0.231	3.42841e-29	1	TRIB2	CD4T
STAT5A.1	2.57532e-30	0.505328	0.144	0.103	1.25418e-27	1	STAT5A	CD4T
KLRK1.3	4.5237e-30	-1.64646	0.009	0.029	2.20304e-27	1	KLRK1	CD4T
IKZF1	1.29475e-29	0.492017	0.176	0.131	6.30545e-27	1	IKZF1	CD4T
JUNB.3	1.50979e-27	-0.377292	0.372	0.426	7.35269e-25	1	JUNB	CD4T
DUSP4.2	1.89928e-27	-4.42892	0.001	0.013	9.2495e-25	1	DUSP4	CD4T
TRBC2.2	2.60531e-27	0.199482	0.908	0.889	1.26879e-24	1	TRBC2	CD4T
HLA.DRA.2	5.69622e-27	-0.635936	0.079	0.116	2.77406e-24	1	HLA.DRA	CD4T
CCR2.1	9.34383e-27	-2.2929	0.002	0.016	4.55044e-24	1	CCR2	CD4T
CD4.3	2.84701e-26	0.22327	0.477	0.419	1.38649e-23	1	CD4	CD4T
IGBP1.2	3.18948e-26	0.385493	0.183	0.14	1.55328e-23	1	IGBP1	CD4T
TNFRSF4.2	3.27559e-26	-2.56171	0.004	0.018	1.59521e-23	1	TNFRSF4	CD4T
TC2N	2.18413e-25	0.7533	0.066	0.041	1.06367e-22	1	TC2N	CD4T
B3GAT1.2	1.8969e-23	-3.75263	0.001	0.012	9.23789e-21	1	B3GAT1	CD4T
TRAT1.3	1.93904e-23	0.40593	0.182	0.141	9.44311e-21	1	TRAT1	CD4T
KLRF1.2	5.5575e-22	-1.52672	0.009	0.025	2.7065e-19	1	KLRF1	CD4T
VPS28.1	8.33412e-22	0.284217	0.279	0.232	4.05872e-19	1	VPS28	CD4T
STAT3	1.46817e-21	0.476789	0.109	0.078	7.14999e-19	1	STAT3	CD4T
CCR5.3	3.05917e-21	-4.93847	0	0.009	1.48982e-18	1	CCR5	CD4T
NCR3.1	1.49934e-19	-1.16095	0.017	0.035	7.30181e-17	1	NCR3	CD4T
FCGR3A.3	3.69057e-19	-0.996297	0.024	0.044	1.79731e-16	1	FCGR3A	CD4T
TSPAN14.1	4.19917e-19	0.522418	0.086	0.06	2.045e-16	1	TSPAN14	CD4T
GLUL.2	1.07851e-18	-0.511629	0.093	0.126	5.25234e-16	1	GLUL	CD4T
LAMP1.1	7.06657e-18	0.194795	0.374	0.328	3.44142e-15	1	LAMP1	CD4T
IL18R1.1	8.67162e-18	-1.23006	0.012	0.027	4.22308e-15	1	IL18R1	CD4T
CD70	1.23791e-17	-4.54517	0	0.008	6.02861e-15	1	CD70	CD4T
BIN2.1	4.77178e-17	0.178129	0.492	0.448	2.32386e-14	1	BIN2	CD4T
KLRD1.3	5.21853e-17	-2.42526	0.002	0.011	2.54142e-14	1	KLRD1	CD4T
FOXP1.1	8.92918e-17	0.717662	0.042	0.026	4.34851e-14	1	FOXP1	CD4T
LTA.1	2.2115e-16	0.609862	0.054	0.036	1.077e-13	1	LTA	CD4T
PDIA6.1	8.47057e-16	-0.497686	0.067	0.093	4.12517e-13	1	PDIA6	CD4T
LAG3.2	8.84832e-16	-1.69437	0.005	0.015	4.30913e-13	1	LAG3	CD4T
SAMD3.2	2.87009e-15	-0.542586	0.076	0.102	1.39774e-12	1	SAMD3	CD4T
CCR4.2	6.39611e-15	-4.49274	0	0.007	3.11491e-12	1	CCR4	CD4T
TTC38.3	3.6406e-14	-1.23782	0.007	0.018	1.77297e-11	1	TTC38	CD4T
IRF4.1	7.71129e-14	0.830034	0.026	0.014	3.7554e-11	1	IRF4	CD4T
IL23R.1	9.01702e-14	0.324637	0.142	0.114	4.39129e-11	1	IL23R	CD4T
C3AR1.2	1.3664e-13	-1.71229	0.002	0.009	6.65437e-11	1	C3AR1	CD4T
CD40.1	1.7024e-13	1.0381	0.014	0.006	8.29068e-11	1	CD40	CD4T
SORL1.2	1.78601e-13	0.244248	0.182	0.151	8.69788e-11	1	SORL1	CD4T
ITGB2.2	4.3006e-13	-0.278673	0.611	0.627	2.09439e-10	1	ITGB2	CD4T
CD38.1	5.18994e-13	1.177	0.011	0.005	2.5275e-10	1	CD38	CD4T
LILRB1.2	5.60799e-13	-0.659373	0.02	0.034	2.73109e-10	1	LILRB1	CD4T
PIK3AP1.3	1.12578e-12	-0.820886	0.008	0.018	5.48255e-10	1	PIK3AP1	CD4T
IKZF2.1	2.73045e-12	-2.84821	0.001	0.007	1.32973e-09	1	IKZF2	CD4T
LIPA.1	5.53902e-12	0.220292	0.193	0.163	2.6975e-09	1	LIPA	CD4T
CD8A.2	1.59535e-11	-0.652035	0.012	0.023	7.76937e-09	1	CD8A	CD4T
TKT.2	1.61583e-11	0.00886894	0.161	0.134	7.86908e-09	1	TKT	CD4T
LYN.3	8.89753e-11	-0.615688	0.016	0.028	4.3331e-08	1	LYN	CD4T
TRAC.2	9.08532e-11	0.0625018	0.891	0.867	4.42455e-08	1	TRAC	CD4T
ZAP70.1	1.29239e-10	0.298528	0.149	0.124	6.29396e-08	1	ZAP70	CD4T
FTH1.3	1.85892e-10	-0.476588	0.047	0.064	9.05292e-08	1	FTH1	CD4T
TGFB3	2.73358e-10	0.932231	0.016	0.008	1.33125e-07	1	TGFB3	CD4T
SDCBP.2	3.71428e-10	0.171463	0.153	0.128	1.80885e-07	1	SDCBP	CD4T
TGFBI.1	4.47161e-10	-0.606456	0.017	0.029	2.17767e-07	1	TGFBI	CD4T
CD244.3	7.08792e-10	-0.875045	0.008	0.016	3.45182e-07	1	CD244	CD4T
CXCR6	8.69945e-10	-7.73152	0	0.004	4.23663e-07	1	CXCR6	CD4T
CASP5.1	1.27331e-09	-0.270178	0.22	0.247	6.20103e-07	1	CASP5	CD4T
ENTPD1.2	1.30559e-09	-1.42582	0.001	0.006	6.35824e-07	1	ENTPD1	CD4T
RNASE6.2	2.15805e-09	-0.702322	0.007	0.015	1.05097e-06	1	RNASE6	CD4T
CD5.3	3.41725e-09	0.017154	0.389	0.351	1.6642e-06	1	CD5	CD4T
CTSW.2	7.20371e-09	-0.549326	0.147	0.168	3.50821e-06	1	CTSW	CD4T
PTGDR2.2	8.94183e-09	-3.61403	0	0.004	4.35467e-06	1	PTGDR2	CD4T
ARL4C.3	1.55418e-08	-0.280827	0.282	0.307	7.56888e-06	1	ARL4C	CD4T
SCPEP1.1	2.10112e-08	0.16222	0.051	0.039	1.02325e-05	1	SCPEP1	CD4T
PXN.1	3.62381e-08	0.173965	0.203	0.179	1.76479e-05	1	PXN	CD4T
MS4A1	3.64036e-08	-0.593256	0.008	0.015	1.77286e-05	1	MS4A1	CD4T
IL12RB2	3.75581e-08	-3.28688	0	0.004	1.82908e-05	1	IL12RB2	CD4T
RPN2	5.87525e-08	0.133297	0.243	0.217	2.86124e-05	1	RPN2	CD4T
IL2.1	5.99019e-08	-5.02154	0	0.003	2.91722e-05	1	IL2	CD4T
CD69.3	2.23108e-07	-0.220464	0.4	0.424	0.000108654	1	CD69	CD4T
CMKLR1.2	2.63236e-07	-2.7716	0.001	0.004	0.000128196	1	CMKLR1	CD4T
CCL3.3	2.71782e-07	-1.03834	0.004	0.009	0.000132358	1	CCL3	CD4T
LTB.3	2.87356e-07	0.219774	0.173	0.151	0.000139943	1	LTB	CD4T
IL15.2	6.78795e-07	-0.882426	0.006	0.012	0.000330573	1	IL15	CD4T
EGR1.1	7.50847e-07	-0.768606	0.016	0.024	0.000365663	1	EGR1	CD4T
FCN1.1	7.63912e-07	-0.624518	0.091	0.108	0.000372025	1	FCN1	CD4T
TNFSF14.1	9.16726e-07	-2.39663	0.001	0.004	0.000446446	1	TNFSF14	CD4T
EOMES.2	1.62484e-06	-3.23138	0	0.003	0.000791295	1	EOMES	CD4T
CD33.1	2.10411e-06	-0.702656	0.005	0.01	0.0010247	1	CD33	CD4T
TNFSF13B.2	2.38745e-06	-0.631224	0.015	0.023	0.00116269	1	TNFSF13B	CD4T
IL15RA.1	2.96059e-06	-0.574034	0.015	0.023	0.00144181	1	IL15RA	CD4T
DOCK8.1	3.27431e-06	0.185627	0.122	0.106	0.00159459	1	DOCK8	CD4T
VCAN.1	4.28945e-06	-0.538054	0.024	0.033	0.00208896	1	VCAN	CD4T
CD160.2	4.72849e-06	-1.95983	0.001	0.004	0.00230278	1	CD160	CD4T
PCNA.1	4.88692e-06	-0.617441	0.028	0.038	0.00237993	1	PCNA	CD4T
MCM2	5.45155e-06	0.578072	0.017	0.011	0.0026549	1	MCM2	CD4T
SLC25A37.2	5.85768e-06	0.552955	0.02	0.013	0.00285269	1	SLC25A37	CD4T
IL12RB1.2	7.30801e-06	-0.390103	0.036	0.047	0.003559	1	IL12RB1	CD4T
PELI1.2	7.42466e-06	0.215824	0.079	0.066	0.00361581	1	PELI1	CD4T
RORA.1	1.09114e-05	-0.315923	0.055	0.068	0.00531387	1	RORA	CD4T
ICAM1.1	1.35763e-05	-0.666911	0.009	0.015	0.00661166	1	ICAM1	CD4T
TRDC.2	1.40017e-05	-1.5297	0.015	0.022	0.00681885	1	TRDC	CD4T
CAMKK2.1	1.68236e-05	0.48592	0.028	0.021	0.00819308	1	CAMKK2	CD4T
SPN.1	1.92981e-05	-0.432669	0.023	0.031	0.00939819	1	SPN	CD4T
FCER1G.3	2.14823e-05	-0.58265	0.049	0.06	0.0104619	1	FCER1G	CD4T
CLEC4E.1	2.28498e-05	-0.676636	0.006	0.011	0.0111278	1	CLEC4E	CD4T
C5AR1.2	2.47862e-05	-0.579852	0.018	0.026	0.0120709	1	C5AR1	CD4T
FASLG.1	2.7542e-05	-3.25812	0	0.002	0.0134129	1	FASLG	CD4T
PTTG2	3.00594e-05	-0.857398	0.007	0.012	0.0146389	1	PTTG2	CD4T
FPR1.2	5.24838e-05	-0.544026	0.009	0.015	0.0255596	1	FPR1	CD4T
NAIP.1	5.27397e-05	0.629547	0.01	0.006	0.0256842	1	NAIP	CD4T
CCL20	5.27909e-05	-3.41986	0	0.002	0.0257091	1	CCL20	CD4T
ASAH1.1	5.42305e-05	0.0560649	0.096	0.083	0.0264103	1	ASAH1	CD4T
B3GALT2	6.49649e-05	-9.89833	0	0.002	0.0316379	1	B3GALT2	CD4T
MMP25.1	7.30822e-05	-1.13454	0.002	0.005	0.035591	1	MMP25	CD4T
HLA.DMA.2	0.000110071	-0.439292	0.054	0.065	0.0536044	1	HLA.DMA	CD4T
F5.2	0.000143756	-0.79256	0.007	0.012	0.0700093	1	F5	CD4T
CD44.2	0.000144874	0.0395929	0.38	0.358	0.0705536	1	CD44	CD4T
MNDA.2	0.000190751	-0.543466	0.01	0.015	0.0928955	1	MNDA	CD4T
BCL2A1.1	0.000218634	0.125195	0.095	0.083	0.106475	1	BCL2A1	CD4T
TNFRSF8.1	0.000229152	-1.88885	0	0.002	0.111597	1	TNFRSF8	CD4T
KIAA0101.2	0.000235837	-4.0136	0	0.002	0.114853	1	KIAA0101	CD4T
GAB2.1	0.000240416	-1.04848	0.003	0.005	0.117083	1	GAB2	CD4T
CCR10.1	0.000260347	-2.16091	0.001	0.003	0.126789	1	CCR10	CD4T
SPON2.1	0.000276226	-1.42895	0.001	0.004	0.134522	1	SPON2	CD4T
LYZ.1	0.0002858	-0.682728	0.095	0.107	0.139185	1	LYZ	CD4T
LAT2.2	0.000287507	-0.451075	0.008	0.012	0.140016	1	LAT2	CD4T
CTSD.3	0.000322145	0.0670632	0.094	0.082	0.156885	1	CTSD	CD4T
MZB1	0.000323152	-1.17059	0.001	0.004	0.157375	1	MZB1	CD4T
TOP2A	0.000344584	-4.19953	0	0.002	0.167813	1	TOP2A	CD4T
CR2.1	0.000347282	0.710974	0.006	0.003	0.169126	1	CR2	CD4T
CD86.2	0.000391209	-0.587052	0.005	0.008	0.190519	1	CD86	CD4T
PLIN2.1	0.000505861	-0.345044	0.025	0.031	0.246354	1	PLIN2	CD4T
IL2RA.2	0.00054378	-0.408841	0.028	0.035	0.264821	1	IL2RA	CD4T
AQP9.1	0.000597969	-0.799842	0.002	0.005	0.291211	1	AQP9	CD4T
CD79B.1	0.000605158	-0.324035	0.034	0.042	0.294712	1	CD79B	CD4T
AIM2.1	0.00061203	-2.87471	0	0.002	0.298058	1	AIM2	CD4T
CD300C.1	0.000772094	-0.863472	0.002	0.004	0.37601	1	CD300C	CD4T
TNFSF8.2	0.000806963	0.162462	0.103	0.092	0.392991	1	TNFSF8	CD4T
ITGAX.3	0.000833528	-0.415623	0.027	0.033	0.405928	1	ITGAX	CD4T
PASK.3	0.000868805	0.158649	0.135	0.122	0.423108	1	PASK	CD4T
BIRC3.2	0.000878224	0.0980759	0.111	0.099	0.427695	1	BIRC3	CD4T
FCGR2A.1	0.000975692	-0.517159	0.01	0.014	0.475162	1	FCGR2A	CD4T
S100A9.1	0.00106232	-0.745517	0.306	0.319	0.517351	1	S100A9	CD4T
PDCD1	0.00110769	-3.77777	0	0.001	0.539445	1	PDCD1	CD4T
CCR9	0.00118017	-2.67551	0	0.002	0.574744	1	CCR9	CD4T
ITGA4.3	0.00144673	-0.212805	0.161	0.174	0.704559	1	ITGA4	CD4T
S100A12.1	0.00155132	-0.867707	0.04	0.047	0.755494	1	S100A12	CD4T
CD3D.2	0.00155366	0.00735694	0.853	0.831	0.756634	1	CD3D	CD4T
SNCA.1	0.00167015	-1.79765	0.001	0.002	0.813362	1	SNCA	CD4T
CXCL5	0.00177619	0.487913	0.013	0.009	0.865006	1	CXCL5	CD4T
IGHM-secreted	0.00191476	-0.343431	0.005	0.008	0.932486	1	IGHM-secreted	CD4T
CD83.1	0.00193611	-0.382764	0.017	0.022	0.942888	1	CD83	CD4T
CTLA4.2	0.00210321	-0.353213	0.089	0.099	1	1	CTLA4	CD4T
IL18.1	0.00220288	-0.834891	0.001	0.003	1	1	IL18	CD4T
NLRP3.1	0.00231429	-0.542097	0.008	0.012	1	1	NLRP3	CD4T
KIR2DL1.1	0.00234548	-1.29315	0.001	0.003	1	1	KIR2DL1	CD4T
C1QA.1	0.00240739	-1.5318	0.001	0.002	1	1	C1QA	CD4T
PSEN1	0.00256508	0.332722	0.023	0.018	1	1	PSEN1	CD4T
RASGEF1B.1	0.00314208	0.588566	0.008	0.005	1	1	RASGEF1B	CD4T
SLC2A3.3	0.00342543	-0.160789	0.123	0.134	1	1	SLC2A3	CD4T
IGHM-membrane	0.00363644	-0.251408	0.019	0.024	1	1	IGHM-membrane	CD4T
FYN.1	0.00377966	0.019836	0.443	0.425	1	1	FYN	CD4T
THBS1.1	0.00396066	-0.702879	0.007	0.01	1	1	THBS1	CD4T
ACKR3	0.00446791	0.619658	0.007	0.005	1	1	ACKR3	CD4T
BTLA	0.00449388	0.393859	0.016	0.012	1	1	BTLA	CD4T
KLRC1.1	0.00498071	-1.36402	0.003	0.005	1	1	KLRC1	CD4T
PMCH	0.00518211	-11.8665	0	0.001	1	1	PMCH	CD4T
PDIA4.1	0.00572648	0.162654	0.079	0.071	1	1	PDIA4	CD4T
CD14.2	0.00590765	-0.588759	0.036	0.042	1	1	CD14	CD4T
LILRB4.1	0.00600495	-0.645175	0.002	0.004	1	1	LILRB4	CD4T
CCR3	0.00616307	-9.34496	0	0.001	1	1	CCR3	CD4T
CXCR2.1	0.00691584	-1.90105	0	0.001	1	1	CXCR2	CD4T
QPCT.1	0.00705904	-0.781303	0.002	0.004	1	1	QPCT	CD4T
IFITM2.3	0.00935183	-0.149481	0.519	0.523	1	1	IFITM2	CD4T
CD163.1	0.00951058	-0.402335	0.005	0.008	1	1	CD163	CD4T
CLEC4D.1	0.00978053	-0.713022	0.001	0.003	1	1	CLEC4D	CD4T
GZMH.4	0	2.40517	0.252	0.057	0	2	GZMH	CD4T
FGFBP2.4	0	2.09171	0.217	0.052	0	2	FGFBP2	CD4T
NKG7.4	0	1.90055	0.346	0.13	0	2	NKG7	CD4T
GZMA.4	0	1.76401	0.345	0.119	0	2	GZMA	CD4T
CST7.4	0	1.71453	0.371	0.125	0	2	CST7	CD4T
CCL5.4	0	1.52297	0.448	0.184	0	2	CCL5	CD4T
PIK3IP1.4	7.69005e-303	-1.10921	0.47	0.682	3.74505e-300	2	PIK3IP1	CD4T
HOPX.4	3.70504e-298	1.38862	0.259	0.094	1.80435e-295	2	HOPX	CD4T
GNLY.4	7.48029e-292	1.51741	0.249	0.092	3.6429e-289	2	GNLY	CD4T
CCR7.4	6.59736e-284	-2.08853	0.096	0.319	3.21291e-281	2	CCR7	CD4T
LEF1.4	5.60836e-254	-1.4485	0.219	0.442	2.73127e-251	2	LEF1	CD4T
LGALS1.4	1.53255e-250	0.804955	0.49	0.284	7.46354e-248	2	LGALS1	CD4T
IL32.4	4.42885e-247	0.650365	0.942	0.845	2.15685e-244	2	IL32	CD4T
SELL.4	3.62129e-197	-0.824932	0.348	0.55	1.76357e-194	2	SELL	CD4T
S100A10.4	7.14727e-189	0.556738	0.777	0.635	3.48072e-186	2	S100A10	CD4T
CD52.3	7.69962e-180	0.449731	0.992	0.982	3.74971e-177	2	CD52	CD4T
PRF1.4	8.71711e-165	1.38082	0.158	0.06	4.24523e-162	2	PRF1	CD4T
CCL4.4	1.03947e-157	2.08689	0.079	0.019	5.06222e-155	2	CCL4	CD4T
GZMB.4	2.53724e-145	1.57398	0.118	0.04	1.23563e-142	2	GZMB	CD4T
KLRB1.3	3.31274e-124	0.92435	0.354	0.219	1.6133e-121	2	KLRB1	CD4T
CD27.4	7.07942e-122	-0.74891	0.26	0.42	3.44768e-119	2	CD27	CD4T
TBX21.4	8.04196e-116	1.66323	0.098	0.034	3.91644e-113	2	TBX21	CD4T
TRGC2.4	5.13465e-113	1.13045	0.181	0.088	2.50058e-110	2	TRGC2	CD4T
KLRG1.2	1.3819e-106	1.4426	0.114	0.045	6.72987e-104	2	KLRG1	CD4T
DUSP2.4	1.76951e-104	0.92046	0.315	0.199	8.61749e-102	2	DUSP2	CD4T
S1PR5.4	3.21805e-102	1.77353	0.062	0.017	1.56719e-99	2	S1PR5	CD4T
CD7.4	2.5702e-101	-1.43887	0.081	0.193	1.25169e-98	2	CD7	CD4T
TXK.4	1.73195e-94	-1.87876	0.041	0.134	8.43461e-92	2	TXK	CD4T
MYC.4	1.444e-93	-1.12547	0.129	0.247	7.03226e-91	2	MYC	CD4T
APOBEC3G.3	1.19742e-89	1.10232	0.192	0.105	5.83143e-87	2	APOBEC3G	CD4T
HLA.DPA1.3	2.49009e-84	0.259919	0.222	0.129	1.21267e-81	2	HLA.DPA1	CD4T
GZMK.3	4.22009e-80	1.12401	0.15	0.077	2.05518e-77	2	GZMK	CD4T
CX3CR1.4	7.18853e-79	1.85491	0.051	0.015	3.50082e-76	2	CX3CR1	CD4T
RGS1.2	1.60651e-67	0.892077	0.185	0.108	7.82372e-65	2	RGS1	CD4T
FYB.3	1.83473e-66	-0.620367	0.312	0.422	8.93512e-64	2	FYB	CD4T
TCF7.3	6.46828e-64	-1.10424	0.124	0.215	3.15005e-61	2	TCF7	CD4T
CD2.2	1.59871e-61	0.48572	0.632	0.543	7.7857e-59	2	CD2	CD4T
FAM65B.4	2.13557e-59	-0.773506	0.196	0.293	1.04002e-56	2	FAM65B	CD4T
ITGAM.4	1.22436e-58	0.975733	0.075	0.032	5.96264e-56	2	ITGAM	CD4T
CD300A.4	2.98638e-57	0.8108	0.13	0.071	1.45437e-54	2	CD300A	CD4T
B3GAT1.3	4.84503e-56	2.09969	0.027	0.006	2.35953e-53	2	B3GAT1	CD4T
IFNG.2	5.83397e-56	1.86337	0.033	0.009	2.84114e-53	2	IFNG	CD4T
HLA.A.3	9.48467e-54	0.228766	0.992	0.99	4.61903e-51	2	HLA.A	CD4T
CD37.2	4.48284e-53	-0.353683	0.576	0.662	2.18314e-50	2	CD37	CD4T
RUNX3.2	5.5826e-53	0.726378	0.313	0.229	2.71873e-50	2	RUNX3	CD4T
CD48.4	8.64126e-52	-0.258763	0.869	0.906	4.20829e-49	2	CD48	CD4T
IL18RAP.2	8.41031e-51	1.40209	0.05	0.019	4.09582e-48	2	IL18RAP	CD4T
GIMAP5.4	7.31811e-46	-0.749835	0.18	0.262	3.56392e-43	2	GIMAP5	CD4T
ITM2B.3	1.18318e-45	-0.315452	0.619	0.694	5.76211e-43	2	ITM2B	CD4T
CD74.4	9.14743e-45	0.0560561	0.65	0.588	4.4548e-42	2	CD74	CD4T
LAIR2.4	1.86461e-44	1.38071	0.047	0.019	9.08065e-42	2	LAIR2	CD4T
IL7R.4	2.11867e-39	-0.273363	0.559	0.645	1.03179e-36	2	IL7R	CD4T
CD63.4	3.99606e-37	0.284451	0.299	0.225	1.94608e-34	2	CD63	CD4T
HLA.DQB1.3	1.81529e-36	0.213023	0.112	0.066	8.84047e-34	2	HLA.DQB1	CD4T
PRDM1.3	2.25398e-36	0.679454	0.141	0.089	1.09769e-33	2	PRDM1	CD4T
NEAT1.3	4.47014e-36	-0.842981	0.103	0.165	2.17696e-33	2	NEAT1	CD4T
IL4R.4	9.06162e-36	-0.716401	0.125	0.191	4.41301e-33	2	IL4R	CD4T
BTG1.3	1.28104e-35	-0.3444	0.545	0.62	6.23867e-33	2	BTG1	CD4T
ZNF683.4	1.52025e-34	1.50692	0.033	0.012	7.40363e-32	2	ZNF683	CD4T
BCL11B.4	1.18285e-33	-0.75002	0.15	0.215	5.76046e-31	2	BCL11B	CD4T
ITGB2.3	2.55139e-33	0.261051	0.666	0.615	1.24253e-30	2	ITGB2	CD4T
TARP-refseq.2	4.42675e-33	0.862751	0.071	0.037	2.15583e-30	2	TARP-refseq	CD4T
KLF2.4	5.31379e-32	-0.296899	0.623	0.682	2.58782e-29	2	KLF2	CD4T
ANXA5.4	9.86356e-32	0.342715	0.238	0.176	4.80355e-29	2	ANXA5	CD4T
SAMD3.3	1.36817e-30	0.742184	0.135	0.089	6.66297e-28	2	SAMD3	CD4T
CYTIP.2	1.97888e-30	-0.489754	0.265	0.334	9.63714e-28	2	CYTIP	CD4T
CCR5.4	2.95282e-30	2.07	0.019	0.005	1.43802e-27	2	CCR5	CD4T
BCL2.3	3.64876e-30	-0.890308	0.084	0.136	1.77694e-27	2	BCL2	CD4T
TRIB2.4	6.73454e-30	-0.529157	0.189	0.254	3.27972e-27	2	TRIB2	CD4T
XPO6.3	6.98476e-30	-0.697106	0.095	0.15	3.40158e-27	2	XPO6	CD4T
GIMAP2.2	9.30423e-30	-0.478423	0.227	0.296	4.53116e-27	2	GIMAP2	CD4T
IL2RB.3	8.35421e-28	0.414725	0.183	0.131	4.0685e-25	2	IL2RB	CD4T
SYNE2.2	6.68688e-26	0.589273	0.145	0.101	3.25651e-23	2	SYNE2	CD4T
GAPDH.3	2.83988e-25	0.195431	0.763	0.722	1.38302e-22	2	GAPDH	CD4T
CD3E.4	1.00125e-24	-0.229483	0.812	0.837	4.8761e-22	2	CD3E	CD4T
FAS.2	1.77536e-23	0.761366	0.068	0.04	8.646e-21	2	FAS	CD4T
DPP4.3	3.59947e-23	-0.844934	0.051	0.088	1.75294e-20	2	DPP4	CD4T
LAT.3	1.00182e-22	-0.310332	0.398	0.462	4.87884e-20	2	LAT	CD4T
TTC38.4	4.16962e-22	1.09261	0.029	0.013	2.03061e-19	2	TTC38	CD4T
BACH2.3	1.33418e-21	-1.73369	0.009	0.03	6.49746e-19	2	BACH2	CD4T
LCK.4	3.92314e-21	-0.251851	0.569	0.621	1.91057e-18	2	LCK	CD4T
TNF.2	2.15533e-20	0.83041	0.068	0.042	1.04964e-17	2	TNF	CD4T
CTSW.3	3.74443e-20	0.501704	0.201	0.157	1.82354e-17	2	CTSW	CD4T
CXCR3.2	1.70932e-19	0.808564	0.046	0.025	8.32437e-17	2	CXCR3	CD4T
CMKLR1.3	4.45449e-19	2.11787	0.009	0.002	2.16934e-16	2	CMKLR1	CD4T
R3HDM4.2	2.32631e-18	-0.467287	0.148	0.195	1.13291e-15	2	R3HDM4	CD4T
SRGN.4	6.11869e-18	0.394951	0.102	0.071	2.9798e-15	2	SRGN	CD4T
VNN2.3	1.82267e-17	-0.875852	0.025	0.05	8.87642e-15	2	VNN2	CD4T
SDCBP.3	7.85434e-17	-0.448275	0.101	0.14	3.82506e-14	2	SDCBP	CD4T
PASK.4	1.41039e-16	-0.407048	0.093	0.131	6.86859e-14	2	PASK	CD4T
IFITM2.4	2.07838e-16	0.21587	0.561	0.516	1.01217e-13	2	IFITM2	CD4T
KLRF1.3	2.74633e-15	0.549674	0.035	0.019	1.33746e-12	2	KLRF1	CD4T
CD6.4	5.197e-15	-0.216021	0.542	0.59	2.53094e-12	2	CD6	CD4T
CNOT2.2	2.02067e-14	-0.571026	0.087	0.12	9.84065e-12	2	CNOT2	CD4T
FOXO1.2	2.36688e-13	-0.910133	0.025	0.046	1.15267e-10	2	FOXO1	CD4T
NINJ2.3	3.02238e-13	0.79738	0.04	0.024	1.4719e-10	2	NINJ2	CD4T
XBP1.2	7.47022e-13	-0.382646	0.162	0.2	3.638e-10	2	XBP1	CD4T
IL23R.2	8.45018e-13	-0.472451	0.093	0.125	4.11524e-10	2	IL23R	CD4T
STAT6.2	1.25612e-12	-0.568156	0.072	0.101	6.11731e-10	2	STAT6	CD4T
LTB.4	1.84578e-12	-0.408058	0.127	0.162	8.98895e-10	2	LTB	CD4T
FBP1.3	3.91065e-12	-1.17202	0.008	0.021	1.90449e-09	2	FBP1	CD4T
CXCR5.4	9.58489e-12	-1.5554	0.006	0.018	4.66784e-09	2	CXCR5	CD4T
DUSP4.3	2.00432e-11	1.01192	0.018	0.009	9.76102e-09	2	DUSP4	CD4T
IGBP1.3	2.16621e-11	-0.339947	0.122	0.155	1.05494e-08	2	IGBP1	CD4T
HLA.B.3	4.27873e-11	0.0909749	0.998	0.997	2.08374e-08	2	HLA.B	CD4T
FOXP3.3	6.50658e-11	-0.964803	0.016	0.031	3.1687e-08	2	FOXP3	CD4T
PTPRC.2	7.09885e-11	-0.166051	0.514	0.555	3.45714e-08	2	PTPRC	CD4T
STAT3.1	7.49991e-11	-0.455704	0.064	0.089	3.65246e-08	2	STAT3	CD4T
TYMS.1	1.63246e-10	3.13623	0.004	0.001	7.9501e-08	2	TYMS	CD4T
PCNA.2	3.28972e-10	1.00158	0.049	0.033	1.60209e-07	2	PCNA	CD4T
LAG3.3	3.42213e-10	0.921909	0.021	0.012	1.66658e-07	2	LAG3	CD4T
CD247.4	3.97495e-10	-0.35622	0.154	0.187	1.9358e-07	2	CD247	CD4T
FASLG.2	7.80474e-10	1.88425	0.005	0.001	3.80091e-07	2	FASLG	CD4T
LGALS3.3	7.9225e-10	0.21133	0.08	0.059	3.85826e-07	2	LGALS3	CD4T
PELI1.3	9.16841e-10	-0.460843	0.05	0.072	4.46502e-07	2	PELI1	CD4T
YBX3.1	1.78661e-09	-0.71166	0.013	0.026	8.70078e-07	2	YBX3	CD4T
FOSB.3	2.09761e-09	-0.23312	0.332	0.369	1.02154e-06	2	FOSB	CD4T
IRF4.2	2.92518e-09	-1.26042	0.008	0.019	1.42456e-06	2	IRF4	CD4T
ARL4C.4	3.03563e-09	0.195262	0.331	0.296	1.47835e-06	2	ARL4C	CD4T
FOXP1.2	7.36461e-09	-0.893442	0.018	0.032	3.58656e-06	2	FOXP1	CD4T
EOMES.3	1.32992e-08	1.56064	0.006	0.002	6.47671e-06	2	EOMES	CD4T
SORL1.3	5.73671e-08	-0.301623	0.136	0.163	2.79378e-05	2	SORL1	CD4T
CD70.1	5.857e-08	0.985981	0.011	0.005	2.85236e-05	2	CD70	CD4T
TNFRSF4.3	6.1754e-08	0.774897	0.023	0.013	3.00742e-05	2	TNFRSF4	CD4T
TNFSF8.3	6.42316e-08	-0.453416	0.076	0.098	3.12808e-05	2	TNFSF8	CD4T
BIRC3.3	7.33609e-08	-0.386279	0.083	0.105	3.57268e-05	2	BIRC3	CD4T
CHI3L2.3	8.0964e-08	-0.643331	0.02	0.032	3.94295e-05	2	CHI3L2	CD4T
KIAA0101.3	9.35121e-08	3.06054	0.004	0.001	4.55404e-05	2	KIAA0101	CD4T
PTGDR2.3	1.16184e-07	1.3209	0.007	0.003	5.65818e-05	2	PTGDR2	CD4T
HLA.DRA.3	1.30231e-07	-0.327087	0.127	0.104	6.34225e-05	2	HLA.DRA	CD4T
CXCR6.1	1.34793e-07	1.34529	0.006	0.002	6.5644e-05	2	CXCR6	CD4T
PDIA6.2	1.67447e-07	0.35191	0.104	0.084	8.15465e-05	2	PDIA6	CD4T
SPON2.2	1.74585e-07	1.59079	0.007	0.003	8.50231e-05	2	SPON2	CD4T
PDCD1.1	2.36584e-07	2.37559	0.003	0.001	0.000115216	2	PDCD1	CD4T
LTA.2	2.93418e-07	-0.592456	0.028	0.042	0.000142895	2	LTA	CD4T
CD3D.3	3.74318e-07	0.116571	0.855	0.833	0.000182293	2	CD3D	CD4T
SPN.2	7.33496e-07	0.483838	0.039	0.027	0.000357213	2	SPN	CD4T
SCPEP1.2	7.96226e-07	-0.509955	0.03	0.044	0.000387762	2	SCPEP1	CD4T
IRF8.2	9.8182e-07	-0.570873	0.011	0.021	0.000478146	2	IRF8	CD4T
GCA.2	1.44295e-06	-0.718506	0.013	0.023	0.000702717	2	GCA	CD4T
CD28.1	1.5621e-06	-0.384602	0.053	0.07	0.000760742	2	CD28	CD4T
IL18R1.2	1.58541e-06	0.555981	0.032	0.022	0.000772094	2	IL18R1	CD4T
CTLA4.3	1.67871e-06	-0.310189	0.08	0.1	0.000817531	2	CTLA4	CD4T
STAT5A.2	1.68921e-06	-0.325005	0.095	0.116	0.000822646	2	STAT5A	CD4T
TNFSF14.2	1.96563e-06	1.27123	0.006	0.003	0.00095726	2	TNFSF14	CD4T
GLUL.3	2.11092e-06	0.0970725	0.136	0.115	0.00102802	2	GLUL	CD4T
RORC.2	2.41407e-06	0.645212	0.022	0.014	0.00117565	2	RORC	CD4T
TC2N.1	2.53638e-06	-0.529691	0.035	0.049	0.00123522	2	TC2N	CD4T
CASP5.2	2.80194e-06	0.2137	0.262	0.237	0.00136455	2	CASP5	CD4T
CCL3.4	3.47128e-06	0.62525	0.012	0.007	0.00169051	2	CCL3	CD4T
TIGIT.2	4.42946e-06	0.546698	0.028	0.019	0.00215715	2	TIGIT	CD4T
IL2RA.3	1.45912e-05	-0.638392	0.024	0.034	0.0071059	2	IL2RA	CD4T
KLRC4.KLRK1.4	1.55035e-05	0.177687	0.038	0.028	0.00755018	2	KLRC4.KLRK1	CD4T
CD160.3	2.43006e-05	1.02205	0.006	0.003	0.0118344	2	CD160	CD4T
VPS28.2	2.93618e-05	-0.184705	0.222	0.247	0.0142992	2	VPS28	CD4T
LY86.2	3.38378e-05	-0.597569	0.008	0.015	0.016479	2	LY86	CD4T
STAT4.2	4.20575e-05	-0.27537	0.097	0.115	0.020482	2	STAT4	CD4T
RPN2.1	4.76264e-05	-0.155556	0.203	0.227	0.0231941	2	RPN2	CD4T
IL12RB2.1	4.84784e-05	1.29588	0.006	0.003	0.023609	2	IL12RB2	CD4T
TRAT1.4	5.05978e-05	-0.254831	0.134	0.154	0.0246412	2	TRAT1	CD4T
TKT.3	7.04e-05	-0.294248	0.124	0.143	0.0342848	2	TKT	CD4T
CCR2.2	7.20113e-05	0.541275	0.018	0.012	0.0350695	2	CCR2	CD4T
SLC7A7.2	7.64261e-05	-0.5527	0.008	0.014	0.0372195	2	SLC7A7	CD4T
CD244.4	8.01831e-05	0.44835	0.02	0.013	0.0390492	2	CD244	CD4T
LAMP1.2	9.59017e-05	-0.140176	0.318	0.343	0.0467041	2	LAMP1	CD4T
CD40.2	0.000120191	-1.03538	0.004	0.009	0.058533	2	CD40	CD4T
CCR4.3	0.000120493	0.853194	0.008	0.005	0.0586802	2	CCR4	CD4T
ASAH1.2	0.000120898	-0.298869	0.073	0.088	0.0588775	2	ASAH1	CD4T
C3AR1.3	0.000136867	0.435568	0.011	0.006	0.0666543	2	C3AR1	CD4T
FCGR3A.4	0.000146095	-0.224841	0.048	0.038	0.071148	2	FCGR3A	CD4T
S100A12.2	0.000161246	-0.813127	0.037	0.047	0.078527	2	S100A12	CD4T
TRDC.3	0.000161431	-0.891746	0.014	0.021	0.078617	2	TRDC	CD4T
CD38.2	0.00016928	-1.23206	0.003	0.007	0.0824393	2	CD38	CD4T
IKZF1.1	0.000169487	-0.253185	0.126	0.144	0.0825404	2	IKZF1	CD4T
BCL2A1.2	0.000246091	-0.286704	0.074	0.088	0.119846	2	BCL2A1	CD4T
ADA.1	0.000264455	0.238917	0.125	0.109	0.12879	2	ADA	CD4T
FPR1.3	0.000277681	-0.542103	0.008	0.014	0.135231	2	FPR1	CD4T
FCER1G.4	0.000314357	-0.541052	0.048	0.059	0.153092	2	FCER1G	CD4T
CR2.2	0.000583302	-1.71458	0.001	0.004	0.284068	2	CR2	CD4T
MGST1.1	0.000717023	-0.661608	0.004	0.007	0.34919	2	MGST1	CD4T
CD8A.3	0.000801735	0.0745348	0.026	0.02	0.390445	2	CD8A	CD4T
KLRK1.4	0.000826485	0.154199	0.03	0.023	0.402498	2	KLRK1	CD4T
LAT2.3	0.00086862	-0.490558	0.007	0.012	0.423018	2	LAT2	CD4T
NCR3.2	0.00125333	0.190912	0.037	0.029	0.610373	2	NCR3	CD4T
IKZF3.1	0.00142667	0.202799	0.076	0.065	0.694788	2	IKZF3	CD4T
SLC25A37.3	0.00147408	-0.597349	0.01	0.016	0.717879	2	SLC25A37	CD4T
PLIN2.2	0.00154529	0.248906	0.036	0.029	0.752554	2	PLIN2	CD4T
TNFSF13.1	0.00168446	-0.474713	0.019	0.025	0.820332	2	TNFSF13	CD4T
TRAC.3	0.00201607	-0.101124	0.874	0.872	0.981827	2	TRAC	CD4T
QPCT.2	0.00219703	-0.989144	0.002	0.004	1	2	QPCT	CD4T
IL15RA.2	0.00231135	0.403299	0.026	0.02	1	2	IL15RA	CD4T
KLRC4.1	0.0025699	-1.96592	0	0.002	1	2	KLRC4	CD4T
IL22	0.00286029	1.03063	0.001	0	1	2	IL22	CD4T
IL12RB1.3	0.00313084	0.268138	0.051	0.043	1	2	IL12RB1	CD4T
CD72.1	0.00316119	0.76001	0.007	0.004	1	2	CD72	CD4T
RASGEF1B.2	0.00337429	-0.79608	0.003	0.007	1	2	RASGEF1B	CD4T
TSPAN32.4	0.00367634	-0.161856	0.092	0.104	1	2	TSPAN32	CD4T
CD44.3	0.00370779	-0.0833512	0.347	0.366	1	2	CD44	CD4T
KLRC3.2	0.00412298	-1.73423	0.001	0.003	1	2	KLRC3	CD4T
ADGRG3.1	0.00415943	2.98511	0	0	1	2	ADGRG3	CD4T
ZAP70.2	0.00467805	-0.184285	0.119	0.132	1	2	ZAP70	CD4T
IL2.2	0.00488804	0.919184	0.004	0.002	1	2	IL2	CD4T
PTTG2.1	0.00497731	0.35932	0.015	0.01	1	2	PTTG2	CD4T
AIM2.2	0.00498165	1.11626	0.002	0.001	1	2	AIM2	CD4T
TNFSF13B.3	0.00515623	-0.276258	0.017	0.022	1	2	TNFSF13B	CD4T
SYNE1.2	0.00523872	0.202669	0.142	0.13	1	2	SYNE1	CD4T
LIPA.2	0.00637517	-0.135154	0.158	0.172	1	2	LIPA	CD4T
MXD1.1	0.00690094	-0.448615	0.009	0.014	1	2	MXD1	CD4T
CD163.2	0.0073224	-0.461082	0.005	0.008	1	2	CD163	CD4T
RORA.2	0.00738414	0.192461	0.073	0.064	1	2	RORA	CD4T
ICOS.2	0.00810686	-0.0992128	0.09	0.101	1	2	ICOS	CD4T
CD33.2	0.00910149	-0.555311	0.006	0.009	1	2	CD33	CD4T
C5AR1.3	0.00955891	-0.482545	0.019	0.025	1	2	C5AR1	CD4T
PTGDR2.4	1.63216e-39	3.41316	0.041	0.003	7.9486e-37	15	PTGDR2	CD4T
CD34	1.16388e-12	8.85012	0.005	0	5.66812e-10	15	CD34	CD4T
IL3RA.1	4.27473e-09	3.24005	0.013	0.001	2.08179e-06	15	IL3RA	CD4T
CPA3	4.64274e-09	6.38218	0.003	0	2.26102e-06	15	CPA3	CD4T
MMRN1	3.25045e-08	4.38337	0.008	0.001	1.58297e-05	15	MMRN1	CD4T
JCHAIN	6.30539e-08	3.74042	0.018	0.003	3.07072e-05	15	JCHAIN	CD4T
LGALS1.5	1.35436e-05	0.645043	0.403	0.313	0.00659573	15	LGALS1	CD4T
LYN.4	5.32925e-05	0.778575	0.057	0.025	0.0259534	15	LYN	CD4T
TCF7.4	0.000206781	-0.933091	0.129	0.202	0.100703	15	TCF7	CD4T
MZB1.1	0.00038577	2.26295	0.013	0.003	0.18787	15	MZB1	CD4T
HLA.DPA1.4	0.00053483	0.219552	0.202	0.142	0.260462	15	HLA.DPA1	CD4T
HOPX.5	0.000554315	0.678938	0.173	0.118	0.269952	15	HOPX	CD4T
PASK.5	0.000579857	-0.907004	0.067	0.126	0.28239	15	PASK	CD4T
IL32.5	0.000977731	0.500667	0.855	0.859	0.476155	15	IL32	CD4T
S100A10.5	0.00101343	0.346999	0.695	0.655	0.493542	15	S100A10	CD4T
SNCA.2	0.00239158	1.61825	0.008	0.002	1	15	SNCA	CD4T
CD27.5	0.00257876	-0.389578	0.318	0.397	1	15	CD27	CD4T
CD74.5	0.00287144	0.0913267	0.633	0.597	1	15	CD74	CD4T
ANXA5.5	0.0038565	0.275787	0.243	0.185	1	15	ANXA5	CD4T
F5.3	0.00394283	1.11307	0.026	0.011	1	15	F5	CD4T
CCR7.5	0.00629382	-0.454108	0.225	0.287	1	15	CCR7	CD4T
CD52.4	0.00787182	0.289469	0.977	0.983	1	15	CD52	CD4T
YBX3.2	0.00796038	1.43654	0.044	0.023	1	15	YBX3	CD4T
PIK3IP1.5	0.00856275	-0.3255	0.602	0.651	1	15	PIK3IP1	CD4T
IL32.6	2.06325e-21	-0.63041	0.769	0.861	1.0048e-18	12	IL32	CD4T
HLA.A.4	1.37199e-13	-0.255937	0.983	0.99	6.6816e-11	12	HLA.A	CD4T
CD52.5	1.40643e-09	-0.2435	0.974	0.983	6.8493e-07	12	CD52	CD4T
JUNB.4	2.65251e-08	-0.633083	0.317	0.415	1.29177e-05	12	JUNB	CD4T
MMP9	2.79326e-08	5.97622	0.002	0	1.36032e-05	12	MMP9	CD4T
CD209	2.79326e-08	5.70883	0.002	0	1.36032e-05	12	CD209	CD4T
CXCR4.4	4.70739e-06	-0.481497	0.613	0.661	0.0022925	12	CXCR4	CD4T
HLA.B.4	6.68594e-06	-0.139028	0.991	0.997	0.00325605	12	HLA.B	CD4T
TRAC.4	9.67143e-06	-0.231771	0.825	0.873	0.00470999	12	TRAC	CD4T
DUSP1.4	1.94547e-05	-0.279746	0.478	0.557	0.00947445	12	DUSP1	CD4T
JUN.4	4.6424e-05	-0.766733	0.073	0.126	0.0226085	12	JUN	CD4T
S100A10.6	5.69415e-05	-0.255251	0.596	0.657	0.0277305	12	S100A10	CD4T
BTG1.4	7.39929e-05	-0.335575	0.551	0.61	0.0360345	12	BTG1	CD4T
IFITM3.3	0.000116048	-0.513012	0.254	0.319	0.0565152	12	IFITM3	CD4T
ITM2B.4	0.000132823	-0.310529	0.647	0.684	0.0646847	12	ITM2B	CD4T
CD63.5	0.000165934	-0.42468	0.173	0.236	0.0808098	12	CD63	CD4T
CD69.4	0.000165991	-0.528392	0.361	0.419	0.0808378	12	CD69	CD4T
BAX.1	0.000456419	-0.793703	0.101	0.148	0.222276	12	BAX	CD4T
XPO6.4	0.000508553	0.403064	0.189	0.141	0.247665	12	XPO6	CD4T
NEAT1.4	0.00061595	0.373366	0.206	0.155	0.299967	12	NEAT1	CD4T
CD48.5	0.00151082	-0.152241	0.873	0.901	0.735768	12	CD48	CD4T
KLF2.5	0.00154287	-0.280111	0.639	0.674	0.751377	12	KLF2	CD4T
ANXA5.6	0.00240142	-0.511397	0.141	0.186	1	12	ANXA5	CD4T
LGALS3.4	0.0026638	-0.727061	0.034	0.063	1	12	LGALS3	CD4T
IFNA1	0.00268228	3.24385	0.002	0	1	12	IFNA1	CD4T
DUSP2.5	0.0032123	-0.363738	0.169	0.217	1	12	DUSP2	CD4T
TRBC2.3	0.00341417	-0.280054	0.892	0.893	1	12	TRBC2	CD4T
GIMAP2.3	0.00538261	-0.388741	0.24	0.287	1	12	GIMAP2	CD4T
ZAP70.3	0.00542995	0.3428	0.167	0.13	1	12	ZAP70	CD4T
LAIR2.5	0.00601358	1.01634	0.039	0.022	1	12	LAIR2	CD4T
MCTP2.1	0.00653704	1.19724	0.014	0.006	1	12	MCTP2	CD4T
GAPDH.4	0.00657631	-0.235649	0.687	0.729	1	12	GAPDH	CD4T
TCF7.5	0.0073197	0.412257	0.24	0.201	1	12	TCF7	CD4T
GNAI2.1	0.00752873	0.273422	0.241	0.199	1	12	GNAI2	CD4T
FCER2	0.00857624	1.29247	0.006	0.002	1	12	FCER2	CD4T
KLRB1.4	0.00987428	-0.637208	0.201	0.239	1	12	KLRB1	CD4T
FOXP3.4	0	4.45509	0.298	0.018	0	17	FOXP3	CD4T
CTLA4.4	9.58743e-203	2.13691	0.313	0.088	4.66908e-200	17	CTLA4	CD4T
IL7R.5	4.79505e-198	-2.076	0.278	0.647	2.33519e-195	17	IL7R	CD4T
RGS1.3	1.70059e-149	1.78311	0.322	0.111	8.28186e-147	17	RGS1	CD4T
IL32.7	4.23829e-132	0.998747	0.959	0.855	2.06405e-129	17	IL32	CD4T
IKZF2.2	6.92288e-119	3.49227	0.048	0.004	3.37144e-116	17	IKZF2	CD4T
DUSP4.4	6.24445e-115	3.22744	0.066	0.008	3.04105e-112	17	DUSP4	CD4T
CD48.6	7.25451e-111	-0.764244	0.778	0.905	3.53295e-108	17	CD48	CD4T
TIGIT.3	4.47585e-109	2.47531	0.098	0.017	2.17974e-106	17	TIGIT	CD4T
LGALS3.5	1.05203e-94	1.40899	0.184	0.057	5.12339e-92	17	LGALS3	CD4T
CD6.5	2.47481e-80	-1.02175	0.359	0.592	1.20523e-77	17	CD6	CD4T
ITM2B.5	9.25494e-65	-0.770397	0.516	0.69	4.50716e-62	17	ITM2B	CD4T
PMCH.1	2.21658e-62	6.47017	0.011	0	1.07947e-59	17	PMCH	CD4T
HLA.DQB1.4	1.12113e-59	0.86317	0.176	0.069	5.4599e-57	17	HLA.DQB1	CD4T
S100A10.7	1.13093e-59	0.691239	0.779	0.651	5.50764e-57	17	S100A10	CD4T
CCR7.6	9.47822e-57	-1.85192	0.115	0.293	4.61589e-54	17	CCR7	CD4T
HLA.B.5	6.8506e-55	-0.358382	0.993	0.997	3.33624e-52	17	HLA.B	CD4T
LGALS1.6	7.29938e-54	1.08838	0.474	0.308	3.5548e-51	17	LGALS1	CD4T
HLA.DPA1.5	2.47366e-50	0.494072	0.266	0.137	1.20467e-47	17	HLA.DPA1	CD4T
BTG1.5	1.43365e-47	-0.8035	0.458	0.615	6.98189e-45	17	BTG1	CD4T
CCL5.5	1.54549e-44	-2.44921	0.087	0.228	7.52652e-42	17	CCL5	CD4T
ENTPD1.3	4.53431e-44	2.3524	0.03	0.004	2.20821e-41	17	ENTPD1	CD4T
TCF7.6	2.89726e-43	-1.85261	0.067	0.207	1.41097e-40	17	TCF7	CD4T
HLA.DRA.4	1.74088e-41	-0.0197984	0.209	0.103	8.47809e-39	17	HLA.DRA	CD4T
PIK3IP1.6	4.26297e-41	-0.791505	0.535	0.656	2.07607e-38	17	PIK3IP1	CD4T
CTSW.4	1.27274e-38	-1.88174	0.047	0.168	6.19822e-36	17	CTSW	CD4T
CD3E.5	9.98989e-38	-0.518955	0.76	0.837	4.86508e-35	17	CD3E	CD4T
NINJ2.4	1.68339e-37	1.58099	0.076	0.024	8.19813e-35	17	NINJ2	CD4T
CXCR4.5	1.01322e-36	-0.698586	0.544	0.664	4.93439e-34	17	CXCR4	CD4T
IFITM2.5	6.43756e-36	-0.668748	0.376	0.528	3.13509e-33	17	IFITM2	CD4T
CD52.6	1.00506e-35	0.445862	0.988	0.983	4.89463e-33	17	CD52	CD4T
CD37.3	2.37671e-35	-0.535211	0.517	0.655	1.15746e-32	17	CD37	CD4T
GIMAP5.5	4.51868e-35	-1.26374	0.12	0.255	2.2006e-32	17	GIMAP5	CD4T
F5.4	1.95498e-34	2.23816	0.042	0.01	9.52075e-32	17	F5	CD4T
IL2RA.4	6.19915e-34	1.65576	0.086	0.031	3.01898e-31	17	IL2RA	CD4T
CD74.6	6.56559e-34	0.209358	0.689	0.594	3.19744e-31	17	CD74	CD4T
NKG7.5	4.11781e-32	-2.47516	0.06	0.166	2.00537e-29	17	NKG7	CD4T
KLF2.6	1.71562e-30	-0.582982	0.559	0.678	8.35507e-28	17	KLF2	CD4T
XBP1.3	2.48923e-30	-1.43249	0.085	0.199	1.21225e-27	17	XBP1	CD4T
CD7.5	2.93421e-29	-1.52765	0.073	0.181	1.42896e-26	17	CD7	CD4T
CD69.5	8.81402e-28	-0.745534	0.292	0.424	4.29243e-25	17	CD69	CD4T
ANXA5.7	5.82962e-26	0.594249	0.283	0.181	2.83903e-23	17	ANXA5	CD4T
KIAA0101.4	6.33743e-26	2.41089	0.012	0.001	3.08633e-23	17	KIAA0101	CD4T
CD70.2	8.03333e-26	2.58299	0.027	0.006	3.91223e-23	17	CD70	CD4T
GZMH.5	2.90602e-25	-3.12044	0.015	0.088	1.41523e-22	17	GZMH	CD4T
MYC.5	1.48079e-24	-1.17868	0.126	0.234	7.21145e-22	17	MYC	CD4T
PTPRC.3	3.7093e-23	-0.530032	0.443	0.553	1.80643e-20	17	PTPRC	CD4T
STAT4.3	6.75859e-23	-1.62334	0.036	0.115	3.29144e-20	17	STAT4	CD4T
ITGB2.4	1.34512e-22	-0.441824	0.523	0.627	6.55073e-20	17	ITGB2	CD4T
FYB.4	1.41418e-22	-0.71696	0.296	0.41	6.88708e-20	17	FYB	CD4T
FAM65B.5	2.36524e-22	-0.870173	0.175	0.283	1.15187e-19	17	FAM65B	CD4T
TRGC2.5	3.81432e-22	-2.15635	0.03	0.104	1.85757e-19	17	TRGC2	CD4T
CYTIP.3	4.63853e-22	-0.766007	0.217	0.328	2.25897e-19	17	CYTIP	CD4T
IL2RB.4	4.84855e-22	0.703883	0.219	0.136	2.36124e-19	17	IL2RB	CD4T
LAIR2.6	7.95143e-22	1.21575	0.058	0.021	3.87235e-19	17	LAIR2	CD4T
FGFBP2.5	1.93455e-20	-2.56116	0.017	0.079	9.42124e-18	17	FGFBP2	CD4T
DPP4.4	1.02747e-19	-1.9833	0.022	0.085	5.00379e-17	17	DPP4	CD4T
IL4R.5	2.05897e-19	-1.20073	0.098	0.184	1.00272e-16	17	IL4R	CD4T
PTTG2.2	1.2602e-18	2.27802	0.034	0.01	6.13715e-16	17	PTTG2	CD4T
GNLY.5	2.64522e-18	-2.59794	0.05	0.118	1.28822e-15	17	GNLY	CD4T
GZMA.5	1.51507e-17	-1.34739	0.08	0.155	7.37838e-15	17	GZMA	CD4T
ARL4C.5	2.34828e-17	-0.681729	0.208	0.305	1.14361e-14	17	ARL4C	CD4T
LRRC32	4.45737e-17	3.96763	0.005	0	2.17074e-14	17	LRRC32	CD4T
PRDM1.4	8.04953e-17	0.734043	0.157	0.094	3.92012e-14	17	PRDM1	CD4T
RUNX3.3	1.17127e-16	-0.789984	0.156	0.244	5.70408e-14	17	RUNX3	CD4T
IFITM3.4	4.08785e-16	-0.590449	0.229	0.322	1.99078e-13	17	IFITM3	CD4T
GZMK.4	7.44254e-16	-2.01313	0.032	0.09	3.62452e-13	17	GZMK	CD4T
GIMAP2.4	1.05407e-15	-0.646208	0.199	0.289	5.13331e-13	17	GIMAP2	CD4T
SELL.5	1.37219e-15	-0.495566	0.437	0.523	6.68257e-13	17	SELL	CD4T
HOPX.6	1.66023e-15	-1.07028	0.056	0.121	8.08534e-13	17	HOPX	CD4T
BCL11B.5	4.73259e-15	-0.906984	0.13	0.209	2.30477e-12	17	BCL11B	CD4T
TXK.5	4.95109e-15	-1.22583	0.058	0.123	2.41118e-12	17	TXK	CD4T
CD4.4	6.98043e-15	-0.460219	0.342	0.436	3.39947e-12	17	CD4	CD4T
KLRG1.3	9.3051e-15	-2.36691	0.012	0.057	4.53158e-12	17	KLRG1	CD4T
LAMP1.3	1.00128e-14	-0.517424	0.254	0.343	4.87624e-12	17	LAMP1	CD4T
HLA.DMA.3	4.64628e-14	0.412032	0.107	0.061	2.26274e-11	17	HLA.DMA	CD4T
ARG1	3.47128e-13	5.09535	0.004	0	1.69052e-10	17	ARG1	CD4T
BCL2A1.3	3.63077e-13	-1.10458	0.036	0.088	1.76818e-10	17	BCL2A1	CD4T
IKZF1.2	5.77014e-13	-0.825881	0.08	0.144	2.81006e-10	17	IKZF1	CD4T
FYN.2	6.02785e-13	-0.333018	0.342	0.433	2.93556e-10	17	FYN	CD4T
CD300A.5	1.57548e-12	-1.19066	0.033	0.081	7.67258e-10	17	CD300A	CD4T
TNFSF8.4	3.95852e-12	-1.22577	0.045	0.097	1.9278e-09	17	TNFSF8	CD4T
TRAT1.5	1.13455e-11	-0.835995	0.092	0.153	5.52524e-09	17	TRAT1	CD4T
CCR10.2	1.44711e-11	2.29013	0.01	0.002	7.04743e-09	17	CCR10	CD4T
LEF1.5	4.44912e-11	-0.618429	0.345	0.412	2.16672e-08	17	LEF1	CD4T
BCL2.4	6.33383e-11	-0.947024	0.075	0.13	3.08457e-08	17	BCL2	CD4T
GZMB.5	1.02848e-10	-2.00978	0.017	0.053	5.0087e-08	17	GZMB	CD4T
LTB.5	1.12331e-10	-0.814818	0.1	0.159	5.47052e-08	17	LTB	CD4T
CCR3.1	1.16023e-10	3.61114	0.004	0	5.65031e-08	17	CCR3	CD4T
BACH2.4	1.98174e-10	-3.8408	0.002	0.028	9.65106e-08	17	BACH2	CD4T
ITGA4.4	3.22332e-10	-0.597229	0.113	0.173	1.56976e-07	17	ITGA4	CD4T
FOSB.4	8.23102e-10	-0.555317	0.3	0.366	4.00851e-07	17	FOSB	CD4T
FAS.3	1.02037e-09	0.887709	0.075	0.043	4.96921e-07	17	FAS	CD4T
TARP-refseq.3	1.09884e-09	-2.12772	0.012	0.044	5.35136e-07	17	TARP-refseq	CD4T
CCR6.4	1.56418e-09	1.00475	0.04	0.019	7.61758e-07	17	CCR6	CD4T
RPN2.2	2.02439e-09	-0.533895	0.163	0.226	9.85876e-07	17	RPN2	CD4T
CCL4.5	2.26621e-09	-2.6517	0.004	0.029	1.10364e-06	17	CCL4	CD4T
LCK.5	9.81068e-09	-0.208927	0.539	0.616	4.7778e-06	17	LCK	CD4T
DUSP2.6	1.43723e-08	-0.823548	0.163	0.218	6.99932e-06	17	DUSP2	CD4T
XPO6.5	2.00448e-08	-0.697131	0.094	0.144	9.7618e-06	17	XPO6	CD4T
GLUL.4	2.40512e-08	-0.604107	0.074	0.12	1.1713e-05	17	GLUL	CD4T
LAT.4	2.81719e-08	-0.296317	0.388	0.455	1.37197e-05	17	LAT	CD4T
S1PR5.5	3.04327e-08	-2.7034	0.003	0.024	1.48207e-05	17	S1PR5	CD4T
PXN.2	5.70447e-08	-0.461273	0.133	0.186	2.77808e-05	17	PXN	CD4T
IL23R.3	1.0574e-07	-0.640829	0.078	0.122	5.14952e-05	17	IL23R	CD4T
CD79B.2	2.685e-07	0.715218	0.065	0.039	0.000130759	17	CD79B	CD4T
TBX21.5	2.76247e-07	-1.51105	0.018	0.045	0.000134532	17	TBX21	CD4T
UBE2C	4.57266e-07	4.98575	0.002	0	0.000222689	17	UBE2C	CD4T
ZBED2	5.88271e-07	13.7744	0.001	0	0.000286488	17	ZBED2	CD4T
PASK.6	1.14501e-06	-0.62255	0.086	0.127	0.000557622	17	PASK	CD4T
PRF1.5	3.95383e-06	-1.36162	0.045	0.075	0.00192551	17	PRF1	CD4T
TC2N.2	4.50762e-06	-1.05801	0.023	0.048	0.00219521	17	TC2N	CD4T
STAT6.3	5.24914e-06	-0.572125	0.064	0.098	0.00255633	17	STAT6	CD4T
TOP2A.1	5.63927e-06	2.45748	0.005	0.001	0.00274632	17	TOP2A	CD4T
GAPDH.5	7.20509e-06	0.255995	0.75	0.727	0.00350888	17	GAPDH	CD4T
DUSP1.5	7.28224e-06	-0.327242	0.517	0.557	0.00354645	17	DUSP1	CD4T
ZAP70.4	1.07024e-05	-0.699019	0.095	0.132	0.00521206	17	ZAP70	CD4T
TSPAN14.2	1.15647e-05	-0.759753	0.04	0.068	0.00563202	17	TSPAN14	CD4T
VNN2.4	1.1651e-05	-0.932489	0.024	0.047	0.00567404	17	VNN2	CD4T
CNOT2.3	2.77694e-05	-0.547687	0.083	0.116	0.0135237	17	CNOT2	CD4T
IL12RB2.2	3.05012e-05	1.5245	0.009	0.003	0.0148541	17	IL12RB2	CD4T
FBP1.4	3.10497e-05	-1.47736	0.005	0.019	0.0151212	17	FBP1	CD4T
CHI3L2.4	3.25958e-05	-1.44001	0.013	0.031	0.0158742	17	CHI3L2	CD4T
STAT3.2	3.3293e-05	-0.659641	0.057	0.086	0.0162137	17	STAT3	CD4T
SAMD3.4	3.3558e-05	-0.564121	0.066	0.097	0.0163427	17	SAMD3	CD4T
KLRB1.5	3.70696e-05	-0.442806	0.2	0.24	0.0180529	17	KLRB1	CD4T
CTSA.4	3.96006e-05	0.284761	0.206	0.168	0.0192855	17	CTSA	CD4T
CCR4.4	4.28735e-05	1.2706	0.012	0.005	0.0208794	17	CCR4	CD4T
IFNGR1.1	4.87695e-05	-0.614384	0.043	0.069	0.0237507	17	IFNGR1	CD4T
CCR9.1	4.92871e-05	2.12891	0.005	0.001	0.0240028	17	CCR9	CD4T
SDCBP.4	6.81816e-05	-0.518044	0.102	0.135	0.0332044	17	SDCBP	CD4T
CD27.6	7.35645e-05	0.281041	0.439	0.395	0.0358259	17	CD27	CD4T
SCPEP1.3	0.000132459	-0.679072	0.023	0.042	0.0645073	17	SCPEP1	CD4T
PDIA4.2	0.000133576	-0.660832	0.048	0.074	0.0650516	17	PDIA4	CD4T
ZNF683.5	0.000270135	-2.05762	0.004	0.016	0.131556	17	ZNF683	CD4T
AURKB	0.000313698	1.54399	0.007	0.002	0.152771	17	AURKB	CD4T
GNAI2.2	0.000326791	-0.352335	0.165	0.201	0.159147	17	GNAI2	CD4T
SYNE1.3	0.000341531	-0.315688	0.102	0.133	0.166325	17	SYNE1	CD4T
IL12A	0.000357754	1.46232	0.007	0.003	0.174226	17	IL12A	CD4T
IER3.1	0.000373504	-1.64082	0.002	0.012	0.181897	17	IER3	CD4T
APOBEC3G.4	0.000373637	-0.632697	0.091	0.119	0.181961	17	APOBEC3G	CD4T
PELI1.4	0.000384458	0.406516	0.091	0.068	0.187231	17	PELI1	CD4T
KLRF1.4	0.000387679	-1.15268	0.009	0.022	0.1888	17	KLRF1	CD4T
VPS28.3	0.000435279	-0.245711	0.206	0.244	0.211981	17	VPS28	CD4T
TRBC2.4	0.000437648	0.173956	0.904	0.893	0.213135	17	TRBC2	CD4T
CD5.4	0.000488496	-0.154426	0.32	0.362	0.237898	17	CD5	CD4T
CXCL9	0.000697651	4.31156	0.001	0	0.339756	17	CXCL9	CD4T
CXCL13.1	0.000697875	3.19704	0.001	0	0.339865	17	CXCL13	CD4T
KLRC4.KLRK1.5	0.000745334	-1.15453	0.016	0.03	0.362978	17	KLRC4.KLRK1	CD4T
C10orf54.2	0.000862782	-0.282816	0.306	0.342	0.420175	17	C10orf54	CD4T
KLRK1.5	0.000867928	-1.30494	0.012	0.025	0.422681	17	KLRK1	CD4T
NCR3.3	0.0011094	0.665459	0.044	0.03	0.540277	17	NCR3	CD4T
FOXO1.3	0.00120504	-0.601254	0.027	0.043	0.586856	17	FOXO1	CD4T
ITGAM.5	0.00126617	-0.778078	0.024	0.039	0.616626	17	ITGAM	CD4T
RASGEF1B.3	0.00131396	-4.00863	0	0.006	0.639897	17	RASGEF1B	CD4T
STAT5A.3	0.00147945	-0.364271	0.088	0.114	0.720493	17	STAT5A	CD4T
MCM4	0.00151167	1.06849	0.016	0.009	0.736185	17	MCM4	CD4T
CX3CR1.5	0.0015985	-1.22611	0.009	0.021	0.778467	17	CX3CR1	CD4T
SRGN.5	0.00192259	0.208337	0.096	0.075	0.936303	17	SRGN	CD4T
TYMS.2	0.00227535	0.377765	0.004	0.001	1	17	TYMS	CD4T
NT5E	0.00235266	-2.32175	0.002	0.009	1	17	NT5E	CD4T
YBX3.3	0.00240514	-0.712894	0.012	0.024	1	17	YBX3	CD4T
SELPLG.3	0.00246378	0.24537	0.46	0.429	1	17	SELPLG	CD4T
CXCR6.2	0.00246801	1.13081	0.007	0.003	1	17	CXCR6	CD4T
SORL1.4	0.00265971	-0.303067	0.132	0.16	1	17	SORL1	CD4T
MMRN1.1	0.00307696	2.00554	0.002	0.001	1	17	MMRN1	CD4T
IL15RA.3	0.00324766	-1.04383	0.011	0.021	1	17	IL15RA	CD4T
TLR2.1	0.00374115	-0.774436	0.008	0.018	1	17	TLR2	CD4T
IL18R1.3	0.00376177	0.540779	0.034	0.023	1	17	IL18R1	CD4T
HLA.A.5	0.00473391	0.118064	0.991	0.99	1	17	HLA.A	CD4T
LIPA.3	0.00510674	-0.239644	0.145	0.171	1	17	LIPA	CD4T
CD247.5	0.00604727	-0.321275	0.157	0.183	1	17	CD247	CD4T
TSPAN32.5	0.00660025	-0.35616	0.083	0.103	1	17	TSPAN32	CD4T
LGALS9.2	0.00675188	0.270967	0.107	0.088	1	17	LGALS9	CD4T
KLRD1.4	0.00691805	-1.52956	0.002	0.009	1	17	KLRD1	CD4T
PCNA.3	0.00738424	0.605475	0.048	0.035	1	17	PCNA	CD4T
SLC2A3.4	0.00770318	-0.299331	0.11	0.132	1	17	SLC2A3	CD4T
FOXP1.3	0.00770487	-0.717185	0.019	0.03	1	17	FOXP1	CD4T
CD80	0.00797977	2.35407	0.001	0	1	17	CD80	CD4T
AOC3	0.00798318	3.63919	0.001	0	1	17	AOC3	CD4T
CAMKK2.2	0.00816379	-0.73187	0.013	0.023	1	17	CAMKK2	CD4T
CXCL5.1	0.00824105	-1.49675	0.004	0.01	1	17	CXCL5	CD4T
CR2.3	0.00911367	-6.07076	0	0.004	1	17	CR2	CD4T
GZMK.5	7.06647e-211	1.50051	0.18	0.068	3.44137e-208	3	GZMK	CD4T
CXCR3.3	2.52851e-126	1.85709	0.071	0.02	1.23139e-123	3	CXCR3	CD4T
CCL5.6	1.00742e-85	0.156319	0.317	0.202	4.90613e-83	3	CCL5	CD4T
DUSP2.7	1.51172e-78	0.67332	0.296	0.2	7.36208e-76	3	DUSP2	CD4T
KLRB1.6	2.97533e-76	0.390615	0.325	0.221	1.44899e-73	3	KLRB1	CD4T
FGFBP2.6	4.8268e-73	-2.22363	0.026	0.087	2.35065e-70	3	FGFBP2	CD4T
GZMH.6	2.98893e-71	-2.09935	0.033	0.097	1.45561e-68	3	GZMH	CD4T
CXCR4.6	2.00696e-66	0.421534	0.72	0.647	9.7739e-64	3	CXCR4	CD4T
SELL.6	3.52127e-62	-0.402671	0.435	0.538	1.71486e-59	3	SELL	CD4T
RGS1.4	4.16984e-58	0.818344	0.175	0.108	2.03071e-55	3	RGS1	CD4T
GNLY.6	3.68989e-56	-1.72681	0.063	0.126	1.79698e-53	3	GNLY	CD4T
GZMB.6	7.82868e-56	-2.00864	0.014	0.059	3.81257e-53	3	GZMB	CD4T
DUSP1.6	7.35075e-52	0.201567	0.622	0.542	3.57982e-49	3	DUSP1	CD4T
IL32.8	1.67362e-48	0.158888	0.908	0.849	8.15053e-46	3	IL32	CD4T
JUNB.5	3.36021e-48	0.497374	0.483	0.399	1.63642e-45	3	JUNB	CD4T
NKG7.6	5.14991e-47	-1.68386	0.11	0.173	2.50801e-44	3	NKG7	CD4T
IL7R.6	6.1255e-45	0.264465	0.703	0.618	2.98312e-42	3	IL7R	CD4T
ITGA4.5	2.19627e-38	0.606058	0.221	0.16	1.06958e-35	3	ITGA4	CD4T
JUN.5	2.80635e-36	0.590678	0.169	0.116	1.36669e-33	3	JUN	CD4T
CD52.7	6.54748e-36	0.113083	0.991	0.982	3.18862e-33	3	CD52	CD4T
CCR7.7	1.09244e-35	-0.575962	0.23	0.298	5.3202e-33	3	CCR7	CD4T
MYC.6	3.76933e-35	-0.684389	0.177	0.241	1.83567e-32	3	MYC	CD4T
PRF1.6	2.78096e-31	-1.33619	0.042	0.081	1.35433e-28	3	PRF1	CD4T
CD69.6	3.72685e-31	0.326976	0.476	0.406	1.81498e-28	3	CD69	CD4T
LEF1.6	3.94275e-31	-0.483747	0.357	0.421	1.92012e-28	3	LEF1	CD4T
FOSB.5	6.57888e-31	0.289707	0.421	0.351	3.20392e-28	3	FOSB	CD4T
PIK3IP1.7	5.29121e-26	-0.348823	0.625	0.656	2.57682e-23	3	PIK3IP1	CD4T
IL4R.6	3.45926e-25	-0.602877	0.139	0.19	1.68466e-22	3	IL4R	CD4T
NEAT1.5	6.89979e-24	-0.594989	0.118	0.164	3.3602e-21	3	NEAT1	CD4T
CD2.3	4.00254e-23	0.219281	0.602	0.547	1.94924e-20	3	CD2	CD4T
KLRC4.KLRK1.6	6.4955e-22	-1.45482	0.012	0.033	3.16331e-19	3	KLRC4.KLRK1	CD4T
CX3CR1.6	2.71863e-20	-1.70915	0.006	0.023	1.32397e-17	3	CX3CR1	CD4T
CCL4.6	7.16679e-18	-1.49227	0.013	0.031	3.49023e-15	3	CCL4	CD4T
KLRK1.6	1.51438e-17	-1.42231	0.01	0.027	7.37505e-15	3	KLRK1	CD4T
S1PR5.6	3.69851e-17	-1.36392	0.01	0.027	1.80117e-14	3	S1PR5	CD4T
TNF.3	4.39435e-17	0.721806	0.064	0.041	2.14005e-14	3	TNF	CD4T
ITGAM.6	3.99764e-16	-0.819151	0.022	0.042	1.94685e-13	3	ITGAM	CD4T
CXCR5.5	8.04619e-16	0.982526	0.027	0.014	3.91849e-13	3	CXCR5	CD4T
CD7.6	5.21083e-15	-0.430828	0.146	0.183	2.53767e-12	3	CD7	CD4T
LTB.6	1.03617e-14	0.314472	0.186	0.15	5.04614e-12	3	LTB	CD4T
HLA.B.6	1.44233e-14	0.0685883	0.998	0.996	7.02415e-12	3	HLA.B	CD4T
YBX3.4	1.92139e-14	-0.816549	0.011	0.026	9.35717e-12	3	YBX3	CD4T
TSPAN32.6	9.13866e-14	-0.424693	0.078	0.108	4.45053e-11	3	TSPAN32	CD4T
CCR6.5	8.02557e-12	0.777417	0.029	0.017	3.90845e-09	3	CCR6	CD4T
ZNF683.6	8.3734e-12	-1.42176	0.006	0.017	4.07784e-09	3	ZNF683	CD4T
B3GAT1.4	9.54516e-12	-2.15037	0.002	0.011	4.64849e-09	3	B3GAT1	CD4T
FAM65B.6	1.24506e-11	-0.281006	0.248	0.286	6.06345e-09	3	FAM65B	CD4T
HLA.A.6	3.41873e-11	0.0568791	0.994	0.989	1.66492e-08	3	HLA.A	CD4T
S100A10.8	4.15386e-11	-0.00567884	0.691	0.648	2.02293e-08	3	S100A10	CD4T
ITM2B.6	1.08421e-10	0.111793	0.715	0.677	5.28013e-08	3	ITM2B	CD4T
PTPRC.4	1.10957e-10	-0.189005	0.521	0.555	5.40359e-08	3	PTPRC	CD4T
PRDM1.5	3.01644e-10	0.329734	0.117	0.093	1.469e-07	3	PRDM1	CD4T
KLF2.7	4.63122e-10	0.0912105	0.702	0.667	2.25541e-07	3	KLF2	CD4T
TRAC.5	9.12782e-10	0.0996546	0.891	0.868	4.44525e-07	3	TRAC	CD4T
HLA.DRA.5	1.3454e-09	-0.556005	0.088	0.112	6.5521e-07	3	HLA.DRA	CD4T
CHI3L2.5	1.44749e-09	-0.714043	0.019	0.033	7.04928e-07	3	CHI3L2	CD4T
KLRF1.5	1.88143e-09	-0.965901	0.012	0.023	9.16256e-07	3	KLRF1	CD4T
KLRD1.5	3.13275e-09	-1.68538	0.003	0.01	1.52565e-06	3	KLRD1	CD4T
BCL11B.6	6.99108e-09	-0.311651	0.182	0.211	3.40466e-06	3	BCL11B	CD4T
TXK.6	8.65916e-09	-0.412201	0.101	0.124	4.21701e-06	3	TXK	CD4T
ARL4C.6	1.00758e-08	0.18134	0.328	0.295	4.9069e-06	3	ARL4C	CD4T
GAPDH.6	1.14004e-08	0.0329365	0.754	0.723	5.55198e-06	3	GAPDH	CD4T
FCGR3A.5	1.18428e-08	-0.890444	0.028	0.042	5.76743e-06	3	FCGR3A	CD4T
BACH2.5	2.55602e-08	-0.69406	0.017	0.029	1.24478e-05	3	BACH2	CD4T
SYNE2.3	3.49176e-08	0.29812	0.125	0.103	1.70049e-05	3	SYNE2	CD4T
FYN.3	5.49872e-08	0.139936	0.457	0.424	2.67788e-05	3	FYN	CD4T
IL2RB.5	6.52133e-08	0.192169	0.159	0.135	3.17589e-05	3	IL2RB	CD4T
CTLA4.5	7.44138e-08	-0.343208	0.08	0.1	3.62395e-05	3	CTLA4	CD4T
CD244.5	1.96362e-07	-0.838654	0.008	0.015	9.56281e-05	3	CD244	CD4T
PXN.3	3.8962e-07	-0.270548	0.164	0.189	0.000189745	3	PXN	CD4T
TIGIT.4	7.02328e-07	0.62412	0.028	0.019	0.000342034	3	TIGIT	CD4T
FYB.5	7.22504e-07	-0.197391	0.385	0.41	0.000351859	3	FYB	CD4T
TNFRSF4.4	2.22977e-06	0.775017	0.021	0.014	0.0010859	3	TNFRSF4	CD4T
GIMAP2.5	2.26781e-06	-0.210973	0.265	0.29	0.00110443	3	GIMAP2	CD4T
VNN2.5	2.37155e-06	-0.483244	0.035	0.048	0.00115494	3	VNN2	CD4T
BIN2.2	2.59686e-06	-0.144023	0.438	0.462	0.00126467	3	BIN2	CD4T
SLC7A7.3	4.15821e-06	-0.598997	0.008	0.014	0.00202505	3	SLC7A7	CD4T
SAMD3.5	5.5216e-06	0.21759	0.11	0.093	0.00268902	3	SAMD3	CD4T
PTGDR2.5	7.49918e-06	-3.11888	0.001	0.004	0.0036521	3	PTGDR2	CD4T
FAS.4	8.31123e-06	0.358331	0.054	0.042	0.00404757	3	FAS	CD4T
SCPEP1.4	8.67875e-06	-0.423345	0.032	0.044	0.00422655	3	SCPEP1	CD4T
FBP1.5	1.44212e-05	-0.604864	0.013	0.02	0.00702312	3	FBP1	CD4T
CCR9.2	1.54973e-05	1.27621	0.003	0.001	0.00754719	3	CCR9	CD4T
GZMA.6	1.75957e-05	-0.179807	0.171	0.148	0.0085691	3	GZMA	CD4T
FCER1G.5	1.80482e-05	-0.544274	0.047	0.06	0.00878948	3	FCER1G	CD4T
KLRC1.2	2.08395e-05	-1.99091	0.002	0.005	0.0101488	3	KLRC1	CD4T
CTSD.4	2.16728e-05	-0.260094	0.072	0.088	0.0105547	3	CTSD	CD4T
FOXP3.5	2.28271e-05	-0.87696	0.021	0.03	0.0111168	3	FOXP3	CD4T
IKZF2.3	2.56653e-05	-1.65951	0.002	0.006	0.012499	3	IKZF2	CD4T
TRDC.4	2.78135e-05	-1.06856	0.014	0.022	0.0135452	3	TRDC	CD4T
F5.5	5.32317e-05	-0.911285	0.006	0.012	0.0259238	3	F5	CD4T
SELPLG.4	5.34587e-05	-0.127464	0.411	0.434	0.0260344	3	SELPLG	CD4T
CD247.6	5.37733e-05	-0.186717	0.165	0.185	0.0261876	3	CD247	CD4T
TTC38.5	5.82278e-05	-0.739399	0.01	0.016	0.028357	3	TTC38	CD4T
LGALS1.7	8.58605e-05	-0.521129	0.303	0.316	0.0418141	3	LGALS1	CD4T
LY86.3	0.000105736	-0.513735	0.009	0.015	0.0514935	3	LY86	CD4T
LYN.5	0.000134671	-0.49957	0.019	0.026	0.0655848	3	LYN	CD4T
S100A9.2	0.000141441	-0.695579	0.3	0.32	0.0688815	3	S100A9	CD4T
ASAH1.3	0.000170979	-0.29206	0.075	0.088	0.0832669	3	ASAH1	CD4T
LAT.5	0.00017551	-0.1135	0.436	0.456	0.0854732	3	LAT	CD4T
IL2RA.5	0.000191872	-0.436159	0.026	0.034	0.0934415	3	IL2RA	CD4T
TNFSF8.5	0.000218186	0.215822	0.106	0.092	0.106257	3	TNFSF8	CD4T
CD14.3	0.00022291	-0.565881	0.033	0.042	0.108557	3	CD14	CD4T
CMKLR1.4	0.000243291	-2.03093	0.001	0.003	0.118483	3	CMKLR1	CD4T
TKT.4	0.000272308	-0.300918	0.127	0.143	0.132614	3	TKT	CD4T
CTSW.5	0.000302759	0.00715536	0.178	0.16	0.147444	3	CTSW	CD4T
NT5E.1	0.000331991	0.756478	0.012	0.008	0.16168	3	NT5E	CD4T
TCF7.7	0.000339762	0.0591074	0.218	0.198	0.165464	3	TCF7	CD4T
CD33.3	0.000370025	-0.64075	0.005	0.01	0.180202	3	CD33	CD4T
TRIB2.5	0.000370433	-0.146928	0.228	0.248	0.180401	3	TRIB2	CD4T
SLC2A3.5	0.000515487	0.105516	0.144	0.129	0.251042	3	SLC2A3	CD4T
ENTPD1.4	0.000635237	-0.868489	0.003	0.006	0.30936	3	ENTPD1	CD4T
CD74.7	0.000643537	-0.255012	0.618	0.593	0.313402	3	CD74	CD4T
S100A12.3	0.000719034	-0.833477	0.038	0.047	0.350169	3	S100A12	CD4T
HLA.DQB1.5	0.000770177	-0.403725	0.064	0.075	0.375076	3	HLA.DQB1	CD4T
IFNG.3	0.00077785	0.481957	0.016	0.012	0.378813	3	IFNG	CD4T
CCL3.5	0.000848651	-0.56869	0.005	0.008	0.413293	3	CCL3	CD4T
LAIR2.7	0.000884728	-0.54151	0.017	0.024	0.430863	3	LAIR2	CD4T
BTG1.6	0.000894085	0.0796	0.624	0.606	0.435419	3	BTG1	CD4T
CD37.4	0.000977335	-0.0960633	0.644	0.651	0.475962	3	CD37	CD4T
TNFSF13B.4	0.000979929	0.273539	0.027	0.02	0.477225	3	TNFSF13B	CD4T
FCN1.2	0.00107987	-0.578478	0.094	0.106	0.525895	3	FCN1	CD4T
LAMP1.4	0.00114233	-0.108977	0.324	0.343	0.556314	3	LAMP1	CD4T
PIK3AP1.4	0.00119265	-0.539192	0.011	0.016	0.58082	3	PIK3AP1	CD4T
GLUL.5	0.00126279	-0.197707	0.107	0.12	0.614977	3	GLUL	CD4T
LIPA.4	0.00126991	-0.17543	0.158	0.173	0.618446	3	LIPA	CD4T
CD4.5	0.00140774	-0.108932	0.418	0.436	0.685567	3	CD4	CD4T
TGFB3.1	0.00141692	-0.703751	0.007	0.011	0.690039	3	TGFB3	CD4T
SRGN.6	0.00152524	0.0559133	0.085	0.074	0.74279	3	SRGN	CD4T
IL15.3	0.00171667	0.476512	0.014	0.01	0.83602	3	IL15	CD4T
HLA.DMA.4	0.00172009	-0.359958	0.054	0.064	0.837684	3	HLA.DMA	CD4T
HLA.DPA1.6	0.00173052	-0.409387	0.132	0.145	0.842761	3	HLA.DPA1	CD4T
PTAFR.1	0.00173341	-0.768085	0.002	0.005	0.84417	3	PTAFR	CD4T
IL1B.1	0.00173515	-1.06747	0.003	0.006	0.845017	3	IL1B	CD4T
IKZF1.3	0.0017465	-0.206996	0.13	0.144	0.850545	3	IKZF1	CD4T
CD79A	0.00177746	-0.311363	0.008	0.013	0.865621	3	CD79A	CD4T
CD36.1	0.00198204	-0.671892	0.008	0.012	0.965254	3	CD36	CD4T
KIAA0101.5	0.00205603	-3.17064	0	0.002	1	3	KIAA0101	CD4T
RNASE6.3	0.00216335	-0.474294	0.009	0.014	1	3	RNASE6	CD4T
FTH1.4	0.00224662	0.122517	0.068	0.058	1	3	FTH1	CD4T
CCR4.5	0.00241351	-1.04169	0.003	0.006	1	3	CCR4	CD4T
ITGAX.4	0.00261225	-0.372655	0.026	0.033	1	3	ITGAX	CD4T
CD8A.4	0.00264696	-0.39847	0.016	0.022	1	3	CD8A	CD4T
LYZ.2	0.00284345	-0.635303	0.095	0.106	1	3	LYZ	CD4T
GIMAP5.6	0.0033632	-0.128118	0.237	0.252	1	3	GIMAP5	CD4T
LCK.6	0.00362569	-0.0840954	0.602	0.616	1	3	LCK	CD4T
CD3E.6	0.00414747	0.046554	0.848	0.83	1	3	CD3E	CD4T
SYNE1.4	0.00415139	-0.204908	0.122	0.134	1	3	SYNE1	CD4T
TYMS.3	0.00453954	-4.43371	0	0.001	1	3	TYMS	CD4T
F13A1.1	0.00455873	-0.644184	0.003	0.005	1	3	F13A1	CD4T
CLEC4E.2	0.00460612	-0.601293	0.007	0.01	1	3	CLEC4E	CD4T
CD27.7	0.00470228	0.0346291	0.414	0.393	1	3	CD27	CD4T
CD300A.6	0.00556761	0.0364254	0.088	0.078	1	3	CD300A	CD4T
GCA.3	0.00576466	-0.394479	0.017	0.022	1	3	GCA	CD4T
ICOS.3	0.00585108	0.242987	0.108	0.098	1	3	ICOS	CD4T
TRBC2.5	0.00585649	0.058871	0.903	0.891	1	3	TRBC2	CD4T
STAT3.3	0.00605628	-0.168997	0.077	0.087	1	3	STAT3	CD4T
CD86.3	0.00607342	-0.551156	0.005	0.008	1	3	CD86	CD4T
PASK.7	0.00658843	0.14129	0.135	0.123	1	3	PASK	CD4T
NAMPT.2	0.0070459	-0.402701	0.031	0.037	1	3	NAMPT	CD4T
LAT2.4	0.00737499	-0.450521	0.008	0.012	1	3	LAT2	CD4T
ITGB2.5	0.00780363	-0.144603	0.617	0.624	1	3	ITGB2	CD4T
FASLG.3	0.00796185	-1.80645	0.001	0.002	1	3	FASLG	CD4T
LTA.3	0.00820701	-0.224113	0.034	0.041	1	3	LTA	CD4T
STAT5A.4	0.00867488	-0.130203	0.104	0.115	1	3	STAT5A	CD4T
HOPX.7	0.00900603	-0.166269	0.128	0.116	1	3	HOPX	CD4T
TNFRSF25.3	0.00919434	0.126867	0.113	0.103	1	3	TNFRSF25	CD4T
SLC11A1.1	0.00924184	-0.516987	0.008	0.012	1	3	SLC11A1	CD4T
S100A8.1	0.00950902	-0.873183	0.001	0.003	1	3	S100A8	CD4T
KIT	0.00971027	1.72184	0.001	0	1	3	KIT	CD4T
IGHM-membrane.1	5.48653e-15	1.35665	0.067	0.022	2.67194e-12	11	IGHM-membrane	CD4T
IGKC	5.71444e-14	1.22681	0.08	0.03	2.78293e-11	11	IGKC	CD4T
VPREB3	5.03337e-13	2.58728	0.01	0.001	2.45125e-10	11	VPREB3	CD4T
CXCR1.1	6.89551e-11	3.85792	0.006	0	3.35812e-08	11	CXCR1	CD4T
IGHD-membrane	8.21576e-10	1.35909	0.019	0.004	4.00107e-07	11	IGHD-membrane	CD4T
MS4A1.1	1.26719e-09	1.32565	0.04	0.013	6.17122e-07	11	MS4A1	CD4T
GNLY.7	1.17819e-08	1.22997	0.182	0.114	5.73777e-06	11	GNLY	CD4T
IGLC3	3.67098e-08	1.53557	0.056	0.024	1.78777e-05	11	IGLC3	CD4T
CD79A.1	4.36261e-06	0.852647	0.031	0.012	0.00212459	11	CD79A	CD4T
TCL1A	1.00001e-05	1.58144	0.01	0.002	0.00487004	11	TCL1A	CD4T
IGHM-secreted.1	1.03772e-05	1.71468	0.021	0.007	0.00505372	11	IGHM-secreted	CD4T
MKI67	1.31525e-05	4.92253	0.001	0	0.00640525	11	MKI67	CD4T
CPA3.1	1.31656e-05	0.730382	0.001	0	0.00641167	11	CPA3	CD4T
HOPX.8	1.76127e-05	0.749965	0.169	0.117	0.0085774	11	HOPX	CD4T
JCHAIN.1	2.70965e-05	2.72764	0.012	0.003	0.013196	11	JCHAIN	CD4T
FGFBP2.7	3.09377e-05	0.881256	0.119	0.076	0.0150667	11	FGFBP2	CD4T
NKG7.7	4.53467e-05	0.873371	0.213	0.161	0.0220839	11	NKG7	CD4T
S1PR5.7	4.62742e-05	0.886668	0.047	0.023	0.0225355	11	S1PR5	CD4T
GZMH.7	5.50602e-05	0.740868	0.127	0.085	0.0268143	11	GZMH	CD4T
KLRC4.KLRK1.7	6.51904e-05	1.1507	0.055	0.029	0.0317477	11	KLRC4.KLRK1	CD4T
KLRC1.3	6.73504e-05	2.26528	0.015	0.004	0.0327996	11	KLRC1	CD4T
GZMB.7	0.000178491	0.746404	0.083	0.051	0.0869253	11	GZMB	CD4T
KLRK1.7	0.000191566	1.29628	0.046	0.024	0.0932928	11	KLRK1	CD4T
PRF1.7	0.000203974	1.09431	0.11	0.073	0.0993355	11	PRF1	CD4T
IL3	0.000207486	4.3427	0.001	0	0.101046	11	IL3	CD4T
HLA.DRA.6	0.000253119	-0.157611	0.151	0.107	0.123269	11	HLA.DRA	CD4T
TRAC.6	0.000444877	-0.1085	0.847	0.873	0.216655	11	TRAC	CD4T
CX3CR1.7	0.000608191	0.983258	0.039	0.02	0.296189	11	CX3CR1	CD4T
CD6.6	0.000829312	-0.223039	0.523	0.584	0.403875	11	CD6	CD4T
CCL5.7	0.00086738	0.516757	0.271	0.221	0.422414	11	CCL5	CD4T
IL7R.7	0.000955329	-0.239691	0.572	0.634	0.465245	11	IL7R	CD4T
CST7.5	0.00154593	0.734077	0.201	0.16	0.752869	11	CST7	CD4T
TBX21.6	0.00157359	0.707391	0.068	0.043	0.766336	11	TBX21	CD4T
CD8A.5	0.00224567	0.819453	0.037	0.02	1	11	CD8A	CD4T
GZMA.7	0.00262167	0.372407	0.193	0.152	1	11	GZMA	CD4T
CD48.7	0.00271982	-0.112051	0.881	0.901	1	11	CD48	CD4T
ITGAM.7	0.00295254	0.40981	0.061	0.038	1	11	ITGAM	CD4T
CD74.8	0.00302757	-0.0438913	0.641	0.597	1	11	CD74	CD4T
SAMD3.6	0.00376165	0.558046	0.127	0.095	1	11	SAMD3	CD4T
APLP2.1	0.00389785	-0.565658	0.039	0.066	1	11	APLP2	CD4T
LEF1.7	0.00408178	-0.269965	0.361	0.41	1	11	LEF1	CD4T
CD160.4	0.00464496	1.79676	0.009	0.003	1	11	CD160	CD4T
GIMAP2.6	0.00521324	-0.327236	0.24	0.287	1	11	GIMAP2	CD4T
CD37.5	0.00537958	-0.108945	0.584	0.651	1	11	CD37	CD4T
BCL11B.7	0.00546192	-0.380115	0.163	0.206	1	11	BCL11B	CD4T
ZNF683.7	0.00585436	0.938224	0.028	0.015	1	11	ZNF683	CD4T
SH2D1B.1	0.00617732	1.52998	0.004	0.001	1	11	SH2D1B	CD4T
CXCR2.2	0.00716917	1.90625	0.004	0.001	1	11	CXCR2	CD4T
TRIB2.6	0.00935392	-0.338996	0.203	0.246	1	11	TRIB2	CD4T
TRGC2.6	0.00943027	0.120277	0.132	0.101	1	11	TRGC2	CD4T
CD24	0.00949008	1.77496	0.004	0.001	1	11	CD24	CD4T
CD8B	0.00974512	1.00626	0.015	0.007	1	11	CD8B	CD4T
TRDC.5	0.00987015	0.733096	0.034	0.02	1	11	TRDC	CD4T
CXCR5.6	0	3.82317	0.126	0.009	0	5	CXCR5	CD4T
KLRB1.7	2.3755e-167	1.06691	0.471	0.225	1.15687e-164	5	KLRB1	CD4T
CCL5.8	1.04246e-110	-3.01551	0.042	0.233	5.07677e-108	5	CCL5	CD4T
PASK.8	6.2435e-100	1.30856	0.262	0.117	3.04058e-97	5	PASK	CD4T
GZMA.8	6.57749e-77	-3.3142	0.022	0.16	3.20324e-74	5	GZMA	CD4T
CST7.6	1.5377e-62	-2.35501	0.042	0.168	7.48859e-60	5	CST7	CD4T
HOPX.9	2.0287e-59	-3.25264	0.015	0.125	9.87975e-57	5	HOPX	CD4T
NKG7.8	1.87059e-50	-2.87786	0.058	0.168	9.10976e-48	5	NKG7	CD4T
GZMH.8	1.10278e-41	-4.1655	0.012	0.09	5.37056e-39	5	GZMH	CD4T
SAMD3.7	1.25024e-41	-2.45276	0.017	0.1	6.08867e-39	5	SAMD3	CD4T
GZMK.6	2.45934e-41	-3.69073	0.013	0.092	1.1977e-38	5	GZMK	CD4T
GNLY.8	2.76557e-40	-3.41972	0.034	0.12	1.34683e-37	5	GNLY	CD4T
FGFBP2.8	6.16737e-38	-3.34525	0.009	0.081	3.00351e-35	5	FGFBP2	CD4T
LGALS1.8	4.85236e-35	-1.15741	0.213	0.32	2.3631e-32	5	LGALS1	CD4T
CTSW.6	1.06807e-34	-1.38576	0.075	0.169	5.2015e-32	5	CTSW	CD4T
HLA.DPA1.7	4.64474e-31	-0.8066	0.063	0.147	2.26199e-28	5	HLA.DPA1	CD4T
CD27.8	4.23121e-30	0.444853	0.504	0.39	2.0606e-27	5	CD27	CD4T
FYN.4	4.37381e-30	0.549532	0.519	0.424	2.13005e-27	5	FYN	CD4T
TIGIT.5	6.37653e-30	1.48436	0.052	0.019	3.10537e-27	5	TIGIT	CD4T
TRAC.7	6.06534e-26	0.352641	0.911	0.87	2.95382e-23	5	TRAC	CD4T
TRGC2.7	2.49456e-24	-1.94508	0.042	0.105	1.21485e-21	5	TRGC2	CD4T
FYB.6	8.30524e-22	0.514324	0.484	0.401	4.04465e-19	5	FYB	CD4T
KLRG1.4	2.57488e-21	-2.17306	0.012	0.058	1.25397e-18	5	KLRG1	CD4T
GZMB.8	1.8097e-19	-2.3556	0.012	0.054	8.81324e-17	5	GZMB	CD4T
PRF1.8	3.8033e-19	-1.76565	0.028	0.077	1.85221e-16	5	PRF1	CD4T
SELL.7	5.06348e-19	0.275005	0.606	0.515	2.46592e-16	5	SELL	CD4T
RUNX3.4	3.10727e-18	-0.716546	0.17	0.245	1.51324e-15	5	RUNX3	CD4T
TBX21.7	1.96029e-17	-2.43755	0.009	0.046	9.54661e-15	5	TBX21	CD4T
IL23R.4	1.81015e-16	0.700265	0.173	0.117	8.81543e-14	5	IL23R	CD4T
TRIB2.7	1.63248e-15	0.499324	0.31	0.241	7.95019e-13	5	TRIB2	CD4T
CCL4.7	2.11766e-15	-3.28334	0.002	0.029	1.0313e-12	5	CCL4	CD4T
CTSA.5	6.07081e-15	0.531641	0.226	0.166	2.95649e-12	5	CTSA	CD4T
PIK3IP1.8	1.24196e-14	0.132529	0.728	0.646	6.04835e-12	5	PIK3IP1	CD4T
DUSP2.8	1.59645e-14	-1.03722	0.159	0.22	7.77473e-12	5	DUSP2	CD4T
CXCR3.4	4.14981e-14	-2.90596	0.004	0.03	2.02096e-11	5	CXCR3	CD4T
RGS1.5	3.37681e-13	-0.921892	0.073	0.122	1.64451e-10	5	RGS1	CD4T
BIRC3.4	3.71103e-13	0.674479	0.144	0.099	1.80727e-10	5	BIRC3	CD4T
FOXP3.6	7.19089e-13	0.861585	0.052	0.027	3.50196e-10	5	FOXP3	CD4T
ITGAM.8	7.79856e-13	-1.37524	0.012	0.04	3.7979e-10	5	ITGAM	CD4T
IL4R.7	1.13841e-12	-0.716503	0.129	0.184	5.54407e-10	5	IL4R	CD4T
IL2RA.6	1.85832e-12	0.915338	0.058	0.031	9.05001e-10	5	IL2RA	CD4T
S1PR5.8	3.74861e-12	-2.78774	0.003	0.025	1.82557e-09	5	S1PR5	CD4T
APOBEC3G.5	4.40359e-12	-0.818941	0.074	0.12	2.14455e-09	5	APOBEC3G	CD4T
TARP-refseq.4	7.20974e-12	-1.67628	0.015	0.044	3.51115e-09	5	TARP-refseq	CD4T
IKZF3.2	7.45056e-12	0.643892	0.1	0.064	3.62842e-09	5	IKZF3	CD4T
TRBC2.6	1.40085e-11	0.260286	0.913	0.892	6.82212e-09	5	TRBC2	CD4T
KLRC4.KLRK1.8	1.6077e-11	-1.83773	0.007	0.031	7.82949e-09	5	KLRC4.KLRK1	CD4T
LGALS3.6	1.86979e-11	-0.913402	0.03	0.064	9.10586e-09	5	LGALS3	CD4T
HLA.DQB1.6	8.52747e-11	-0.728238	0.04	0.075	4.15288e-08	5	HLA.DQB1	CD4T
TSPAN32.7	1.8458e-10	-0.751952	0.065	0.105	8.98903e-08	5	TSPAN32	CD4T
TNFSF10.3	2.32099e-10	-0.645631	0.084	0.127	1.13032e-07	5	TNFSF10	CD4T
ICOS.4	2.68164e-10	0.613678	0.136	0.097	1.30596e-07	5	ICOS	CD4T
CD48.8	6.32142e-10	0.151656	0.914	0.899	3.07853e-07	5	CD48	CD4T
CTLA4.6	1.0752e-09	0.571098	0.132	0.095	5.23622e-07	5	CTLA4	CD4T
CD300A.7	1.32669e-09	-0.790567	0.047	0.081	6.461e-07	5	CD300A	CD4T
CD28.2	1.53032e-09	0.582884	0.097	0.065	7.45267e-07	5	CD28	CD4T
KLRK1.8	2.28272e-09	-1.79282	0.006	0.025	1.11169e-06	5	KLRK1	CD4T
CX3CR1.8	6.91966e-09	-2.03895	0.004	0.021	3.36987e-06	5	CX3CR1	CD4T
HLA.B.7	8.09611e-09	-0.108385	0.996	0.997	3.94281e-06	5	HLA.B	CD4T
CD6.7	2.54492e-08	0.246787	0.623	0.581	1.23938e-05	5	CD6	CD4T
ITGA4.6	4.14621e-08	0.468504	0.21	0.168	2.0192e-05	5	ITGA4	CD4T
ZNF683.8	4.55906e-08	-3.60632	0.002	0.016	2.22026e-05	5	ZNF683	CD4T
IL18RAP.3	5.29243e-08	-1.94812	0.007	0.024	2.57741e-05	5	IL18RAP	CD4T
BCL2A1.4	8.96738e-08	0.393479	0.115	0.084	4.36712e-05	5	BCL2A1	CD4T
MME	9.15652e-08	3.97024	0.002	0	4.45922e-05	5	MME	CD4T
LAT.6	9.35777e-08	0.227264	0.501	0.449	4.55724e-05	5	LAT	CD4T
LTB.7	9.59425e-08	0.406975	0.194	0.154	4.6724e-05	5	LTB	CD4T
MYC.7	1.25946e-07	0.216609	0.274	0.227	6.13355e-05	5	MYC	CD4T
CD5.5	1.36325e-07	0.27743	0.405	0.357	6.63904e-05	5	CD5	CD4T
CD37.6	1.76202e-07	0.155578	0.685	0.648	8.58102e-05	5	CD37	CD4T
IFNG.4	3.01027e-07	-3.87008	0.001	0.013	0.0001466	5	IFNG	CD4T
HLA.DRA.7	3.39874e-07	-0.510972	0.077	0.109	0.000165519	5	HLA.DRA	CD4T
HLA.DMA.5	5.6505e-07	-0.592355	0.039	0.064	0.000275179	5	HLA.DMA	CD4T
BCL2.5	8.06249e-07	0.382613	0.16	0.126	0.000392643	5	BCL2	CD4T
CYTIP.4	9.55678e-07	0.224235	0.368	0.321	0.000465415	5	CYTIP	CD4T
ITM2B.7	1.02009e-06	0.179211	0.715	0.681	0.000496783	5	ITM2B	CD4T
CD74.9	1.35185e-06	-0.365581	0.569	0.599	0.000658351	5	CD74	CD4T
CD244.6	1.36179e-06	-1.53581	0.003	0.015	0.000663191	5	CD244	CD4T
LEF1.8	1.91211e-06	0.10781	0.462	0.406	0.000931196	5	LEF1	CD4T
S100A10.9	2.57582e-06	-0.307624	0.631	0.657	0.00125442	5	S100A10	CD4T
LRRC32.1	3.74782e-06	2.83823	0.002	0	0.00182519	5	LRRC32	CD4T
TNFRSF13C	5.97156e-06	2.31711	0.003	0.001	0.00290815	5	TNFRSF13C	CD4T
TCF7.8	8.26278e-06	0.280397	0.236	0.2	0.00402397	5	TCF7	CD4T
CCR2.3	8.40699e-06	-1.83091	0.003	0.013	0.00409421	5	CCR2	CD4T
JUNB.6	9.27499e-06	0.209453	0.452	0.411	0.00451692	5	JUNB	CD4T
B3GAT1.5	9.69333e-06	-3.44593	0.001	0.01	0.00472065	5	B3GAT1	CD4T
CCR6.6	1.18622e-05	0.640746	0.031	0.019	0.00577687	5	CCR6	CD4T
ADA.2	1.44949e-05	-0.395892	0.084	0.113	0.00705902	5	ADA	CD4T
TNFRSF25.4	1.79889e-05	0.328934	0.131	0.103	0.00876058	5	TNFRSF25	CD4T
CD63.6	1.86862e-05	-0.358955	0.203	0.238	0.00910018	5	CD63	CD4T
NCR3.4	2.08074e-05	-0.972096	0.016	0.031	0.0101332	5	NCR3	CD4T
TTC38.6	2.25744e-05	-1.54418	0.005	0.016	0.0109937	5	TTC38	CD4T
CD7.7	3.14134e-05	0.274801	0.207	0.175	0.0152983	5	CD7	CD4T
GIMAP5.7	3.26572e-05	0.221746	0.286	0.247	0.015904	5	GIMAP5	CD4T
STAT4.4	4.01319e-05	-0.396903	0.086	0.114	0.0195442	5	STAT4	CD4T
FAS.5	4.7811e-05	0.406533	0.061	0.043	0.023284	5	FAS	CD4T
ANXA5.8	6.92589e-05	0.127327	0.216	0.183	0.0337291	5	ANXA5	CD4T
TNFSF8.6	0.000110072	0.31566	0.117	0.093	0.053605	5	TNFSF8	CD4T
IGHM-membrane.2	0.00012318	0.529295	0.034	0.022	0.0599885	5	IGHM-membrane	CD4T
CCR5.5	0.00012783	-3.1731	0.001	0.008	0.0622532	5	CCR5	CD4T
GLUL.6	0.000177874	-0.36402	0.094	0.119	0.0866247	5	GLUL	CD4T
CD9.1	0.000238656	1.1717	0.006	0.002	0.116226	5	CD9	CD4T
TNFRSF4.5	0.000286741	0.440343	0.023	0.014	0.139643	5	TNFRSF4	CD4T
XBP1.4	0.000373584	-0.269683	0.168	0.196	0.181935	5	XBP1	CD4T
NEAT1.6	0.000446695	0.168118	0.182	0.154	0.21754	5	NEAT1	CD4T
TRAT1.6	0.000536051	0.359849	0.174	0.15	0.261057	5	TRAT1	CD4T
IL7R.8	0.000550284	0.144568	0.659	0.631	0.267988	5	IL7R	CD4T
CD69.7	0.000627978	0.13045	0.45	0.416	0.305825	5	CD69	CD4T
SLC2A3.6	0.000695108	0.355994	0.153	0.13	0.338517	5	SLC2A3	CD4T
SPN.3	0.000716201	-0.642459	0.018	0.03	0.34879	5	SPN	CD4T
SDCBP.5	0.000842506	0.158761	0.157	0.133	0.4103	5	SDCBP	CD4T
CXCR4.7	0.000995095	0.0832523	0.688	0.658	0.484611	5	CXCR4	CD4T
CD3D.4	0.000998494	0.0762265	0.854	0.835	0.486267	5	CD3D	CD4T
RORA.3	0.00101721	0.434103	0.081	0.064	0.49538	5	RORA	CD4T
CCR9.3	0.00101961	1.93504	0.004	0.001	0.49655	5	CCR9	CD4T
LAG3.4	0.00118844	-1.23051	0.006	0.013	0.578772	5	LAG3	CD4T
CCND2.1	0.00128329	0.295368	0.086	0.069	0.624964	5	CCND2	CD4T
PRDM1.6	0.0013546	-0.237159	0.078	0.098	0.65969	5	PRDM1	CD4T
LYN.6	0.00143098	-0.539154	0.015	0.026	0.69689	5	LYN	CD4T
CD2.4	0.00161325	0.102357	0.583	0.555	0.785653	5	CD2	CD4T
FCGR3A.6	0.00168019	-0.829419	0.028	0.04	0.818253	5	FCGR3A	CD4T
KLRD1.6	0.0017211	-1.75898	0.003	0.009	0.838174	5	KLRD1	CD4T
LGALS9.3	0.00177299	0.150662	0.106	0.087	0.863446	5	LGALS9	CD4T
ZAP70.5	0.00187821	0.29975	0.15	0.129	0.91469	5	ZAP70	CD4T
GAPDH.7	0.00201734	0.0361241	0.753	0.727	0.982445	5	GAPDH	CD4T
LY86.4	0.00225883	-0.638866	0.007	0.015	1	5	LY86	CD4T
CD70.3	0.0026701	-2.31681	0.002	0.007	1	5	CD70	CD4T
TXK.7	0.00300609	0.252975	0.139	0.119	1	5	TXK	CD4T
CCR7.8	0.00375023	-0.0382239	0.318	0.284	1	5	CCR7	CD4T
IFITM2.6	0.00392406	-0.172665	0.503	0.523	1	5	IFITM2	CD4T
IKZF2.4	0.00497189	1.31192	0.01	0.005	1	5	IKZF2	CD4T
CD160.5	0.00541622	-3.05288	0	0.003	1	5	CD160	CD4T
CCL3.6	0.00554939	-1.11107	0.003	0.008	1	5	CCL3	CD4T
CMKLR1.5	0.00580189	-5.09063	0	0.003	1	5	CMKLR1	CD4T
PTPRC.5	0.00588207	0.102261	0.571	0.548	1	5	PTPRC	CD4T
TREM1.2	0.0062968	-1.16487	0	0.004	1	5	TREM1	CD4T
CXCR6.3	0.0064336	-7.42727	0	0.003	1	5	CXCR6	CD4T
CD3E.7	0.00689797	0.0769779	0.85	0.833	1	5	CD3E	CD4T
ITGB2.6	0.00691407	-0.201596	0.602	0.624	1	5	ITGB2	CD4T
BCL6.2	0.00714428	-0.600459	0.006	0.012	1	5	BCL6	CD4T
YBX3.5	0.00745676	0.181402	0.032	0.023	1	5	YBX3	CD4T
NLRP3.2	0.00747763	-0.880713	0.005	0.011	1	5	NLRP3	CD4T
CXCL11	0.00756007	3.94571	0	0	1	5	CXCL11	CD4T
CD8A.6	0.00756622	-0.540911	0.013	0.021	1	5	CD8A	CD4T
R3HDM4.3	0.0090495	0.163542	0.208	0.187	1	5	R3HDM4	CD4T
IL18R1.4	0.00907465	-0.57945	0.016	0.024	1	5	IL18R1	CD4T
CD34.1	5.84282e-11	2.56738	0.004	0	2.84546e-08	13	CD34	CD4T
PIK3IP1.9	1.65776e-09	-0.625946	0.537	0.652	8.07331e-07	13	PIK3IP1	CD4T
TPSAB1	6.43627e-08	2.37964	0.002	0	3.13447e-05	13	TPSAB1	CD4T
CD52.8	1.82051e-07	0.282584	0.991	0.983	8.86589e-05	13	CD52	CD4T
SELL.8	1.865e-07	-0.398224	0.395	0.521	9.08255e-05	13	SELL	CD4T
IL32.9	3.84824e-07	0.33874	0.931	0.859	0.000187409	13	IL32	CD4T
S100A10.10	1.56756e-06	0.292764	0.738	0.655	0.000763402	13	S100A10	CD4T
TNFSF10.4	7.25601e-06	0.577688	0.195	0.124	0.00353368	13	TNFSF10	CD4T
CCR7.9	1.04395e-05	-0.903258	0.2	0.287	0.00508405	13	CCR7	CD4T
LEF1.9	1.33216e-05	-0.788407	0.328	0.41	0.00648762	13	LEF1	CD4T
LGALS1.9	2.06484e-05	0.355778	0.408	0.313	0.0100558	13	LGALS1	CD4T
KLRB1.8	4.08822e-05	0.370929	0.322	0.238	0.0199097	13	KLRB1	CD4T
TXK.8	0.000114572	-1.17795	0.062	0.121	0.0557968	13	TXK	CD4T
HLA.A.7	0.00017125	0.201477	0.996	0.99	0.0833988	13	HLA.A	CD4T
CCR4.6	0.0002043	2.03562	0.018	0.005	0.0994941	13	CCR4	CD4T
CD27.9	0.000240128	-0.333148	0.306	0.397	0.116942	13	CD27	CD4T
CD7.8	0.000336927	-0.751907	0.113	0.177	0.164083	13	CD7	CD4T
ANXA5.9	0.00221614	0.310085	0.242	0.185	1	13	ANXA5	CD4T
FOXP3.7	0.00472206	-3.2506	0.007	0.029	1	13	FOXP3	CD4T
FAM65B.7	0.00690783	-0.369667	0.224	0.28	1	13	FAM65B	CD4T
CHI3L2.6	0.007212	-2.0507	0.009	0.031	1	13	CHI3L2	CD4T
STAT6.4	0.00836728	-0.509725	0.06	0.097	1	13	STAT6	CD4T
FOXP1.4	0.00901686	-1.33	0.009	0.03	1	13	FOXP1	CD4T
CD52.9	8.31382e-14	-0.44024	0.955	0.984	4.04883e-11	16	CD52	CD4T
TRBC2.7	2.27096e-07	-0.589437	0.842	0.894	0.000110596	16	TRBC2	CD4T
GAPDH.8	4.27091e-06	-0.533441	0.665	0.729	0.00207994	16	GAPDH	CD4T
HLA.B.8	4.76166e-06	-0.217736	1	0.997	0.00231893	16	HLA.B	CD4T
NKG7.9	5.94107e-06	0.465506	0.255	0.161	0.0028933	16	NKG7	CD4T
IL32.10	9.04934e-06	-0.417551	0.787	0.86	0.00440703	16	IL32	CD4T
IFITM2.7	3.01266e-05	-0.500332	0.413	0.523	0.0146716	16	IFITM2	CD4T
HLA.A.8	3.52323e-05	-0.232663	0.981	0.99	0.0171581	16	HLA.A	CD4T
TRAC.8	5.85532e-05	-0.414847	0.813	0.873	0.0285154	16	TRAC	CD4T
S100A10.11	6.36121e-05	-0.455907	0.574	0.656	0.0309791	16	S100A10	CD4T
KLRC1.4	0.000106362	1.91284	0.019	0.004	0.0517984	16	KLRC1	CD4T
CD1A.1	0.000106371	3.96577	0.003	0	0.0518028	16	CD1A	CD4T
CD27.10	0.000116436	-0.499144	0.29	0.397	0.0567043	16	CD27	CD4T
CD3E.8	0.000141628	-0.354443	0.748	0.834	0.0689727	16	CD3E	CD4T
CD44.4	0.000169551	-0.524279	0.261	0.364	0.0825715	16	CD44	CD4T
IFITM3.5	0.000227927	-0.405036	0.219	0.319	0.111	16	IFITM3	CD4T
GNLY.9	0.000285731	0.687705	0.181	0.115	0.139151	16	GNLY	CD4T
CTSA.6	0.000426835	-1.06042	0.097	0.17	0.207869	16	CTSA	CD4T
IL7R.9	0.000515152	-0.412758	0.545	0.633	0.250879	16	IL7R	CD4T
CD48.9	0.000532689	-0.287606	0.852	0.901	0.259419	16	CD48	CD4T
PAX5	0.00060572	2.38715	0.006	0.001	0.294985	16	PAX5	CD4T
GZMH.9	0.000640314	-0.0241964	0.142	0.085	0.311833	16	GZMH	CD4T
DUSP1.7	0.00104445	-0.459957	0.477	0.556	0.508647	16	DUSP1	CD4T
JUNB.7	0.00138726	-0.553448	0.332	0.414	0.675593	16	JUNB	CD4T
TRDC.6	0.00172917	1.97793	0.045	0.02	0.842107	16	TRDC	CD4T
IGKC.1	0.00185678	-0.29524	0.061	0.03	0.904253	16	IGKC	CD4T
CXCR4.8	0.00192633	-0.385817	0.603	0.66	0.938124	16	CXCR4	CD4T
IL13	0.00217886	3.60082	0.003	0	1	16	IL13	CD4T
ITM2B.8	0.00219572	-0.344842	0.61	0.684	1	16	ITM2B	CD4T
CCL5.9	0.00303421	0.790891	0.284	0.222	1	16	CCL5	CD4T
PRF1.9	0.00315121	1.19343	0.116	0.074	1	16	PRF1	CD4T
CXCL2.1	0.00376855	2.27623	0.006	0.001	1	16	CXCL2	CD4T
CD69.8	0.00383208	-0.483544	0.342	0.419	1	16	CD69	CD4T
CD2.5	0.00396977	-0.384032	0.484	0.557	1	16	CD2	CD4T
CD8B.1	0.00654668	0.817567	0.019	0.007	1	16	CD8B	CD4T
IL1B.2	0.00862311	0.618051	0.016	0.005	1	16	IL1B	CD4T
CD6.8	0.00977148	-0.30492	0.526	0.584	1	16	CD6	CD4T
KLRB1.9	0	2.00931	0.657	0.226	0	8	KLRB1	CD4T
GZMK.7	6.7309e-194	2.10156	0.317	0.08	3.27795e-191	8	GZMK	CD4T
SELL.9	3.57467e-107	-1.69828	0.216	0.53	1.74087e-104	8	SELL	CD4T
CCR2.4	2.17141e-85	2.62149	0.073	0.011	1.05748e-82	8	CCR2	CD4T
RORC.3	3.75885e-73	2.45348	0.076	0.013	1.83056e-70	8	RORC	CD4T
GZMA.9	6.92972e-70	1.08701	0.328	0.147	3.37477e-67	8	GZMA	CD4T
CCR7.10	1.78124e-67	-2.57081	0.071	0.293	8.67464e-65	8	CCR7	CD4T
CCL5.10	3.04286e-59	0.242432	0.425	0.216	1.48187e-56	8	CCL5	CD4T
IL32.11	8.5123e-56	0.580188	0.959	0.856	4.14549e-53	8	IL32	CD4T
LEF1.10	7.91743e-54	-1.55575	0.209	0.416	3.85579e-51	8	LEF1	CD4T
LGALS3.7	5.97226e-53	1.07658	0.165	0.059	2.90849e-50	8	LGALS3	CD4T
PIK3IP1.10	9.41706e-45	-1.00202	0.514	0.655	4.58611e-42	8	PIK3IP1	CD4T
HOPX.10	6.8467e-42	0.775443	0.241	0.114	3.33434e-39	8	HOPX	CD4T
CXCR6.4	1.42925e-35	3.32334	0.021	0.002	6.96046e-33	8	CXCR6	CD4T
CCR6.7	1.72319e-32	1.76402	0.065	0.018	8.39194e-30	8	CCR6	CD4T
CD27.11	1.04728e-30	-0.925451	0.243	0.401	5.10024e-28	8	CD27	CD4T
IL18RAP.4	5.94001e-30	1.69178	0.07	0.022	2.89278e-27	8	IL18RAP	CD4T
FYB.7	4.43455e-24	-0.904758	0.279	0.41	2.15962e-21	8	FYB	CD4T
IL18R1.5	3.89554e-22	1.52496	0.064	0.022	1.89713e-19	8	IL18R1	CD4T
CD7.9	8.0542e-22	-1.44933	0.076	0.18	3.9224e-19	8	CD7	CD4T
KLRG1.5	5.02282e-21	0.968429	0.114	0.053	2.44611e-18	8	KLRG1	CD4T
S100A10.12	8.83239e-20	0.297699	0.738	0.653	4.30137e-17	8	S100A10	CD4T
PRDM1.7	4.05051e-19	0.853216	0.17	0.095	1.9726e-16	8	PRDM1	CD4T
CCR5.6	2.73673e-18	1.9912	0.028	0.007	1.33279e-15	8	CCR5	CD4T
TCF7.9	5.34448e-18	-1.22648	0.108	0.205	2.60276e-15	8	TCF7	CD4T
FGFBP2.9	5.70075e-18	-2.93469	0.013	0.079	2.77627e-15	8	FGFBP2	CD4T
TRIB2.8	2.13027e-17	-0.851007	0.145	0.248	1.03744e-14	8	TRIB2	CD4T
TXK.9	3.75457e-16	-1.54408	0.047	0.122	1.82847e-13	8	TXK	CD4T
CD37.7	1.82016e-14	-0.433419	0.577	0.652	8.86419e-12	8	CD37	CD4T
CXCR4.9	2.98337e-13	0.529531	0.712	0.658	1.4529e-10	8	CXCR4	CD4T
DUSP1.8	3.09266e-13	0.440074	0.63	0.553	1.50613e-10	8	DUSP1	CD4T
CD5.6	4.86555e-13	-0.459736	0.266	0.363	2.36952e-10	8	CD5	CD4T
CD70.4	7.65163e-13	1.72586	0.022	0.006	3.72634e-10	8	CD70	CD4T
CCL20.1	2.05649e-12	2.92222	0.009	0.001	1.00151e-09	8	CCL20	CD4T
PASK.9	2.66522e-12	-1.29748	0.062	0.127	1.29796e-09	8	PASK	CD4T
B3GALT2.1	5.08547e-12	2.84403	0.008	0.001	2.47662e-09	8	B3GALT2	CD4T
CD63.7	6.77865e-12	0.27998	0.317	0.233	3.3012e-09	8	CD63	CD4T
LAT.7	9.02986e-12	-0.582363	0.374	0.455	4.39754e-09	8	LAT	CD4T
CD3E.9	1.33371e-11	-0.314232	0.783	0.835	6.49516e-09	8	CD3E	CD4T
NEAT1.7	3.57123e-11	-1.00192	0.091	0.158	1.73919e-08	8	NEAT1	CD4T
BCL11B.8	7.64701e-11	-0.804048	0.135	0.208	3.72409e-08	8	BCL11B	CD4T
IL4R.8	1.17489e-10	-0.94703	0.114	0.183	5.72173e-08	8	IL4R	CD4T
GZMB.9	1.75629e-10	-2.23033	0.013	0.053	8.55314e-08	8	GZMB	CD4T
JUN.6	2.70728e-10	0.662896	0.181	0.124	1.31845e-07	8	JUN	CD4T
DUSP2.9	3.72398e-10	0.744602	0.283	0.214	1.81358e-07	8	DUSP2	CD4T
MYC.8	4.98393e-10	-0.804827	0.16	0.232	2.42717e-07	8	MYC	CD4T
FAM65B.8	1.90994e-09	-0.611739	0.207	0.281	9.30143e-07	8	FAM65B	CD4T
CD48.10	1.99532e-09	-0.207117	0.868	0.901	9.71722e-07	8	CD48	CD4T
LGALS1.10	2.40318e-09	-0.0237387	0.397	0.312	1.17035e-06	8	LGALS1	CD4T
GZMH.10	5.04881e-09	-2.44822	0.042	0.087	2.45877e-06	8	GZMH	CD4T
SORL1.5	8.66072e-09	-0.768391	0.101	0.16	4.21777e-06	8	SORL1	CD4T
CD6.9	1.29017e-08	-0.299683	0.517	0.585	6.28314e-06	8	CD6	CD4T
PTPRC.6	1.63711e-08	-0.360895	0.486	0.551	7.97271e-06	8	PTPRC	CD4T
LCK.7	2.09405e-08	-0.354632	0.561	0.615	1.0198e-05	8	LCK	CD4T
NCR3.5	2.55308e-08	1.23374	0.057	0.03	1.24335e-05	8	NCR3	CD4T
SAMD3.8	2.68248e-08	0.537972	0.141	0.094	1.30637e-05	8	SAMD3	CD4T
GIMAP2.7	6.88859e-08	-0.566405	0.224	0.288	3.35474e-05	8	GIMAP2	CD4T
LGALS9.4	8.92355e-08	-0.801703	0.047	0.09	4.34577e-05	8	LGALS9	CD4T
CD2.6	1.19929e-07	0.339024	0.61	0.555	5.84055e-05	8	CD2	CD4T
PXN.4	1.59796e-07	-0.507845	0.128	0.186	7.78206e-05	8	PXN	CD4T
VNN2.6	1.82783e-07	-1.23233	0.016	0.047	8.90155e-05	8	VNN2	CD4T
KLF2.8	3.15197e-07	-0.237953	0.61	0.675	0.000153501	8	KLF2	CD4T
IL7R.10	3.42812e-07	0.365186	0.675	0.631	0.000166949	8	IL7R	CD4T
GIMAP5.8	6.22335e-07	-0.626974	0.193	0.251	0.000303077	8	GIMAP5	CD4T
CST7.7	7.39194e-07	-0.136937	0.216	0.159	0.000359987	8	CST7	CD4T
RGS1.6	8.53453e-07	0.371662	0.164	0.118	0.000415632	8	RGS1	CD4T
CXCR3.5	1.60913e-06	0.884738	0.05	0.028	0.000783647	8	CXCR3	CD4T
CTSW.7	1.81029e-06	0.285894	0.211	0.162	0.000881613	8	CTSW	CD4T
IL12RB2.3	2.56012e-06	1.7619	0.01	0.003	0.00124678	8	IL12RB2	CD4T
CXCL10	2.7782e-06	0.979617	0.002	0	0.00135298	8	CXCL10	CD4T
IL15.4	2.83924e-06	1.12065	0.024	0.011	0.00138271	8	IL15	CD4T
CHI3L2.7	4.40739e-06	-2.10267	0.009	0.031	0.0021464	8	CHI3L2	CD4T
R3HDM4.4	5.13181e-06	-0.480961	0.139	0.189	0.00249919	8	R3HDM4	CD4T
APOBEC3G.6	1.12063e-05	0.282432	0.158	0.116	0.00545746	8	APOBEC3G	CD4T
DPP4.5	1.17368e-05	0.656643	0.116	0.082	0.00571583	8	DPP4	CD4T
IFNGR1.2	1.26756e-05	0.597205	0.098	0.067	0.00617303	8	IFNGR1	CD4T
IGBP1.4	1.39084e-05	-0.504588	0.107	0.151	0.00677337	8	IGBP1	CD4T
GNLY.10	1.4678e-05	-1.22816	0.079	0.116	0.0071482	8	GNLY	CD4T
TNF.4	1.49141e-05	0.921714	0.07	0.045	0.00726316	8	TNF	CD4T
TRBC2.8	1.92708e-05	-0.324035	0.895	0.893	0.00938489	8	TRBC2	CD4T
CD52.10	2.25019e-05	0.100919	0.99	0.983	0.0109584	8	CD52	CD4T
KLRK1.9	2.37982e-05	-1.75041	0.006	0.025	0.0115897	8	KLRK1	CD4T
CD74.10	3.2307e-05	-0.0662415	0.642	0.596	0.0157335	8	CD74	CD4T
LAG3.5	3.27083e-05	0.877376	0.026	0.013	0.0159289	8	LAG3	CD4T
ICOS.5	3.71994e-05	-0.694329	0.065	0.1	0.0181161	8	ICOS	CD4T
KLRC4.KLRK1.9	3.98715e-05	-1.57178	0.01	0.03	0.0194174	8	KLRC4.KLRK1	CD4T
XPO6.6	4.58111e-05	-0.522838	0.103	0.143	0.02231	8	XPO6	CD4T
TIGIT.6	5.4499e-05	-2.3331	0.005	0.021	0.026541	8	TIGIT	CD4T
ZNF683.9	5.53413e-05	-2.55485	0.002	0.016	0.0269512	8	ZNF683	CD4T
GNAI2.3	7.05286e-05	-0.425397	0.157	0.201	0.0343474	8	GNAI2	CD4T
TRGC2.8	7.79545e-05	0.0264613	0.136	0.101	0.0379638	8	TRGC2	CD4T
RORA.4	8.18605e-05	0.664536	0.091	0.064	0.0398661	8	RORA	CD4T
PTGDR2.6	9.05158e-05	1.77611	0.009	0.003	0.0440812	8	PTGDR2	CD4T
CCR3.2	9.87594e-05	2.13569	0.003	0	0.0480958	8	CCR3	CD4T
CXCL11.1	0.000108037	4.92025	0.001	0	0.0526139	8	CXCL11	CD4T
IL12RB1.4	0.000110411	0.58519	0.066	0.044	0.0537702	8	IL12RB1	CD4T
BCL2A1.5	0.000162827	-0.647307	0.057	0.087	0.0792965	8	BCL2A1	CD4T
MZB1.2	0.000213082	1.54359	0.009	0.003	0.103771	8	MZB1	CD4T
CXCR5.7	0.000221487	-2.52318	0.003	0.016	0.107864	8	CXCR5	CD4T
CCL4.8	0.000234898	-1.51923	0.011	0.028	0.114395	8	CCL4	CD4T
CNOT2.4	0.000236628	-0.530572	0.083	0.116	0.115238	8	CNOT2	CD4T
TRAT1.7	0.000253251	-0.379622	0.114	0.152	0.123333	8	TRAT1	CD4T
RUNX3.5	0.000389619	0.227378	0.282	0.24	0.189744	8	RUNX3	CD4T
SYNE1.5	0.000425669	-0.511496	0.099	0.133	0.207301	8	SYNE1	CD4T
FYN.5	0.000594435	-0.24624	0.385	0.431	0.28949	8	FYN	CD4T
CD69.9	0.000628219	0.229427	0.458	0.417	0.305943	8	CD69	CD4T
CD3D.5	0.000642804	-0.172732	0.814	0.837	0.313046	8	CD3D	CD4T
PELI1.5	0.00065129	-0.632387	0.045	0.07	0.317178	8	PELI1	CD4T
STAT6.5	0.000685883	-0.562417	0.069	0.098	0.334025	8	STAT6	CD4T
CD4.6	0.000692603	-0.207519	0.388	0.434	0.337297	8	CD4	CD4T
TNFSF13B.5	0.000899156	0.720388	0.035	0.021	0.437889	8	TNFSF13B	CD4T
BAX.2	0.00108089	0.379297	0.179	0.147	0.526396	8	BAX	CD4T
CX3CR1.9	0.00160343	-1.33605	0.008	0.021	0.78087	8	CX3CR1	CD4T
SRGN.7	0.00186199	0.18854	0.099	0.075	0.906789	8	SRGN	CD4T
CTSA.7	0.00187262	0.524269	0.198	0.169	0.911966	8	CTSA	CD4T
NRP1	0.00221927	3.79589	0.001	0	1	8	NRP1	CD4T
STAT5A.5	0.0025174	-0.510631	0.087	0.113	1	8	STAT5A	CD4T
PRF1.10	0.0025414	-0.213862	0.097	0.073	1	8	PRF1	CD4T
ANXA5.10	0.00261362	0.145035	0.218	0.184	1	8	ANXA5	CD4T
STAT3.4	0.00269586	-0.501582	0.062	0.086	1	8	STAT3	CD4T
ARL4C.7	0.00293373	0.270854	0.336	0.3	1	8	ARL4C	CD4T
THBS1.2	0.00337578	0.141538	0.017	0.009	1	8	THBS1	CD4T
ITM2B.9	0.00358527	-0.13758	0.655	0.684	1	8	ITM2B	CD4T
TBX21.8	0.00401659	0.291536	0.06	0.043	1	8	TBX21	CD4T
MCM4.1	0.00488024	-2.51354	0.002	0.009	1	8	MCM4	CD4T
ADGRE1.3	0.00508242	-1.09636	0.011	0.023	1	8	ADGRE1	CD4T
IRF4.3	0.00540905	-0.9738	0.007	0.017	1	8	IRF4	CD4T
IL13.1	0.00590318	2.67244	0.002	0	1	8	IL13	CD4T
BIN2.3	0.00603319	-0.1695	0.423	0.459	1	8	BIN2	CD4T
FOXO1.4	0.00663659	-0.694199	0.028	0.043	1	8	FOXO1	CD4T
CASP5.3	0.00703943	0.227356	0.271	0.24	1	8	CASP5	CD4T
FBP1.6	0.00704615	-0.948286	0.009	0.019	1	8	FBP1	CD4T
IKZF1.4	0.00707623	-0.322748	0.116	0.142	1	8	IKZF1	CD4T
LAIR2.8	0.00781118	-1.6096	0.012	0.023	1	8	LAIR2	CD4T
YBX3.6	0.0084	-0.697866	0.013	0.024	1	8	YBX3	CD4T
LAMP1.5	0.00890085	-0.196998	0.308	0.34	1	8	LAMP1	CD4T
IL32.12	3.77823e-177	-1.21895	0.734	0.867	1.84e-174	6	IL32	CD4T
CD52.11	2.73966e-152	-0.690473	0.959	0.985	1.33421e-149	6	CD52	CD4T
LGALS1.11	2.94228e-91	-1.5904	0.139	0.325	1.43289e-88	6	LGALS1	CD4T
S100A10.13	1.62336e-89	-0.870904	0.502	0.665	7.90578e-87	6	S100A10	CD4T
HLA.A.9	1.05707e-82	-0.447218	0.981	0.991	5.14794e-80	6	HLA.A	CD4T
CCL5.11	3.10955e-82	-2.9614	0.072	0.231	1.51435e-79	6	CCL5	CD4T
KLRB1.10	8.78888e-80	-2.14916	0.084	0.248	4.28019e-77	6	KLRB1	CD4T
HLA.B.9	1.06124e-78	-0.374971	0.993	0.997	5.16826e-76	6	HLA.B	CD4T
CST7.8	9.17189e-68	-2.46161	0.036	0.168	4.46671e-65	6	CST7	CD4T
CCR7.11	3.33937e-67	0.68921	0.442	0.277	1.62627e-64	6	CCR7	CD4T
PIK3IP1.11	1.31615e-64	0.502169	0.784	0.643	6.40963e-62	6	PIK3IP1	CD4T
GZMA.10	1.29971e-58	-2.28824	0.039	0.159	6.32957e-56	6	GZMA	CD4T
HOPX.11	1.12188e-57	-3.13168	0.017	0.124	5.46354e-55	6	HOPX	CD4T
LEF1.11	1.00992e-48	0.531203	0.545	0.401	4.91833e-46	6	LEF1	CD4T
IL7R.11	1.62908e-46	-0.790538	0.536	0.639	7.93364e-44	6	IL7R	CD4T
GAPDH.9	3.04629e-39	-0.475205	0.637	0.734	1.48354e-36	6	GAPDH	CD4T
GZMH.11	3.6869e-35	-3.23371	0.018	0.09	1.79552e-32	6	GZMH	CD4T
JUNB.8	1.87648e-33	-0.712778	0.304	0.42	9.13845e-31	6	JUNB	CD4T
SELL.10	5.35349e-33	0.306941	0.648	0.512	2.60715e-30	6	SELL	CD4T
CTLA4.7	2.05891e-32	0.857188	0.166	0.093	1.00269e-29	6	CTLA4	CD4T
ANXA5.11	4.17792e-32	-0.944136	0.096	0.191	2.03465e-29	6	ANXA5	CD4T
GZMK.8	1.56824e-31	-1.94639	0.022	0.091	7.63731e-29	6	GZMK	CD4T
TXK.10	3.34471e-31	0.787935	0.194	0.116	1.62888e-28	6	TXK	CD4T
MYC.9	1.41734e-30	0.599649	0.323	0.224	6.90245e-28	6	MYC	CD4T
NKG7.10	1.62838e-30	-2.41723	0.084	0.167	7.93022e-28	6	NKG7	CD4T
FGFBP2.10	2.5478e-30	-2.56533	0.017	0.08	1.24078e-27	6	FGFBP2	CD4T
RGS1.7	7.6426e-29	-1.41623	0.048	0.124	3.72195e-26	6	RGS1	CD4T
PRDM1.8	1.58739e-27	-1.7555	0.034	0.101	7.7306e-25	6	PRDM1	CD4T
CD2.7	1.88871e-27	-0.507198	0.464	0.562	9.19804e-25	6	CD2	CD4T
CD63.8	6.24454e-27	-0.727074	0.148	0.241	3.04109e-24	6	CD63	CD4T
DUSP2.10	2.28966e-26	-1.32604	0.135	0.221	1.11507e-23	6	DUSP2	CD4T
GNLY.11	1.11749e-24	-2.76468	0.053	0.119	5.44219e-22	6	GNLY	CD4T
DUSP1.9	2.81864e-24	-0.513683	0.477	0.561	1.37268e-21	6	DUSP1	CD4T
HLA.DPA1.8	7.25144e-22	-0.618349	0.077	0.146	3.53145e-19	6	HLA.DPA1	CD4T
KLRG1.6	3.28368e-21	-2.29553	0.012	0.057	1.59915e-18	6	KLRG1	CD4T
ARL4C.8	3.70261e-21	-0.715084	0.221	0.306	1.80317e-18	6	ARL4C	CD4T
CD74.11	9.01462e-21	-0.391515	0.534	0.601	4.39012e-18	6	CD74	CD4T
RUNX3.6	1.23079e-20	-0.808215	0.165	0.246	5.99394e-18	6	RUNX3	CD4T
TRGC2.9	1.47771e-20	-1.89378	0.047	0.105	7.19644e-18	6	TRGC2	CD4T
CXCR4.10	1.67494e-20	-0.493223	0.595	0.664	8.15697e-18	6	CXCR4	CD4T
LGALS3.8	2.41328e-19	-1.20038	0.019	0.065	1.17527e-16	6	LGALS3	CD4T
CD27.12	1.07727e-18	0.362788	0.48	0.391	5.2463e-16	6	CD27	CD4T
PRF1.11	1.05705e-17	-1.69427	0.03	0.077	5.14781e-15	6	PRF1	CD4T
CD300A.8	2.73495e-16	-1.14155	0.036	0.082	1.33192e-13	6	CD300A	CD4T
TBX21.9	3.36305e-16	-2.29347	0.011	0.046	1.63781e-13	6	TBX21	CD4T
ITGB2.7	3.80328e-16	-0.368906	0.565	0.626	1.8522e-13	6	ITGB2	CD4T
IFITM2.8	8.42852e-16	-0.372668	0.455	0.526	4.10469e-13	6	IFITM2	CD4T
CD7.10	8.9167e-16	0.43841	0.237	0.173	4.34243e-13	6	CD7	CD4T
IRF4.4	2.76846e-15	1.2914	0.037	0.016	1.34824e-12	6	IRF4	CD4T
CXCR3.6	6.8128e-15	-3.47122	0.003	0.03	3.31783e-12	6	CXCR3	CD4T
TRIB2.9	3.04231e-14	0.438622	0.308	0.241	1.48161e-11	6	TRIB2	CD4T
APOBEC3G.7	4.47633e-14	-0.965022	0.07	0.121	2.17997e-11	6	APOBEC3G	CD4T
FAS.6	6.20079e-14	-1.76727	0.014	0.046	3.01979e-11	6	FAS	CD4T
CD69.10	7.09529e-14	-0.458314	0.352	0.423	3.45541e-11	6	CD69	CD4T
SRGN.8	1.00826e-13	-0.967046	0.037	0.078	4.91021e-11	6	SRGN	CD4T
CTSA.8	2.98645e-13	-0.755715	0.118	0.173	1.4544e-10	6	CTSA	CD4T
GLUL.7	5.20681e-13	-0.749723	0.072	0.121	2.53572e-10	6	GLUL	CD4T
GZMB.10	9.86105e-13	-1.97439	0.021	0.053	4.80233e-10	6	GZMB	CD4T
CD38.3	1.04868e-12	1.72594	0.017	0.005	5.10708e-10	6	CD38	CD4T
CTSW.8	5.3547e-12	-0.691068	0.115	0.166	2.60774e-09	6	CTSW	CD4T
CCR6.8	9.24421e-12	-4.5992	0.001	0.021	4.50193e-09	6	CCR6	CD4T
CD3D.6	1.06861e-11	-0.177816	0.794	0.839	5.20415e-09	6	CD3D	CD4T
GIMAP5.9	2.14381e-11	0.385219	0.305	0.246	1.04403e-08	6	GIMAP5	CD4T
ITGAM.9	4.29292e-11	-1.26368	0.014	0.04	2.09065e-08	6	ITGAM	CD4T
SYNE2.4	1.40907e-10	-0.784596	0.068	0.11	6.86217e-08	6	SYNE2	CD4T
FOSB.6	1.41362e-10	-0.35705	0.302	0.367	6.88433e-08	6	FOSB	CD4T
RORC.4	3.03511e-10	-8.11008	0	0.016	1.4781e-07	6	RORC	CD4T
TARP-refseq.5	3.29085e-10	-1.49052	0.017	0.044	1.60265e-07	6	TARP-refseq	CD4T
CHI3L2.8	3.46851e-10	0.864573	0.052	0.029	1.68916e-07	6	CHI3L2	CD4T
BCL11B.9	4.37291e-10	0.311261	0.254	0.203	2.12961e-07	6	BCL11B	CD4T
CCL4.9	9.09643e-10	-1.84953	0.008	0.029	4.42996e-07	6	CCL4	CD4T
CASP5.4	1.49482e-09	-0.468509	0.192	0.243	7.27979e-07	6	CASP5	CD4T
PDIA6.3	3.15636e-09	-0.738376	0.054	0.089	1.53715e-06	6	PDIA6	CD4T
ZNF683.10	6.98952e-09	-4.17236	0.001	0.016	3.40389e-06	6	ZNF683	CD4T
HLA.DQB1.7	8.37087e-09	-0.597876	0.043	0.075	4.07661e-06	6	HLA.DQB1	CD4T
NEAT1.8	8.39693e-09	0.45527	0.196	0.154	4.08931e-06	6	NEAT1	CD4T
FAM65B.9	1.33514e-08	0.288998	0.327	0.276	6.50211e-06	6	FAM65B	CD4T
SELPLG.5	1.65183e-08	-0.272894	0.379	0.433	8.04443e-06	6	SELPLG	CD4T
FOXP3.8	2.28731e-08	0.345707	0.047	0.028	1.11392e-05	6	FOXP3	CD4T
BACH2.6	8.99182e-08	0.79369	0.044	0.026	4.37902e-05	6	BACH2	CD4T
JUN.7	1.18246e-07	-0.667874	0.091	0.127	5.7586e-05	6	JUN	CD4T
S1PR5.9	1.35019e-07	-1.64182	0.008	0.025	6.57544e-05	6	S1PR5	CD4T
VNN2.7	2.42537e-07	0.34574	0.067	0.045	0.000118116	6	VNN2	CD4T
TNF.5	2.76966e-07	-1.34816	0.024	0.047	0.000134882	6	TNF	CD4T
SAMD3.9	3.29959e-07	-0.674711	0.066	0.097	0.00016069	6	SAMD3	CD4T
CX3CR1.10	4.93656e-07	-1.72323	0.006	0.021	0.000240411	6	CX3CR1	CD4T
TNFRSF4.6	5.77211e-07	-2.69846	0.003	0.016	0.000281102	6	TNFRSF4	CD4T
FYB.8	5.78277e-07	0.209127	0.451	0.403	0.000281621	6	FYB	CD4T
IL18RAP.5	5.83254e-07	-1.63486	0.008	0.024	0.000284045	6	IL18RAP	CD4T
[truncated: 225 more rows]
