# Supplementary material for: Sex Differences in Coronary Artery Disease and Diabetes Revealed by scRNA-Seq and CITE-Seq of Human CD4+ T Cells
Source: Int J Mol Sci. 2022 Aug 30;23(17):9875. doi: 10.3390/ijms23179875 (PMC9456056; doi:10.3390/ijms23179875)
Supplement: Supplementary file 1 [file ijms-23-09875-s001.zip › Supplemental Excel Files/Supplemental Excel File 3 .xlsx]

## Sheet: Sheet1
	Pat_1	Pat_2	Pat_3	Pat_4	Pat_6	Pat_7	Pat_8	Pat_9	Pat_10	Pat_11	Pat_12	Pat_13	Pat_14	Pat_15	Pat_16	Pat_17	Pat_18	Pat_19	Pat_20	Pat_21	Pat_22	Pat_23	Pat_24	Pat_25	Pat_26	Pat_27	Pat_28	Pat_29	Pat_30	Pat_31	Pat_32	Pat_33	Pat_34	Pat_36	Pat_37	Pat_38	Pat_39	Pat_40	Pat_41	Pat_42	Pat_43	Pat_44	Pat_45	Pat_46	Pat_47	Pat_48	Pat_49	Pat_50	Pat_51
B_1	24	44	8	34	64	115	62	69	27	34	49	83	38	80	50	36	9	70	76	47	40	14	40	39	90	8	47	27	23	54	6	88	22	57	63	65	47	8	67	50	4	7	46	15	13	106	66	125	19
B_2	8	76	90	41	20	35	41	114	58	35	57	57	4	23	135	39	37	11	34	27	6	11	21	16	12	18	81	100	10	18	5	10	44	28	29	9	7	13	10	75	18	38	71	21	1	27	3	103	8
B_3	24	32	7	23	37	50	22	50	13	24	40	36	28	38	16	15	11	29	15	9	25	8	24	13	51	15	22	15	10	49	10	46	3	4	15	39	8	6	4	12	3	11	20	20	14	50	78	61	18
B_4	10	6	13	17	19	17	16	13	30	4	12	21	2	3	29	12	19	5	3	2	5	11	8	4	2	10	8	12	13	13	4	23	6	21	47	83	3	46	12	12	13	7	3	16	7	3	28	11	17
B_5	21	6	16	11	8	8	14	7	17	18	6	24	1	2	13	9	8	12	18	3	5	9	2	3	4	7	25	98	3	4	11	4	23	3	33	9	9	15	9	43	6	2	5	133	2	9	18	5	35
B_6	9	2	7	4	10	6	26	2	24	6	2	8	2	2	21	1	13	1	8	1	1	8	1	3	2	4	6	18	3	9	6	6	8	3	13	182	1	15	7	17	12	1	4	54	1	6	5	9	13
B_7	1	3	3	4	4	3	1	5	2	3	3	2	1	1	2		1	2	1	1	1	1	1		4	2	2	5	2	5	1	5	7	17	18	67	9	16	15	17	3	2	4	5	1	9	13	7	5
B_8	1	6	10		11	7	5	13	2	3	2	12		1	1	1	4		1	1	3	1	1	1	6	1	4	3	2	2		15	1	1	11	20	4	2	2	10	3	5	3	2	1	1	4	2	2
B_9	2	2		1	2	1	1	2	2	3	2	2		2	1		1	1		1					9	3	4	7	1	3	2	2	1		1	2	2	1		2			1		1	3	2	6	1
B_10	3	1	1		2		6	1		2		1			10	2	1	2	1		3	2		1		2	4	6	1	4	4	2	1		6	4	1	1	4	2			3	5	3	4	5	4	2
B_11	4	6	3	4	1	4	3	5		6	3	6	5	5	7		2	6		2	4	1	1	3			2	3				3		1	1		1			1						2	3		2
B_12			1			3	1	1	1	2	2	1	1	3	2			3	1						2	1	1		1		4	2	1	1	6	6	1	2			2	1	1	1	1		1		1
B_13		2	1	2		1		1	2	2	1			7	4			3	1	4	2		1	3	1		2	2		1		1			2				1	2		1					3	6	3
B_14	15	11	19	11	5	19	12	2	12	2	2	14		1	8	9	3	13	6	2	2	9	3	2	4	3	10	13	2	2	3	3	1	6	18	1	1	5	3	8	9		4	21	3	16	30	19	8
CD4T_1	59	223	210	366	131	57	91	132	158	52	215	275	112	50	273	330	53	98	335	132	26	70	11	87	169	145	267	424	62	105	108	81	66	41	58	333	114	179	365	516	41	148	81	127	12	33	349	318	58
CD4T_2	161	99	60	101	116	115	81	182	66	238	134	40	36	64	115	126	48	107	33	53	97	29	61	31	83	108	100	47	112	108	96	64	211	196	280	110	97	160	158	119	25	72	49	76	27	30	26	76	29
CD4T_3	164	84	178	279	66	154	56	49	209	28	110	57	5	137	268	406	165	57	186	85	53	102	184	57	40	104	223	142	98	216	11	30	171	56	58	94	26	70	136	166	32	53	112	184	37	53	165	189	72
CD4T_4	52	90	76	92	59	38	41	71	67	67	196	42	28	58	100	64	72	60	52	59	19	34	176	42	78	71	44	31	37	129	77	87	108	44	32	151	69	80	146	243	10	60	40	93	22	25	40	68	38
CD4T_5	42	40	38	74	23	38	35	13	74	12	65	26	1	18	70	28	33	19	62	17	9	32	71	10	38	31	48	62	37	117	9	25	74	34	36	66	16	35	75	104	12	18	22	39	12	12	27	19	19
CD4T_6	12	14	23	48	48	14	40	26	34	10	61	108	8	10	40	15	7	13	29	23	15	10	3	6	100	14	114	47	23	19	26	11	34	22	47	203	103	91	104	179	3	21	12	14	2	15	19	51	12
CD4T_7	60	5	5	24	109	7	18	9	5	16	2	8	30	13	10	21	6	28	4	4	5	4	1	5	16	20	27	20	5	66	7	40	23	26	95	23	7	43	30	31	5	2	24	3	14	3	13	7	5
CD4T_8	2	6	2	10	10	10	3	14	54	52	75	9	12	72	55	61	20	8	23	5	10	22	71	19	21	8	19	33	12	34	20	13	85	11	17	21	15	26	35	35	6	16	19	31	18	2	22	16	4
CD4T_9	22	8	7	5	7	8	31	6	11	14	6	7	11	2	11	9	4	5	3	2	1	2	9	1	18	5	10	9	16	11	15	8	35	23	42	27	21	26	29	13	2	11	5	2	3	3	11	6	3
CD4T_10	4	6	7	7	4	9	4	5	13	3	8	6	7	12	21	19	7	11	5	4		4	4	7	13	23	41	33	16	28	14	11	9	1	11	25	7	11	21	9	16	25	14	29	18	5	43	40	5
CD4T_11	11	10	19	21	10	13	14	12	13	9	10	10	7	8	7	22	7	7	8	6	7	11	9	7	9	9	8	12	8	11	5	6	6	6	4	4		1	8	6	6	20	16	31	11	3	29	28	7
CD4T_12	24	24	26	39	19	12	14	14	27	21	41	40	13	14	41	29	13	19	32	31	5	10	15	7	4	3	3	2	4	4	4	2	3	5	3	8	2	3	8	4		1	1	2	1		3	5	1
CD4T_13	13	12	17	10	13	8	6	25	5	4	18	3	5	16	39	17	3	4	6	1	2	2	15	5	4	6	12	4	7	12	7	3	10	4	7	9	5	7	14	21	1	8	3	7	4	3	4	6
CD4T_14																																	7	4	7	41	26	39	92	189
CD4T_15	2	6	9	1	3	1	7	7	11	3	1	4			3	3	5	1	4	1					11	23	10	9		9		5	22	5	13	16	15	5	22	20	3	4	3	2	1	1	2	3	1
CD4T_16	2	10	5	13	11	9	5	8	2	6	2	7	7	3	3	12	4	5	4	2	2	1	3		3	10	25	20	10	12	2	3	4		2	3		3	4	5	3	5	2	1	3	3	9	8	3
CD4T_17	14	7	21	26	28	15	19	23	29	18	45	23	10	36	33	20	23	9	8	15	13	10	23	13	31	26	20	30	13	20	12	12	72	46	45	91	36	91	39	75	3	25	4	11	3	5	4	17	10
CD8T_1	30	8	17	76	43	59	60	127	13	26	49	18	88	89	57	50	46	49	47	12	25	25	20	19	11	30	38	53	29	19	55	161	74	21	69	41	46	235	41	74	20	57	9	18	13	9	16	35	43
CD8T_2	26	8	24	24	13	75	27	24	20	6	6	13	1	45	113	93	46	6	45	6	5	39	29	12	1	15	34	26	19	17	9	37	25	2	41	14	6	18	7	20	8	9	22	21	4	18	44	34	39
CD8T_3	19	49	8	40	12	79	80	39	28	26	13	39	59	14	12	35	7	39	9	8	15	20	5	13	8	36	72	40	6	23	55	49	70	224	52	12	61	46	16	21	53	6	13	7	4	3	6	89	20
CD8T_4	16	18	21	54	53	6	31	35	41	21	28	86	15	13	21	14	8	8	23	6	5	52	2	29	12	14	15	130		124	5	10	8	7	30	11	14	60	9	243	11	22	9	4	5	1	38	28	21
CD8T_5	9	194	4	8	15	354	23	59	7	7	20	44	23	21	12	34	5	28	15	4	40	1	6	12	8	18	23	7	26	6	29	24	15	85	34	7	33	105	7	18	12	20	20	2	3	4	15	43	1
CD8T_6	25	7	4	22	51	31	65	14	26	38		136	56	17	5	4	3	43	23	8	8	6	7	31	1	11	13	12	3	30	37	65	55	66	32	16	87	27	37	50	13	18	16	3	1		25	30	6
CD8T_7	8	12	1	4	9	39	10	7	5	3	5	17	5	3	10	9	10	7	6	3	3	9	7	4	1	9	17	13	3	20	7	11	23	51	32	14	7	24	4	17	2	6	1		2	1	7	14	7
CD8T_8	18		3	1	4	27	46	7	2	5		17	63	1	2	2	3	2	5	1	2	2	11	3		2	19	4	6	4	12	15	11	27	18	1	6	11	5	10	1	5	5		1		2	10
CD8T_9	2	9	1	2	1	16	8	7	8	1	1	4	13	3	3	8	3	6		2		1	3	1	3	4	11	11	5	12	9	25	2	6	2	8	6	6	1	3	19	23	18	7	6	2	8	22	3
CD8T_10	4	10	3	10	4	19	23	6	2	1	1	11	6	3	6	7	4	3	2	1	2	5	2	3	1	5	5	8	5	3	3	5	2	5	2	5		4		2	10	9	6	5	1	2	9	23	2
CD8T_11		1		1	1	1	1		2	2			5		1						1		1			1	4	1		1	1	2	4	3	6	2	4	6		3				1				1	1
CD8T_12	7	27	1	12	3	16	14	11	12	6	9	31	16	6	4	13	6	17	11	8	4	7	5	4					1					10				21	9				1
CD8T_13	3	1			2	3	1	4	12	9	4	5		11	55	9		2	7	5	2	10	3	5	2	2	4	24	1	5	3	11	15	1	6	4	5	7	1	3		2	4	10	1	2	12	4
CD8T_14	5	9	1	8	4	13	7	3	5	1	4	11	5	4	3	8	2	6	2			7	1	3		5	9	12		7	3	18	6	1	2	2	3	3	2	5	4	5	2		3	1	6	9	2
CD8T_15	6										1	1	12	1	4	4	2	10	2	1	3		1			1	3	2		4	1	2	5	4	1	1		26	53				2			1	1	3	1
CD8T_16	1	2	1	1	1	2	3	5				1	1		1	1	1	1	1			1			1	2	5	5	1	2	1	6	5	1	4	2	5	11	6	5				1		1	2	2	4
CD8T_17	3	3				1						1	3							1	6						1		4			2	2	28	20		6	36	3			1	2				2
CD8T_18	52	55	25	85	7	70	31	7	28	6	6	32	3	25	34	128	10	9	46	10	16	30	16	6	10	7	26	30	16	20	4	22	27	48	26	22	12	17	4	11	32	3	42	8	4	18	32	79	37
Myeloid_1	22	41	24	33	210	69	9	127	94	229	401	109	223	153	278	174	56	63	76	85	304	118	64	76	252	154	10	87	73	24	117	85	72	81	160	38	170	222	188	120	102	43	100	99	13	45	35	88	221
Myeloid_2	103	1	62	16	250	86	40	46	153	164	1	102	182	66	140	64	23	88	77	249	64	70	98	50	177	200	177	61	161	142	410	79	16	70	210	57	168	100	174	28	72	139	95	102	13	35	110	64	85
Myeloid_3	107	4	68	8	142	114	63	46	64	119	1	146	260	70	127	52	27	95	54	208	13	81	142	77	64	57	186	36	104	119	262	84	9	47	175	111	103	25	117	6	57	50	88	41	14	38	108	98	49
Myeloid_4	60	23	30	5	76	119	35	48	102	41	14	102	34	67	63	37	15	68	51	193	11	36	70	39	98	98	75	36	43	46	77	86	48	54	200	30	83	149	143	19	18	54	41	11	9	50	54	60	52
Myeloid_5	11	50	14	8	79	81	6	150	32	55	368	38	112	136	125	85	34	56	45	47	68	45	67	68	66	34	8	70	22	17	53	70	128	60	77	36	86	98	132	25	45	11	48	15	65	30	15	27	80
Myeloid_6	38	20	29	6	94	30	57	128	49	38	111	80	2	30	38	42	95	59	36	118	63	29	24	47	96	45	41	48	75	18	125	41	34	27	110	29	37	131	110	11	12	37	34	27	11	36	60	108	72
Myeloid_7	69	69	9	61	56	29	61	32	43	34	155	41	3	3	93	70	32	94	60	69	92	32	31	40	46	42	39	56	33	32	38	28	25	93	87	49	50	110	164	56	30	26	108	36	11	20	65	108	38
Myeloid_8	125	12	6	12	84	51	12	15	40	77	24	47	106	41	87	18	91	2	85	23	53	6	62	9	131	108	16	129	7	81	49	75	20	45	16	14	93	10	113	14	12	5	15	7	13	17	73	12	26
Myeloid_9	32	33	15	15	123	37	7	34	16	346	78	21	175	23	39	44	15	18	47	61	78	23	28	41	61	30	21	17	27	12	96	37	17	26	23	9	21	16	13	1	19	25	26	21	5	6	9	28	34
Myeloid_10	13	17	11	15	31	16	30	26	21	11	61	45	10	19	37	27	11	25	25	18	12	16	32	24	45	24	33	21	36	40	53	35	68	30	48	79	44	46	67	32	18	35	17	12	17	31	28	18	24
Myeloid_11	5	3	14		40	22	5	19	72	16	5	24	7	14	18	8	11	18	8	32	18	8	7	5	79	102	21	22	16	14	27	28	16	22	71	8	43	126	41	10	11	19	19	6	3	30	14	10	18
Myeloid_12	1	20	4	1	14	22	1	49	44	24	180	8	2	22	23	25	8	5	9	7	67	5	8	5	63	30	1	26	4	4	13	19	50	28	35	3	35	149	57	13	9	4	6	1	11	13		13	46
Myeloid_13	23	5	6	4	77	17	9	7	15	300	3	20	166	4	12	13	1	9	25	18	13	5	19	23	36	13	7		38	12	53	13	1	5	8	4	8	5	4		5	34	25	20	1	1	2	9	3
Myeloid_14	49	1	5	4	48	27	26	10	6	146		30	191	6	9	7	1	10	19	63	5	6	48	15	17	8	9	2	20	14	34	9	1	4	4	2	6	6	2		5	21	17	4	1	2	2	6	4
Myeloid_15	2	1	1	3	8	4	3	2	2	6	5	1	163	10	7	6		2	2			1	2	1	2	2	27	1	1	10	30			2	9		36	6			23	2	10	13		3	15	3	109
Myeloid_16	12	3	13	1	25	3	2	4	2	13	11	7	10	5	8	4	2	3	3	9	4	3	3	5	9	35	3	7	16	4	46	5	4	172	7	4	3	4	3	1	10	10	4	8		6	8	26	3
Myeloid_17	1	6		114		1	8	5	5	30	10	12	21	3	1	3		15	1	22		8	51	17	20	10	14	15	2	4	5	9	10	11	16	22	8	34	48	14		12	28			2	1	4
Myeloid_18	5	7		1	13	4	4	5	3	13	11	5	10	6	8	8	4	6	4	5	12	2	6	8	23	23	7	21	11	14	28	28	6	7	13	9	5	5	14	3	12	13	18	11	2	9	15	13	10
Myeloid_19	4	5	2	1	5	7	3	4	3	14	9	7	3	3	4	1		1	1	3	3			1	20	8	12	7	3	4	19	14	12	15	13	7	11	12	9	2			4	1	1		3		4
Myeloid_20	3	1	3	1	1	3	1	2	1	3	8	3	4		1	8		2		3	2	1	7	1	1	3	1			2	4	8	2	51	5		1	1	1		8	1		3		2	3	9
NK_1	3	1	6	2	1	1	1	2	7	8	4	10	3	4	1	1	5		2	15	1	2	2	5	65	89	27	13	53	65	48	72	3	5	3	41	4	6	3	13	1	4		5		3	6	1	2
NK_2	2	1		1	2	2				3		6								3	1			1	5	71	39	6	29	10	24	104			6	10	6		3	6	2	2		1	4	1		1
NK_3			1	2	2				3	5						1	7			3			2	3	14	13	7	2	63	10	4	66		8	4	8	3	4	7	6	3			5	1	1	4	2
NK_4						1			1	4	2	1				1		1		1				1	5	26	12		8	6	58	25			3	1	4		2	5	1	2	1	4	1	1	3	1
NK_5	2	1	2	2		2			3	5	3	4			1	1	2		1	5		1	1			4	1		2	2	6	5				2	1			1
NK_6					1					3		3			1	1		3							7	2	9		2	12	7	10		1						2		2					2	1	1
NK_7			1		1					1					2		2		1	1			1		1	2	1					2			1	1													1
NK_8																										8	1		1	2	2	2				1			2
Rem	427	181	237	170	163	147	71	169	100	270	206	342	132	179	251	392	389	104	143	494	120	156	306	118	91	116	78	53	165	255	240	300	101	264	165	213	160	113	311	202	102	139	109	282	54	92	263	357	181
RemT	54	73	83	54	221	131	145	85	61	40	33	61	59	111	62	68	46	34	42	25	9	62	21	62	8	81	92	118	37	80	44	132	253	389	262	110	187	388	124	284	36	26	21	24	28	17	150	76	51
	2173	1833	1642	2156	2830	2614	1704	2251	2121	2873	3021	2674	2626	1912	3167	2886	1612	1626	2020	2396	1511	1349	1980	1272	2386	2280	2463	2466	1708	2417	2675	2547	2303	2773	3128	2772	2330	3429	3477	3345	1039	1466	1578	1791	562	986	2298	2784	1702
NK5+7	2	1	3	2	1	2	0	0	3	6	3	4	0	0	3	1	4	0	2	6	0	1	2	0	1	6	2	0	2	2	6	7	0	0	1	3	1	0	0	1	0	0	0	0	0	0	0	0	1
[truncated: 13 more columns]
