# Supplementary material for: Sex Differences in Coronary Artery Disease and Diabetes Revealed by scRNA-Seq and CITE-Seq of Human CD4+ T Cells
Source: Int J Mol Sci. 2022 Aug 30;23(17):9875. doi: 10.3390/ijms23179875 (PMC9456056; doi:10.3390/ijms23179875)
Supplement: Supplementary file 1 [file ijms-23-09875-s001.zip › Supplemental Excel Files/Supplemental Excel File 4 .xlsx]

## Sheet: CVD
	p_val	avg_log2FC	pct.1	pct.2	p_val_adj	Type
TCF7	3.7344e-111	0.81091	0.247	0.162	1.81865e-108	High_CVD_Vs_Low_CVD
HLA.B	6.67493e-81	0.147305	0.997	0.996	3.25069e-78	High_CVD_Vs_Low_CVD
LTB	1.96439e-61	0.537769	0.188	0.129	9.56656e-59	High_CVD_Vs_Low_CVD
GNAI2	1.5861e-56	0.575455	0.231	0.172	7.72433e-54	High_CVD_Vs_Low_CVD
CD52	8.28274e-49	0.150074	0.987	0.98	4.03369e-46	High_CVD_Vs_Low_CVD
CD3E	3.85221e-45	0.205369	0.848	0.821	1.87603e-42	High_CVD_Vs_Low_CVD
TNFRSF25	2.39778e-43	0.673061	0.127	0.086	1.16772e-40	High_CVD_Vs_Low_CVD
IFITM3	3.69824e-40	0.371486	0.349	0.292	1.80104e-37	High_CVD_Vs_Low_CVD
S100A9	2.39348e-38	0.199818	0.286	0.343	1.16562e-35	High_CVD_Vs_Low_CVD
ZAP70	3.53212e-34	0.506135	0.151	0.112	1.72014e-31	High_CVD_Vs_Low_CVD
CD7	2.44121e-30	0.409666	0.199	0.157	1.18887e-27	High_CVD_Vs_Low_CVD
HLA.A	4.06061e-28	0.0808793	0.989	0.991	1.97752e-25	High_CVD_Vs_Low_CVD
CD48	1.64798e-22	0.109872	0.908	0.894	8.02566e-20	High_CVD_Vs_Low_CVD
TSPAN32	1.45505e-20	0.454237	0.117	0.09	7.08607e-18	High_CVD_Vs_Low_CVD
IL4R	3.9491e-20	0.42112	0.199	0.165	1.92321e-17	High_CVD_Vs_Low_CVD
LCK	1.71908e-19	0.165407	0.632	0.597	8.37191e-17	High_CVD_Vs_Low_CVD
CD3D	4.37234e-19	0.129326	0.845	0.828	2.12933e-16	High_CVD_Vs_Low_CVD
GZMB	5.26376e-19	0.765667	0.062	0.043	2.56345e-16	High_CVD_Vs_Low_CVD
GNLY	8.32719e-19	0.82254	0.129	0.103	4.05534e-16	High_CVD_Vs_Low_CVD
GZMK	7.12552e-18	-0.466266	0.075	0.098	3.47013e-15	High_CVD_Vs_Low_CVD
CD37	4.59145e-17	0.113124	0.667	0.635	2.23604e-14	High_CVD_Vs_Low_CVD
JUNB	3.92275e-15	0.184516	0.432	0.397	1.91038e-12	High_CVD_Vs_Low_CVD
FGFBP2	5.66558e-15	0.732431	0.087	0.068	2.75914e-12	High_CVD_Vs_Low_CVD
GZMH	7.52702e-15	0.846806	0.096	0.076	3.66566e-12	High_CVD_Vs_Low_CVD
KLRC4.KLRK1	7.76942e-15	0.669629	0.036	0.023	3.78371e-12	High_CVD_Vs_Low_CVD
KLRK1	1.41633e-14	0.711071	0.03	0.019	6.8975e-12	High_CVD_Vs_Low_CVD
XPO6	2.49161e-14	0.303388	0.155	0.13	1.21342e-11	High_CVD_Vs_Low_CVD
CD3G	2.58251e-13	0.382776	0.087	0.068	1.25768e-10	High_CVD_Vs_Low_CVD
IFITM2	2.63247e-13	0.166594	0.539	0.507	1.28201e-10	High_CVD_Vs_Low_CVD
PRF1	4.85566e-13	0.426526	0.084	0.066	2.36471e-10	High_CVD_Vs_Low_CVD
TRAT1	5.51322e-13	0.307487	0.164	0.139	2.68494e-10	High_CVD_Vs_Low_CVD
SELL	9.89608e-13	0.17449	0.534	0.508	4.81939e-10	High_CVD_Vs_Low_CVD
S100A12	1.29075e-12	0.251587	0.038	0.053	6.28594e-10	High_CVD_Vs_Low_CVD
R3HDM4	9.35702e-12	0.197732	0.202	0.176	4.55687e-09	High_CVD_Vs_Low_CVD
IL32	1.65778e-11	0.0146401	0.877	0.844	8.07337e-09	High_CVD_Vs_Low_CVD
ITGB2	7.09995e-11	0.147844	0.634	0.613	3.45768e-08	High_CVD_Vs_Low_CVD
CD6	1.36103e-10	0.114016	0.598	0.57	6.62824e-08	High_CVD_Vs_Low_CVD
TRAC	1.49531e-10	0.0904752	0.879	0.866	7.28218e-08	High_CVD_Vs_Low_CVD
CD4	2.52844e-10	0.136789	0.447	0.42	1.23135e-07	High_CVD_Vs_Low_CVD
LAT	4.61164e-10	0.141679	0.467	0.44	2.24587e-07	High_CVD_Vs_Low_CVD
CD74	5.59715e-10	0.16813	0.612	0.584	2.72581e-07	High_CVD_Vs_Low_CVD
LAIR2	2.03927e-09	0.974468	0.027	0.019	9.93126e-07	High_CVD_Vs_Low_CVD
SRGN	2.63772e-09	0.292732	0.084	0.068	1.28457e-06	High_CVD_Vs_Low_CVD
PTPRC	3.91612e-09	0.0976799	0.564	0.537	1.90715e-06	High_CVD_Vs_Low_CVD
STAT5A	1.09521e-08	0.250068	0.122	0.104	5.33366e-06	High_CVD_Vs_Low_CVD
TTC38	1.37597e-08	0.617198	0.019	0.012	6.70096e-06	High_CVD_Vs_Low_CVD
CXCL5	1.45629e-08	0.801118	0.013	0.008	7.09215e-06	High_CVD_Vs_Low_CVD
BIN2	1.47616e-08	0.104747	0.471	0.447	7.1889e-06	High_CVD_Vs_Low_CVD
SELPLG	1.57295e-08	0.147933	0.442	0.419	7.66025e-06	High_CVD_Vs_Low_CVD
IGBP1	4.0935e-08	0.211442	0.16	0.141	1.99354e-05	High_CVD_Vs_Low_CVD
STAT6	4.70341e-08	0.283481	0.105	0.09	2.29056e-05	High_CVD_Vs_Low_CVD
CD247	5.43706e-08	0.20836	0.193	0.173	2.64785e-05	High_CVD_Vs_Low_CVD
ZNF683	6.86735e-08	0.745159	0.019	0.012	3.3444e-05	High_CVD_Vs_Low_CVD
FAM65B	8.98737e-08	0.166791	0.291	0.269	4.37685e-05	High_CVD_Vs_Low_CVD
TARP-refseq	1.31531e-07	0.439841	0.048	0.038	6.40558e-05	High_CVD_Vs_Low_CVD
LGALS9	1.87447e-07	0.221685	0.096	0.082	9.12866e-05	High_CVD_Vs_Low_CVD
DUSP2	2.54684e-07	-0.121138	0.205	0.226	0.000124031	High_CVD_Vs_Low_CVD
CX3CR1	2.71641e-07	0.600042	0.024	0.017	0.000132289	High_CVD_Vs_Low_CVD
NKG7	5.75891e-07	0.557615	0.17	0.155	0.000280459	High_CVD_Vs_Low_CVD
S100A10	5.85105e-07	0.0989801	0.664	0.648	0.000284946	High_CVD_Vs_Low_CVD
CD27	7.07099e-07	0.151505	0.407	0.387	0.000344357	High_CVD_Vs_Low_CVD
TRBC2	9.60768e-07	0.0260846	0.897	0.891	0.000467894	High_CVD_Vs_Low_CVD
FCGR3A	1.10297e-06	0.413136	0.044	0.035	0.000537146	High_CVD_Vs_Low_CVD
LYZ	1.4722e-06	0.339041	0.112	0.098	0.000716964	High_CVD_Vs_Low_CVD
KLF2	1.52303e-06	-0.109151	0.666	0.679	0.000741717	High_CVD_Vs_Low_CVD
TRGC2	3.7653e-06	0.416469	0.109	0.096	0.0018337	High_CVD_Vs_Low_CVD
B3GAT1	5.30938e-06	0.85742	0.011	0.007	0.00258567	High_CVD_Vs_Low_CVD
CTSW	5.57137e-06	0.204703	0.172	0.156	0.00271326	High_CVD_Vs_Low_CVD
STAT1	6.57162e-06	0.404538	0.029	0.022	0.00320038	High_CVD_Vs_Low_CVD
CASP5	6.7361e-06	0.12733	0.25	0.232	0.00328048	High_CVD_Vs_Low_CVD
S1PR5	9.44343e-06	0.528058	0.027	0.021	0.00459895	High_CVD_Vs_Low_CVD
TNFSF10	1.14395e-05	0.263674	0.132	0.119	0.00557105	High_CVD_Vs_Low_CVD
PXN	1.16371e-05	0.14909	0.193	0.177	0.00566725	High_CVD_Vs_Low_CVD
CCL5	2.15964e-05	-0.0609227	0.212	0.231	0.0105175	High_CVD_Vs_Low_CVD
ADA	2.45893e-05	0.244306	0.118	0.105	0.011975	High_CVD_Vs_Low_CVD
NT5E	3.46004e-05	-0.73838	0.007	0.011	0.0168504	High_CVD_Vs_Low_CVD
CTSD	5.70844e-05	0.1892	0.091	0.08	0.0278001	High_CVD_Vs_Low_CVD
IGHA1-secreted	7.82648e-05	1.30267	0.008	0.005	0.038115	High_CVD_Vs_Low_CVD
KLRB1	9.16941e-05	0.0112527	0.229	0.247	0.044655	High_CVD_Vs_Low_CVD
KDELR1	0.000104914	0.29848	0.04	0.033	0.051093	High_CVD_Vs_Low_CVD
PIK3IP1	0.000124313	0.0365055	0.66	0.643	0.0605404	High_CVD_Vs_Low_CVD
IL12RB1	0.000165258	0.281226	0.048	0.041	0.0804807	High_CVD_Vs_Low_CVD
FCN1	0.000186358	0.265385	0.11	0.099	0.0907562	High_CVD_Vs_Low_CVD
CHI3L2	0.000245172	0.405772	0.034	0.028	0.119399	High_CVD_Vs_Low_CVD
EOMES	0.000283157	0.937569	0.003	0.002	0.137898	High_CVD_Vs_Low_CVD
FOSB	0.000304901	0.199589	0.368	0.359	0.148487	High_CVD_Vs_Low_CVD
NAIP	0.000360786	0.583717	0.009	0.006	0.175703	High_CVD_Vs_Low_CVD
JCHAIN	0.00040508	0.963486	0.004	0.002	0.197274	High_CVD_Vs_Low_CVD
SAMD3	0.000429803	0.219962	0.101	0.091	0.209314	High_CVD_Vs_Low_CVD
SYNE1	0.000432415	0.139315	0.138	0.126	0.210586	High_CVD_Vs_Low_CVD
FOXP1	0.000471032	0.31113	0.033	0.027	0.229392	High_CVD_Vs_Low_CVD
NCF1C	0.000473381	1.65415	0.001	0	0.230537	High_CVD_Vs_Low_CVD
XBP1	0.000517063	-0.18916	0.188	0.2	0.25181	High_CVD_Vs_Low_CVD
THBS1	0.000721387	-0.0333333	0.008	0.011	0.351315	High_CVD_Vs_Low_CVD
CAMKK2	0.000762209	0.371843	0.025	0.02	0.371196	High_CVD_Vs_Low_CVD
TNFRSF4	0.000944137	0.457796	0.017	0.013	0.459795	High_CVD_Vs_Low_CVD
TRDC	0.00112333	0.572871	0.023	0.018	0.547061	High_CVD_Vs_Low_CVD
SPON2	0.00126376	0.885204	0.004	0.002	0.615451	High_CVD_Vs_Low_CVD
HLA.DRA	0.00154748	0.178421	0.102	0.112	0.753623	High_CVD_Vs_Low_CVD
NCF1	0.00176671	1.23268	0.002	0.001	0.860388	High_CVD_Vs_Low_CVD
YBX3	0.00176851	0.259341	0.026	0.022	0.861267	High_CVD_Vs_Low_CVD
KLRD1	0.00181719	0.600183	0.01	0.007	0.884973	High_CVD_Vs_Low_CVD
CST7	0.00272323	0.269084	0.166	0.157	1	High_CVD_Vs_Low_CVD
CCL4	0.00312981	0.433481	0.03	0.025	1	High_CVD_Vs_Low_CVD
SPN	0.00353486	0.256059	0.031	0.027	1	High_CVD_Vs_Low_CVD
CD163	0.00371188	-0.226121	0.006	0.008	1	High_CVD_Vs_Low_CVD
F5	0.00384823	0.435456	0.012	0.009	1	High_CVD_Vs_Low_CVD
STAT4	0.00393645	0.138972	0.117	0.108	1	High_CVD_Vs_Low_CVD
IGKC	0.00397687	0.703262	0.033	0.028	1	High_CVD_Vs_Low_CVD
TRIB2	0.00490977	0.0748632	0.251	0.239	1	High_CVD_Vs_Low_CVD
FYN	0.00494987	0.0803976	0.435	0.424	1	High_CVD_Vs_Low_CVD
IKZF3	0.00529167	0.136199	0.07	0.063	1	High_CVD_Vs_Low_CVD
CTSA	0.00533214	0.124731	0.175	0.165	1	High_CVD_Vs_Low_CVD
CYTIP	0.00538529	-0.0646513	0.317	0.33	1	High_CVD_Vs_Low_CVD
CLEC4E	0.00583588	0.106709	0.008	0.011	1	High_CVD_Vs_Low_CVD
GIMAP5	0.00599514	0.0567316	0.256	0.244	1	High_CVD_Vs_Low_CVD
HLA.DMA	0.00627327	0.159107	0.066	0.059	1	High_CVD_Vs_Low_CVD
KLRF1	0.00661688	-0.261065	0.019	0.023	1	High_CVD_Vs_Low_CVD
LAG3	0.00711009	0.365796	0.015	0.012	1	High_CVD_Vs_Low_CVD
RGS1	0.00771223	0.214297	0.124	0.116	1	High_CVD_Vs_Low_CVD
LTA	0.00775247	0.187786	0.043	0.038	1	High_CVD_Vs_Low_CVD
HLA.DPA1	0.00779662	0.263078	0.147	0.138	1	High_CVD_Vs_Low_CVD
NAMPT	0.00796571	-0.140001	0.034	0.039	1	High_CVD_Vs_Low_CVD
ANXA5	0.00852843	0.106025	0.19	0.181	1	High_CVD_Vs_Low_CVD
TNFSF13B	0.00877669	0.25547	0.023	0.02	1	High_CVD_Vs_Low_CVD
TIAF1	0.00904819	0.129398	0.118	0.11	1	High_CVD_Vs_Low_CVD
SCPEP1	0.0101787	0.207598	0.044	0.039	1	High_CVD_Vs_Low_CVD
BCL6	0.0102346	-0.296084	0.01	0.013	1	High_CVD_Vs_Low_CVD
NEAT1	0.0105168	0.0102688	0.161	0.152	1	High_CVD_Vs_Low_CVD
HOPX	0.0109982	0.189158	0.122	0.115	1	High_CVD_Vs_Low_CVD
CMKLR1	0.0131025	0.592492	0.004	0.002	1	High_CVD_Vs_Low_CVD
TC2N	0.0135124	0.150439	0.049	0.044	1	High_CVD_Vs_Low_CVD
IER3	0.0145275	0.307916	0.013	0.011	1	High_CVD_Vs_Low_CVD
DUSP1	0.0147447	0.0485064	0.562	0.551	1	High_CVD_Vs_Low_CVD
LYN	0.0158965	0.258157	0.027	0.023	1	High_CVD_Vs_Low_CVD
CBLB	0.0168249	0.246424	0.04	0.035	1	High_CVD_Vs_Low_CVD
CD8A	0.0169242	0.242367	0.022	0.019	1	High_CVD_Vs_Low_CVD
SORL1	0.0179337	0.0957355	0.163	0.155	1	High_CVD_Vs_Low_CVD
PIK3AP1	0.0182147	0.263556	0.017	0.014	1	High_CVD_Vs_Low_CVD
RUNX3	0.0182932	0.112011	0.246	0.237	1	High_CVD_Vs_Low_CVD
CD300A	0.0189727	0.165056	0.083	0.077	1	High_CVD_Vs_Low_CVD
ASAH1	0.0238586	0.105292	0.089	0.083	1	High_CVD_Vs_Low_CVD
LY86	0.0238729	0.216287	0.015	0.013	1	High_CVD_Vs_Low_CVD
CCR4	0.0250695	0.448501	0.006	0.004	1	High_CVD_Vs_Low_CVD
ICOS	0.0252051	-0.117214	0.096	0.102	1	High_CVD_Vs_Low_CVD
PASK	0.0259495	-0.198182	0.122	0.128	1	High_CVD_Vs_Low_CVD
APOBEC3G	0.026032	0.149336	0.121	0.115	1	High_CVD_Vs_Low_CVD
IFITM1	0.0282249	0.144047	0.056	0.051	1	High_CVD_Vs_Low_CVD
HLA.DQB1	0.0303317	0.160086	0.076	0.07	1	High_CVD_Vs_Low_CVD
CD86	0.0338889	0.244053	0.008	0.006	1	High_CVD_Vs_Low_CVD
ITGAM	0.0358253	0.220744	0.041	0.037	1	High_CVD_Vs_Low_CVD
CD79A	0.0368168	0.130524	0.013	0.011	1	High_CVD_Vs_Low_CVD
PSEN1	0.0371506	-0.205388	0.018	0.021	1	High_CVD_Vs_Low_CVD
GIMAP2	0.0372234	0.0480102	0.291	0.282	1	High_CVD_Vs_Low_CVD
VSIG4	0.0374164	-0.513549	0.001	0.001	1	High_CVD_Vs_Low_CVD
TYMS	0.0397434	1.0496	0.002	0.001	1	High_CVD_Vs_Low_CVD
KLRC1	0.0411057	0.523186	0.005	0.004	1	High_CVD_Vs_Low_CVD
KCNE3	0.0417426	0.270011	0.006	0.004	1	High_CVD_Vs_Low_CVD
C5AR1	0.0429017	0.0569058	0.022	0.025	1	High_CVD_Vs_Low_CVD
TMEM97	0.0443885	-0.430664	0.004	0.005	1	High_CVD_Vs_Low_CVD
TBX21	0.0449446	0.195064	0.046	0.042	1	High_CVD_Vs_Low_CVD
FUT4	0.0474323	0.415168	0.007	0.005	1	High_CVD_Vs_Low_CVD
MCTP2	0.048231	0.36742	0.007	0.005	1	High_CVD_Vs_Low_CVD
IL18RAP	0.0500854	-0.171634	0.022	0.024	1	High_CVD_Vs_Low_CVD
KLRC3	0.0506304	0.896139	0.003	0.002	1	High_CVD_Vs_Low_CVD
ACSL1	0.0530816	-0.222751	0.017	0.019	1	High_CVD_Vs_Low_CVD
BCL11B	0.0536548	-0.0495848	0.201	0.209	1	High_CVD_Vs_Low_CVD
CD40	0.0550291	0.318489	0.009	0.007	1	High_CVD_Vs_Low_CVD
CXCR5	0.0567965	-0.316316	0.015	0.017	1	High_CVD_Vs_Low_CVD
ACKR3	0.0574279	0.360665	0.006	0.005	1	High_CVD_Vs_Low_CVD
IL1R2	0.0624705	-0.96618	0	0.001	1	High_CVD_Vs_Low_CVD
CXCL8	0.0658863	0.0367515	0.006	0.008	1	High_CVD_Vs_Low_CVD
PDIA4	0.067374	0.143095	0.075	0.07	1	High_CVD_Vs_Low_CVD
TKT	0.0686574	0.106619	0.144	0.137	1	High_CVD_Vs_Low_CVD
KLRC4	0.0691842	0.454415	0.003	0.002	1	High_CVD_Vs_Low_CVD
CR2	0.0701887	-0.405825	0.003	0.005	1	High_CVD_Vs_Low_CVD
IL1B	0.0708289	0.0722255	0.005	0.006	1	High_CVD_Vs_Low_CVD
LAT2	0.0711868	0.130167	0.012	0.01	1	High_CVD_Vs_Low_CVD
KIAA0101	0.0730607	0.412305	0.002	0.001	1	High_CVD_Vs_Low_CVD
CXCR3	0.0736996	0.225855	0.03	0.027	1	High_CVD_Vs_Low_CVD
VMO1	0.0739768	0.40907	0.001	0.001	1	High_CVD_Vs_Low_CVD
CCL20	0.0746394	0.745576	0.002	0.001	1	High_CVD_Vs_Low_CVD
CXCL2	0.0747554	0.629577	0.001	0.001	1	High_CVD_Vs_Low_CVD
TXK	0.0757092	0.0858725	0.123	0.118	1	High_CVD_Vs_Low_CVD
ITGAE	0.0775737	-0.0815148	0.103	0.108	1	High_CVD_Vs_Low_CVD
CD96	0.0814727	0.242618	0.009	0.007	1	High_CVD_Vs_Low_CVD
SOD2	0.0816395	0.137807	0.029	0.026	1	High_CVD_Vs_Low_CVD
LEF1	0.0858954	0.051834	0.413	0.406	1	High_CVD_Vs_Low_CVD
IL12RB2	0.0875582	-0.561797	0.003	0.003	1	High_CVD_Vs_Low_CVD
TNFRSF8	0.0887151	0.478349	0.002	0.001	1	High_CVD_Vs_Low_CVD
NR4A1	0.0906915	-0.222898	0.011	0.013	1	High_CVD_Vs_Low_CVD
TGFB1	0.0920397	0.203878	0.014	0.012	1	High_CVD_Vs_Low_CVD
PDCD1	0.0924263	0.938679	0.001	0.001	1	High_CVD_Vs_Low_CVD
IRF4	0.0974348	0.170637	0.018	0.016	1	High_CVD_Vs_Low_CVD
C1QB	0.0994415	-0.0100532	0.001	0.001	1	High_CVD_Vs_Low_CVD
RPN2	0.0995885	0.0631484	0.227	0.22	1	High_CVD_Vs_Low_CVD
EGR1	0.101219	0.106348	0.023	0.021	1	High_CVD_Vs_Low_CVD
ICAM1	0.104923	-0.166806	0.013	0.015	1	High_CVD_Vs_Low_CVD
TRBV3.1	0.106646	0.334387	0.008	0.007	1	High_CVD_Vs_Low_CVD
PCNA	0.109479	0.117024	0.037	0.034	1	High_CVD_Vs_Low_CVD
CNOT2	0.112911	0.07343	0.118	0.113	1	High_CVD_Vs_Low_CVD
MNDA	0.114308	0.293595	0.015	0.013	1	High_CVD_Vs_Low_CVD
PTGDR2	0.114832	0.58727	0.004	0.003	1	High_CVD_Vs_Low_CVD
LAMP3	0.116053	0.616856	0.006	0.005	1	High_CVD_Vs_Low_CVD
BLK	0.118803	1.1492	0.001	0	1	High_CVD_Vs_Low_CVD
DOCK8	0.126813	-0.0273017	0.107	0.112	1	High_CVD_Vs_Low_CVD
FYB	0.128187	0.00736383	0.41	0.402	1	High_CVD_Vs_Low_CVD
FCER2	0.128753	0.346266	0.002	0.002	1	High_CVD_Vs_Low_CVD
IGHM-membrane	0.130442	0.0199491	0.024	0.022	1	High_CVD_Vs_Low_CVD
ATF6B	0.130876	0.359704	0.005	0.004	1	High_CVD_Vs_Low_CVD
GZMA	0.133399	0.122095	0.149	0.155	1	High_CVD_Vs_Low_CVD
LRRC32	0.137085	-0.975108	0	0.001	1	High_CVD_Vs_Low_CVD
SLC2A3	0.140119	0.00719068	0.134	0.129	1	High_CVD_Vs_Low_CVD
LGALS3	0.145758	-0.0564123	0.06	0.064	1	High_CVD_Vs_Low_CVD
XYLT1	0.146687	-0.0864982	0.015	0.017	1	High_CVD_Vs_Low_CVD
TSPAN14	0.14829	0.108511	0.068	0.065	1	High_CVD_Vs_Low_CVD
CD200	0.164575	0.4237	0.003	0.002	1	High_CVD_Vs_Low_CVD
BIRC3	0.173608	-0.10768	0.1	0.103	1	High_CVD_Vs_Low_CVD
CCR2	0.179466	-0.116392	0.012	0.013	1	High_CVD_Vs_Low_CVD
C10orf54	0.179509	0.0914362	0.343	0.339	1	High_CVD_Vs_Low_CVD
CD2	0.179666	0.0433023	0.559	0.554	1	High_CVD_Vs_Low_CVD
VCAN	0.181494	0.109584	0.03	0.032	1	High_CVD_Vs_Low_CVD
CD83	0.181744	-0.0682611	0.019	0.021	1	High_CVD_Vs_Low_CVD
MGST1	0.187467	0.0161275	0.006	0.007	1	High_CVD_Vs_Low_CVD
LIPA	0.187849	0.0876812	0.173	0.168	1	High_CVD_Vs_Low_CVD
GCA	0.193059	0.0204968	0.02	0.022	1	High_CVD_Vs_Low_CVD
FASLG	0.196418	0.490083	0.002	0.001	1	High_CVD_Vs_Low_CVD
RASGEF1B	0.198745	-0.0671427	0.006	0.007	1	High_CVD_Vs_Low_CVD
CD38	0.199469	0.205806	0.007	0.006	1	High_CVD_Vs_Low_CVD
PLIN2	0.204227	0.107599	0.031	0.029	1	High_CVD_Vs_Low_CVD
SLC7A7	0.207805	0.0459974	0.012	0.014	1	High_CVD_Vs_Low_CVD
PRDM1	0.21045	-0.0426885	0.095	0.098	1	High_CVD_Vs_Low_CVD
PTAFR	0.214051	0.219642	0.005	0.004	1	High_CVD_Vs_Low_CVD
BTG1	0.222954	-0.0222481	0.615	0.603	1	High_CVD_Vs_Low_CVD
VPS28	0.224522	0.013858	0.246	0.24	1	High_CVD_Vs_Low_CVD
KLRG1	0.226968	0.069892	0.056	0.054	1	High_CVD_Vs_Low_CVD
CLC	0.232836	0.822794	0.003	0.002	1	High_CVD_Vs_Low_CVD
AURKB	0.233944	0.140733	0.003	0.002	1	High_CVD_Vs_Low_CVD
EGR3	0.239241	-0.61935	0.001	0.001	1	High_CVD_Vs_Low_CVD
FOSL1	0.24899	-0.37679	0.001	0.001	1	High_CVD_Vs_Low_CVD
G0S2	0.257193	-0.0203676	0.001	0.001	1	High_CVD_Vs_Low_CVD
MYC	0.257582	-0.0304907	0.233	0.227	1	High_CVD_Vs_Low_CVD
POU2AF1	0.2589	0.29378	0.003	0.003	1	High_CVD_Vs_Low_CVD
ITGAX	0.265642	0.0923156	0.033	0.031	1	High_CVD_Vs_Low_CVD
FLT3	0.273661	-0.251487	0.001	0.002	1	High_CVD_Vs_Low_CVD
STAT3	0.273945	-0.0405737	0.084	0.087	1	High_CVD_Vs_Low_CVD
FPR1	0.27657	0.0615623	0.013	0.014	1	High_CVD_Vs_Low_CVD
IL15RA	0.277649	0.127541	0.022	0.02	1	High_CVD_Vs_Low_CVD
CD274	0.285305	0.248248	0.009	0.008	1	High_CVD_Vs_Low_CVD
PMCH	0.288906	0.0458024	0	0.001	1	High_CVD_Vs_Low_CVD
CD1C	0.293198	0.440782	0.002	0.001	1	High_CVD_Vs_Low_CVD
NLRP3	0.294315	-0.0469673	0.01	0.011	1	High_CVD_Vs_Low_CVD
MZB1	0.297605	0.277068	0.003	0.003	1	High_CVD_Vs_Low_CVD
BCL2	0.305471	0.0136359	0.13	0.126	1	High_CVD_Vs_Low_CVD
TLR9	0.309734	-0.294259	0.001	0.001	1	High_CVD_Vs_Low_CVD
FOXO1	0.317243	0.062364	0.044	0.042	1	High_CVD_Vs_Low_CVD
CD5	0.320696	0.0208077	0.362	0.358	1	High_CVD_Vs_Low_CVD
CD69	0.324179	-0.019152	0.416	0.421	1	High_CVD_Vs_Low_CVD
BPI	0.350387	-0.242305	0.001	0.001	1	High_CVD_Vs_Low_CVD
TGFB3	0.354197	-0.0611283	0.01	0.011	1	High_CVD_Vs_Low_CVD
CD24	0.363265	0.296868	0.001	0.001	1	High_CVD_Vs_Low_CVD
CCR5	0.36643	0.106542	0.008	0.007	1	High_CVD_Vs_Low_CVD
NINJ2	0.380817	0.112013	0.027	0.025	1	High_CVD_Vs_Low_CVD
SDCBP	0.400969	0.0449925	0.135	0.133	1	High_CVD_Vs_Low_CVD
PTTG2	0.408191	0.24923	0.012	0.011	1	High_CVD_Vs_Low_CVD
IL23R	0.408776	-0.0738514	0.122	0.119	1	High_CVD_Vs_Low_CVD
TGFBI	0.41795	0.165995	0.027	0.026	1	High_CVD_Vs_Low_CVD
BCL2A1	0.422009	0.0721402	0.087	0.085	1	High_CVD_Vs_Low_CVD
TLR2	0.423721	0.015822	0.017	0.018	1	High_CVD_Vs_Low_CVD
CD244	0.434612	-0.0956428	0.014	0.015	1	High_CVD_Vs_Low_CVD
CCR1	0.434752	0.0294781	0.001	0.001	1	High_CVD_Vs_Low_CVD
JUN	0.437864	0.0262846	0.127	0.124	1	High_CVD_Vs_Low_CVD
B3GALT2	0.43895	-0.283392	0.001	0.001	1	High_CVD_Vs_Low_CVD
CD44	0.438996	0.00791073	0.365	0.361	1	High_CVD_Vs_Low_CVD
KIR2DL1	0.439861	0.278655	0.002	0.002	1	High_CVD_Vs_Low_CVD
IL1RN	0.446663	0.298881	0.001	0.001	1	High_CVD_Vs_Low_CVD
IGHD-membrane	0.450651	0.0631724	0.004	0.004	1	High_CVD_Vs_Low_CVD
TIGIT	0.45374	0.0463753	0.021	0.02	1	High_CVD_Vs_Low_CVD
RAB27B	0.460452	0.177616	0.005	0.004	1	High_CVD_Vs_Low_CVD
SYNE2	0.460738	0.0457194	0.108	0.106	1	High_CVD_Vs_Low_CVD
CCR6	0.460896	-0.0756209	0.019	0.02	1	High_CVD_Vs_Low_CVD
TNF	0.463172	-0.01996	0.045	0.046	1	High_CVD_Vs_Low_CVD
SIGLEC10	0.469234	0.179407	0.006	0.006	1	High_CVD_Vs_Low_CVD
IGHG2-secreted	0.469373	0.84385	0.005	0.004	1	High_CVD_Vs_Low_CVD
FCER1G	0.47129	0.182714	0.056	0.058	1	High_CVD_Vs_Low_CVD
PELI1	0.471952	0.0323668	0.07	0.068	1	High_CVD_Vs_Low_CVD
QPCT	0.47225	0.325245	0.004	0.004	1	High_CVD_Vs_Low_CVD
MCM4	0.476026	-0.138051	0.009	0.009	1	High_CVD_Vs_Low_CVD
SLC25A37	0.482057	0.0680013	0.015	0.014	1	High_CVD_Vs_Low_CVD
MCM2	0.499952	0.0879487	0.013	0.012	1	High_CVD_Vs_Low_CVD
CLEC10A	0.506431	0.366199	0.006	0.005	1	High_CVD_Vs_Low_CVD
FTH1	0.509189	0.018129	0.061	0.059	1	High_CVD_Vs_Low_CVD
IL2RA	0.515886	-0.0139093	0.032	0.033	1	High_CVD_Vs_Low_CVD
AIM2	0.523869	0.333776	0.001	0.001	1	High_CVD_Vs_Low_CVD
PDIA6	0.524193	0.0198437	0.088	0.086	1	High_CVD_Vs_Low_CVD
CD63	0.525059	0.0739105	0.236	0.235	1	High_CVD_Vs_Low_CVD
FCER1A	0.526363	0.516369	0.005	0.005	1	High_CVD_Vs_Low_CVD
CMTM2	0.532861	0.278896	0.001	0.001	1	High_CVD_Vs_Low_CVD
APLP2	0.542276	0.127687	0.067	0.065	1	High_CVD_Vs_Low_CVD
BAX	0.546572	0.0020366	0.149	0.147	1	High_CVD_Vs_Low_CVD
FAS	0.550659	0.0426191	0.043	0.045	1	High_CVD_Vs_Low_CVD
BLNK	0.551284	0.210187	0.001	0.001	1	High_CVD_Vs_Low_CVD
IGHG3-secreted	0.555115	-0.371713	0	0.001	1	High_CVD_Vs_Low_CVD
RNASE2	0.557743	0.393468	0.004	0.003	1	High_CVD_Vs_Low_CVD
RORC	0.565099	-5.25511e-05	0.015	0.016	1	High_CVD_Vs_Low_CVD
IGLC3	0.566522	0.397386	0.025	0.024	1	High_CVD_Vs_Low_CVD
TTYH3	0.568678	0.181628	0.004	0.003	1	High_CVD_Vs_Low_CVD
IL12A	0.574957	0.106696	0.003	0.003	1	High_CVD_Vs_Low_CVD
TCL1A	0.577841	-0.159885	0.002	0.002	1	High_CVD_Vs_Low_CVD
CD8B	0.578024	0.0737515	0.007	0.007	1	High_CVD_Vs_Low_CVD
MMRN1	0.582869	0.124704	0.001	0.001	1	High_CVD_Vs_Low_CVD
C3AR1	0.593825	0.170992	0.007	0.007	1	High_CVD_Vs_Low_CVD
CXCL16	0.597331	0.0107359	0.011	0.012	1	High_CVD_Vs_Low_CVD
VEGFA	0.607649	-0.0530564	0.003	0.003	1	High_CVD_Vs_Low_CVD
IFNG	0.615441	0.0627627	0.013	0.012	1	High_CVD_Vs_Low_CVD
CCR7	0.620809	-0.059269	0.289	0.284	1	High_CVD_Vs_Low_CVD
CCND2	0.627241	0.0570742	0.071	0.07	1	High_CVD_Vs_Low_CVD
CCR3	0.629548	-0.0407533	0.001	0.001	1	High_CVD_Vs_Low_CVD
S100A8	0.636906	0.00103853	0.003	0.003	1	High_CVD_Vs_Low_CVD
CD9	0.642768	-0.246054	0.002	0.003	1	High_CVD_Vs_Low_CVD
LGALS1	0.64471	0.0650878	0.311	0.317	1	High_CVD_Vs_Low_CVD
TREM1	0.656528	0.0983407	0.004	0.004	1	High_CVD_Vs_Low_CVD
SH3BGRL2	0.656532	0.301093	0.001	0.001	1	High_CVD_Vs_Low_CVD
PAX5	0.658952	0.0534412	0.001	0.001	1	High_CVD_Vs_Low_CVD
LILRB4	0.659676	0.202022	0.003	0.003	1	High_CVD_Vs_Low_CVD
LAMP1	0.662062	0.0304461	0.34	0.339	1	High_CVD_Vs_Low_CVD
RNASE6	0.669764	0.150052	0.013	0.013	1	High_CVD_Vs_Low_CVD
LAP3	0.674534	0.0834584	0.08	0.079	1	High_CVD_Vs_Low_CVD
IRF8	0.67982	0.0668868	0.02	0.019	1	High_CVD_Vs_Low_CVD
ENTPD1	0.684533	0.0664813	0.005	0.005	1	High_CVD_Vs_Low_CVD
CCL3	0.685704	-0.0775469	0.007	0.008	1	High_CVD_Vs_Low_CVD
CD79B	0.688421	0.046741	0.04	0.04	1	High_CVD_Vs_Low_CVD
IL7R	0.690615	-0.00905951	0.633	0.633	1	High_CVD_Vs_Low_CVD
CCR8	0.692828	-0.217089	0.001	0.001	1	High_CVD_Vs_Low_CVD
AQP9	0.694114	0.0343478	0.004	0.004	1	High_CVD_Vs_Low_CVD
IL18R1	0.696228	0.0527945	0.024	0.023	1	High_CVD_Vs_Low_CVD
CCR10	0.698663	0.0796435	0.002	0.002	1	High_CVD_Vs_Low_CVD
CXCR6	0.700518	-0.0792998	0.003	0.003	1	High_CVD_Vs_Low_CVD
CD22	0.70352	0.0290518	0.004	0.004	1	High_CVD_Vs_Low_CVD
LILRB1	0.720492	0.234653	0.031	0.031	1	High_CVD_Vs_Low_CVD
HAVCR2	0.72502	-0.0253777	0.007	0.008	1	High_CVD_Vs_Low_CVD
CAVIN2	0.732207	0.115398	0	0.001	1	High_CVD_Vs_Low_CVD
NCR3	0.738121	-0.0141393	0.031	0.03	1	High_CVD_Vs_Low_CVD
CD70	0.752235	0.0929807	0.006	0.006	1	High_CVD_Vs_Low_CVD
CD72	0.752638	0.120913	0.004	0.004	1	High_CVD_Vs_Low_CVD
IL15	0.754418	-0.0134756	0.011	0.011	1	High_CVD_Vs_Low_CVD
IGHG1-secreted	0.754511	-0.338855	0.003	0.003	1	High_CVD_Vs_Low_CVD
ITM2B	0.754863	-0.0122767	0.684	0.683	1	High_CVD_Vs_Low_CVD
IL2	0.767339	0.0914822	0.003	0.002	1	High_CVD_Vs_Low_CVD
SNCA	0.767403	0.711229	0.002	0.002	1	High_CVD_Vs_Low_CVD
CCR9	0.771006	-0.321554	0.001	0.001	1	High_CVD_Vs_Low_CVD
CXCR2	0.773899	-0.0924877	0.001	0.001	1	High_CVD_Vs_Low_CVD
CSF3R	0.774935	0.129611	0.022	0.023	1	High_CVD_Vs_Low_CVD
IL3RA	0.775123	0.146893	0.002	0.001	1	High_CVD_Vs_Low_CVD
TNFSF8	0.789663	0.0187451	0.095	0.094	1	High_CVD_Vs_Low_CVD
VPREB3	0.793994	-0.0611801	0.001	0.001	1	High_CVD_Vs_Low_CVD
GAB2	0.800631	-0.0979653	0.005	0.005	1	High_CVD_Vs_Low_CVD
FBP1	0.808711	0.02346	0.019	0.019	1	High_CVD_Vs_Low_CVD
DPP4	0.811612	-0.0478345	0.083	0.083	1	High_CVD_Vs_Low_CVD
TOP2A	0.813264	-0.209591	0.001	0.001	1	High_CVD_Vs_Low_CVD
ARL4C	0.816083	-0.0279305	0.302	0.3	1	High_CVD_Vs_Low_CVD
CD160	0.825967	-0.0989162	0.003	0.003	1	High_CVD_Vs_Low_CVD
TNFRSF13C	0.826295	0.105874	0.001	0.001	1	High_CVD_Vs_Low_CVD
MMP25	0.827095	0.0739086	0.005	0.004	1	High_CVD_Vs_Low_CVD
BTLA	0.831916	-0.0073355	0.013	0.013	1	High_CVD_Vs_Low_CVD
FOXP3	0.835108	0.166138	0.028	0.029	1	High_CVD_Vs_Low_CVD
FCGR2A	0.839904	0.108703	0.013	0.013	1	High_CVD_Vs_Low_CVD
TNFSF14	0.847483	-0.0484978	0.003	0.003	1	High_CVD_Vs_Low_CVD
MXD1	0.849886	0.00379866	0.013	0.013	1	High_CVD_Vs_Low_CVD
CXCR4	0.851272	-0.0810857	0.666	0.655	1	High_CVD_Vs_Low_CVD
IL2RB	0.854376	0.0236811	0.139	0.139	1	High_CVD_Vs_Low_CVD
CD33	0.857913	0.0189373	0.009	0.009	1	High_CVD_Vs_Low_CVD
IKZF2	0.863504	-0.0234433	0.006	0.006	1	High_CVD_Vs_Low_CVD
BACH2	0.872409	-0.00170682	0.027	0.027	1	High_CVD_Vs_Low_CVD
SLC11A1	0.875017	0.108161	0.011	0.011	1	High_CVD_Vs_Low_CVD
ITGA4	0.87759	-0.0155146	0.17	0.171	1	High_CVD_Vs_Low_CVD
ADGRE1	0.87971	0.0166076	0.022	0.023	1	High_CVD_Vs_Low_CVD
CTLA4	0.879723	-0.0543555	0.097	0.097	1	High_CVD_Vs_Low_CVD
SH2D1B	0.881061	-0.0114752	0.001	0.001	1	High_CVD_Vs_Low_CVD
MS4A1	0.892457	-0.0323043	0.013	0.013	1	High_CVD_Vs_Low_CVD
CD14	0.905498	0.296775	0.041	0.041	1	High_CVD_Vs_Low_CVD
ZBTB16	0.907694	0.0571914	0.004	0.004	1	High_CVD_Vs_Low_CVD
F13A1	0.91116	-0.0879872	0.005	0.005	1	High_CVD_Vs_Low_CVD
IFNGR1	0.916524	-0.00997041	0.068	0.068	1	High_CVD_Vs_Low_CVD
CD36	0.92145	0.0912283	0.011	0.011	1	High_CVD_Vs_Low_CVD
GLUL	0.926679	0.0635136	0.118	0.118	1	High_CVD_Vs_Low_CVD
CD300C	0.926819	0.19299	0.003	0.003	1	High_CVD_Vs_Low_CVD
CD28	0.932806	-7.47281e-05	0.067	0.067	1	High_CVD_Vs_Low_CVD
IGHM-secreted	0.936034	-0.0137028	0.007	0.007	1	High_CVD_Vs_Low_CVD
LRP1	0.937667	0.127107	0.003	0.003	1	High_CVD_Vs_Low_CVD
VNN2	0.938883	0.117441	0.046	0.046	1	High_CVD_Vs_Low_CVD
GNG11	0.941203	-2.12111	0.001	0.001	1	High_CVD_Vs_Low_CVD
TLR8	0.957998	0.112945	0.004	0.004	1	High_CVD_Vs_Low_CVD
IKZF1	0.964349	-0.00582165	0.141	0.142	1	High_CVD_Vs_Low_CVD
SLC35G2	0.965262	-0.024603	0.001	0.001	1	High_CVD_Vs_Low_CVD
IL18	0.975447	-0.0886694	0.003	0.003	1	High_CVD_Vs_Low_CVD
C1QA	0.9761	-0.66274	0.002	0.002	1	High_CVD_Vs_Low_CVD
DUSP4	0.976488	-0.0163665	0.01	0.01	1	High_CVD_Vs_Low_CVD
RORA	0.98219	0.00540041	0.065	0.065	1	High_CVD_Vs_Low_CVD
TNFSF13	0.992743	0.112788	0.024	0.024	1	High_CVD_Vs_Low_CVD
CLEC4D	0.993578	0.123952	0.002	0.002	1	High_CVD_Vs_Low_CVD

## Sheet: Diabetes
	p_val	avg_log2FC	pct.1	pct.2	p_val_adj	Type
IL32	1.4091e-131	-0.332447	0.833	0.885	6.86233e-129	Diabetes+_Vs_Diabetes-
TCF7	3.01193e-94	0.535156	0.243	0.161	1.46681e-91	Diabetes+_Vs_Diabetes-
CD3E	3.50062e-82	0.274041	0.854	0.813	1.7048e-79	Diabetes+_Vs_Diabetes-
GNAI2	1.26523e-81	0.526636	0.237	0.163	6.16166e-79	Diabetes+_Vs_Diabetes-
LTB	4.72566e-73	0.685302	0.189	0.125	2.3014e-70	Diabetes+_Vs_Diabetes-
IFITM3	4.83027e-72	0.401303	0.357	0.28	2.35234e-69	Diabetes+_Vs_Diabetes-
HLA.A	3.37244e-62	-0.11879	0.983	0.997	1.64238e-59	Diabetes+_Vs_Diabetes-
CASP5	3.89149e-51	-0.390138	0.209	0.271	1.89516e-48	Diabetes+_Vs_Diabetes-
R3HDM4	3.03227e-50	0.494733	0.216	0.16	1.47672e-47	Diabetes+_Vs_Diabetes-
CD52	3.03086e-49	0.162025	0.984	0.983	1.47603e-46	Diabetes+_Vs_Diabetes-
CTSW	2.13052e-37	0.476128	0.186	0.141	1.03756e-34	Diabetes+_Vs_Diabetes-
XBP1	2.09266e-35	0.488083	0.218	0.172	1.01913e-32	Diabetes+_Vs_Diabetes-
CD37	1.65725e-34	0.198415	0.672	0.628	8.07081e-32	Diabetes+_Vs_Diabetes-
NEAT1	1.55027e-31	0.540181	0.176	0.136	7.54983e-29	Diabetes+_Vs_Diabetes-
ITGB2	4.10158e-30	0.210659	0.645	0.601	1.99747e-27	Diabetes+_Vs_Diabetes-
HLA.B	6.76875e-30	0.142085	0.995	0.998	3.29638e-27	Diabetes+_Vs_Diabetes-
CD7	2.12045e-29	0.456068	0.197	0.156	1.03266e-26	Diabetes+_Vs_Diabetes-
BTG1	7.3654e-27	0.199456	0.629	0.589	3.58695e-24	Diabetes+_Vs_Diabetes-
CD74	4.44237e-25	0.0948923	0.621	0.574	2.16344e-22	Diabetes+_Vs_Diabetes-
CD4	3.57448e-24	0.246326	0.454	0.411	1.74077e-21	Diabetes+_Vs_Diabetes-
CCR7	9.49004e-22	0.341703	0.306	0.267	4.62165e-19	Diabetes+_Vs_Diabetes-
SLC2A3	3.32208e-21	0.364788	0.147	0.116	1.61785e-18	Diabetes+_Vs_Diabetes-
CD44	5.15878e-21	0.242926	0.384	0.343	2.51232e-18	Diabetes+_Vs_Diabetes-
BAX	1.75835e-20	-0.344056	0.132	0.163	8.56319e-18	Diabetes+_Vs_Diabetes-
CD79B	5.80982e-20	0.534607	0.049	0.031	2.82938e-17	Diabetes+_Vs_Diabetes-
STAT6	1.04609e-19	0.411921	0.11	0.084	5.09447e-17	Diabetes+_Vs_Diabetes-
DPP4	1.184e-19	0.516972	0.095	0.071	5.76609e-17	Diabetes+_Vs_Diabetes-
PIK3IP1	3.97262e-19	0.201866	0.668	0.635	1.93466e-16	Diabetes+_Vs_Diabetes-
PXN	4.86873e-18	0.321785	0.2	0.168	2.37107e-15	Diabetes+_Vs_Diabetes-
BIN2	1.7061e-17	0.173769	0.477	0.44	8.30873e-15	Diabetes+_Vs_Diabetes-
LAIR2	5.88907e-17	1.25635	0.029	0.017	2.86798e-14	Diabetes+_Vs_Diabetes-
XPO6	1.56644e-16	0.314049	0.156	0.128	7.62856e-14	Diabetes+_Vs_Diabetes-
CCL5	1.8696e-16	-0.431776	0.208	0.237	9.10497e-14	Diabetes+_Vs_Diabetes-
ARL4C	2.34593e-16	0.258673	0.318	0.285	1.14247e-13	Diabetes+_Vs_Diabetes-
BIRC3	3.37478e-16	0.377649	0.114	0.09	1.64352e-13	Diabetes+_Vs_Diabetes-
SORL1	4.11392e-16	0.310187	0.173	0.144	2.00348e-13	Diabetes+_Vs_Diabetes-
LEF1	5.79762e-16	0.175492	0.428	0.391	2.82344e-13	Diabetes+_Vs_Diabetes-
CD6	7.76578e-16	0.181447	0.597	0.569	3.78193e-13	Diabetes+_Vs_Diabetes-
TNFRSF25	1.75334e-15	0.337479	0.117	0.093	8.53877e-13	Diabetes+_Vs_Diabetes-
TARP-refseq	1.1798e-13	-0.485379	0.035	0.05	5.74563e-11	Diabetes+_Vs_Diabetes-
BCL2	1.31428e-13	0.390099	0.14	0.116	6.40053e-11	Diabetes+_Vs_Diabetes-
KLF2	1.01557e-12	-0.133403	0.66	0.686	4.94584e-10	Diabetes+_Vs_Diabetes-
CYTIP	1.67146e-12	0.209943	0.339	0.309	8.14002e-10	Diabetes+_Vs_Diabetes-
TSPAN14	1.76735e-12	0.380138	0.075	0.058	8.60697e-10	Diabetes+_Vs_Diabetes-
LGALS9	3.44388e-12	0.294914	0.098	0.079	1.67717e-09	Diabetes+_Vs_Diabetes-
JUNB	1.42238e-11	0.205774	0.428	0.399	6.92698e-09	Diabetes+_Vs_Diabetes-
TRGC2	1.70687e-11	-0.325337	0.092	0.111	8.31245e-09	Diabetes+_Vs_Diabetes-
ITM2B	1.72988e-11	0.137281	0.693	0.674	8.4245e-09	Diabetes+_Vs_Diabetes-
TRAT1	3.88738e-11	-0.183988	0.139	0.163	1.89315e-08	Diabetes+_Vs_Diabetes-
RUNX3	1.56368e-10	0.205926	0.254	0.228	7.61512e-08	Diabetes+_Vs_Diabetes-
ITGA4	3.55002e-10	0.22134	0.182	0.159	1.72886e-07	Diabetes+_Vs_Diabetes-
CST7	8.5298e-10	-0.118363	0.149	0.172	4.15401e-07	Diabetes+_Vs_Diabetes-
GNLY	9.0794e-10	-0.343895	0.106	0.124	4.42167e-07	Diabetes+_Vs_Diabetes-
LAT	1.84211e-09	-0.115892	0.439	0.465	8.97109e-07	Diabetes+_Vs_Diabetes-
CCND2	2.36295e-09	0.355562	0.078	0.063	1.15075e-06	Diabetes+_Vs_Diabetes-
SDCBP	7.61796e-09	0.197515	0.144	0.124	3.70995e-06	Diabetes+_Vs_Diabetes-
SRGN	9.85178e-09	0.298923	0.083	0.068	4.79782e-06	Diabetes+_Vs_Diabetes-
ZAP70	1.82423e-08	0.247425	0.139	0.121	8.88402e-06	Diabetes+_Vs_Diabetes-
FCN1	2.62815e-08	0.121782	0.095	0.112	1.27991e-05	Diabetes+_Vs_Diabetes-
FYB	2.75708e-08	0.128778	0.418	0.393	1.3427e-05	Diabetes+_Vs_Diabetes-
ICOS	4.8697e-08	0.280189	0.107	0.092	2.37155e-05	Diabetes+_Vs_Diabetes-
CD5	6.10225e-08	0.206964	0.37	0.35	2.97179e-05	Diabetes+_Vs_Diabetes-
IFNGR1	7.43462e-08	0.25791	0.074	0.061	3.62066e-05	Diabetes+_Vs_Diabetes-
NT5E	8.81072e-08	0.839984	0.011	0.006	4.29082e-05	Diabetes+_Vs_Diabetes-
VCAN	1.50022e-07	0.259076	0.035	0.026	7.30605e-05	Diabetes+_Vs_Diabetes-
IGBP1	1.55395e-07	0.208293	0.159	0.141	7.56773e-05	Diabetes+_Vs_Diabetes-
VPS28	2.41695e-07	0.14242	0.254	0.232	0.000117705	Diabetes+_Vs_Diabetes-
IL18RAP	4.5242e-07	-0.542663	0.019	0.027	0.000220328	Diabetes+_Vs_Diabetes-
IKZF3	5.30636e-07	0.291614	0.073	0.06	0.00025842	Diabetes+_Vs_Diabetes-
FYN	5.50875e-07	0.110752	0.44	0.419	0.000268276	Diabetes+_Vs_Diabetes-
TNFRSF4	6.80101e-07	0.66907	0.018	0.012	0.000331209	Diabetes+_Vs_Diabetes-
CD28	9.75858e-07	0.278625	0.073	0.061	0.000475243	Diabetes+_Vs_Diabetes-
C10orf54	2.11995e-06	0.135134	0.351	0.331	0.00103242	Diabetes+_Vs_Diabetes-
HLA.DPA1	2.77444e-06	-0.0834729	0.134	0.15	0.00135115	Diabetes+_Vs_Diabetes-
SELPLG	4.3213e-06	-0.0700112	0.418	0.441	0.00210447	Diabetes+_Vs_Diabetes-
STAT3	8.31275e-06	0.232406	0.091	0.079	0.00404831	Diabetes+_Vs_Diabetes-
NKG7	1.25657e-05	0.0522467	0.154	0.17	0.00611947	Diabetes+_Vs_Diabetes-
PTGDR2	1.73328e-05	-1.19846	0.002	0.004	0.00844107	Diabetes+_Vs_Diabetes-
TSPAN32	2.03882e-05	0.242029	0.109	0.096	0.00992905	Diabetes+_Vs_Diabetes-
CD27	2.28995e-05	0.0715301	0.407	0.386	0.011152	Diabetes+_Vs_Diabetes-
CXCL8	3.03242e-05	0.617559	0.009	0.005	0.0147679	Diabetes+_Vs_Diabetes-
BCL6	3.48512e-05	0.454253	0.014	0.01	0.0169725	Diabetes+_Vs_Diabetes-
FOXP1	3.50541e-05	0.366971	0.033	0.026	0.0170713	Diabetes+_Vs_Diabetes-
STAT4	3.62989e-05	0.185628	0.118	0.106	0.0176776	Diabetes+_Vs_Diabetes-
PASK	5.61655e-05	-0.293119	0.119	0.131	0.0273526	Diabetes+_Vs_Diabetes-
TNF	6.24855e-05	-0.212669	0.041	0.049	0.0304304	Diabetes+_Vs_Diabetes-
APLP2	6.38235e-05	0.194583	0.071	0.061	0.031082	Diabetes+_Vs_Diabetes-
CTSD	6.56866e-05	0.190844	0.09	0.08	0.0319894	Diabetes+_Vs_Diabetes-
TRDC	7.29484e-05	-0.260985	0.018	0.023	0.0355259	Diabetes+_Vs_Diabetes-
THBS1	7.69293e-05	0.162679	0.011	0.008	0.0374646	Diabetes+_Vs_Diabetes-
S100A12	8.08272e-05	0.294718	0.05	0.042	0.0393628	Diabetes+_Vs_Diabetes-
CD3G	8.57855e-05	0.178398	0.082	0.071	0.0417775	Diabetes+_Vs_Diabetes-
RPN2	9.20949e-05	-0.110385	0.215	0.231	0.0448502	Diabetes+_Vs_Diabetes-
GIMAP5	9.82433e-05	0.171522	0.257	0.242	0.0478445	Diabetes+_Vs_Diabetes-
CD69	9.85568e-05	0.0783364	0.427	0.41	0.0479972	Diabetes+_Vs_Diabetes-
GZMB	0.000153468	-0.326135	0.047	0.055	0.0747391	Diabetes+_Vs_Diabetes-
IKZF1	0.000229475	0.148978	0.148	0.135	0.111754	Diabetes+_Vs_Diabetes-
FOXO1	0.000238819	0.272732	0.046	0.039	0.116305	Diabetes+_Vs_Diabetes-
GIMAP2	0.000340393	-0.0835209	0.278	0.294	0.165771	Diabetes+_Vs_Diabetes-
S1PR5	0.000356731	0.330096	0.026	0.021	0.173728	Diabetes+_Vs_Diabetes-
NAMPT	0.000433794	0.335533	0.039	0.033	0.211257	Diabetes+_Vs_Diabetes-
CD163	0.000455893	0.34433	0.009	0.006	0.22202	Diabetes+_Vs_Diabetes-
CD247	0.000474404	-0.0779059	0.175	0.189	0.231035	Diabetes+_Vs_Diabetes-
CD244	0.000525663	-0.327085	0.012	0.016	0.255998	Diabetes+_Vs_Diabetes-
TXK	0.000549421	0.19892	0.125	0.115	0.267568	Diabetes+_Vs_Diabetes-
RORA	0.000594651	0.172397	0.069	0.061	0.289595	Diabetes+_Vs_Diabetes-
PELI1	0.000644256	0.221634	0.073	0.065	0.313753	Diabetes+_Vs_Diabetes-
CXCR4	0.000705752	0.0479861	0.668	0.652	0.343701	Diabetes+_Vs_Diabetes-
FCER1G	0.000750098	0.00774994	0.053	0.061	0.365298	Diabetes+_Vs_Diabetes-
GLUL	0.000773059	-0.0709156	0.112	0.123	0.37648	Diabetes+_Vs_Diabetes-
PRDM1	0.00077509	0.194879	0.102	0.092	0.377469	Diabetes+_Vs_Diabetes-
NCR3	0.000858556	0.327422	0.033	0.028	0.418117	Diabetes+_Vs_Diabetes-
CHI3L2	0.00103801	-0.217256	0.028	0.033	0.505511	Diabetes+_Vs_Diabetes-
TLR2	0.00105322	0.293082	0.019	0.015	0.512918	Diabetes+_Vs_Diabetes-
IL4R	0.00112255	0.113046	0.187	0.175	0.54668	Diabetes+_Vs_Diabetes-
IL18R1	0.00124938	-0.418496	0.021	0.026	0.608446	Diabetes+_Vs_Diabetes-
LIPA	0.00186115	0.110607	0.176	0.165	0.906382	Diabetes+_Vs_Diabetes-
KLRF1	0.00186359	0.328315	0.023	0.019	0.907568	Diabetes+_Vs_Diabetes-
B3GAT1	0.00190967	0.445042	0.011	0.008	0.93001	Diabetes+_Vs_Diabetes-
CCL3	0.00193471	-0.36582	0.006	0.009	0.942205	Diabetes+_Vs_Diabetes-
CD96	0.00222166	0.579161	0.009	0.006	1	Diabetes+_Vs_Diabetes-
TTC38	0.00240813	0.340747	0.017	0.013	1	Diabetes+_Vs_Diabetes-
TGFB1	0.00265052	0.370985	0.014	0.011	1	Diabetes+_Vs_Diabetes-
KLRD1	0.00281478	0.71689	0.01	0.007	1	Diabetes+_Vs_Diabetes-
CXCR5	0.00286462	0.583187	0.018	0.014	1	Diabetes+_Vs_Diabetes-
CSF3R	0.00331909	0.276378	0.025	0.02	1	Diabetes+_Vs_Diabetes-
C1QB	0.00360294	-1.10332	0.001	0.002	1	Diabetes+_Vs_Diabetes-
CD274	0.00423633	-0.441285	0.008	0.01	1	Diabetes+_Vs_Diabetes-
FCGR3A	0.0044805	-0.118282	0.037	0.042	1	Diabetes+_Vs_Diabetes-
IFITM2	0.004519	0.0778039	0.527	0.517	1	Diabetes+_Vs_Diabetes-
BPI	0.00483352	1.35745	0.001	0	1	Diabetes+_Vs_Diabetes-
IL12RB1	0.00508192	0.17336	0.047	0.041	1	Diabetes+_Vs_Diabetes-
NR4A1	0.00513296	0.254588	0.013	0.01	1	Diabetes+_Vs_Diabetes-
IFNG	0.00521182	-0.350817	0.011	0.014	1	Diabetes+_Vs_Diabetes-
TGFB3	0.00584056	0.37732	0.012	0.009	1	Diabetes+_Vs_Diabetes-
IGLC3	0.00584301	-0.214925	0.026	0.022	1	Diabetes+_Vs_Diabetes-
CNOT2	0.00614127	0.133636	0.119	0.111	1	Diabetes+_Vs_Diabetes-
CXCL16	0.0064316	-0.0986706	0.01	0.013	1	Diabetes+_Vs_Diabetes-
DUSP1	0.00651901	0.0791545	0.562	0.55	1	Diabetes+_Vs_Diabetes-
CD200	0.00659385	-0.871294	0.002	0.003	1	Diabetes+_Vs_Diabetes-
LCK	0.00799614	0.087063	0.613	0.613	1	Diabetes+_Vs_Diabetes-
CLEC10A	0.00800416	0.4071	0.005	0.007	1	Diabetes+_Vs_Diabetes-
CBLB	0.0080598	0.218465	0.04	0.035	1	Diabetes+_Vs_Diabetes-
FCER1A	0.00810437	-0.238569	0.004	0.006	1	Diabetes+_Vs_Diabetes-
ITGAM	0.00935115	0.169386	0.041	0.036	1	Diabetes+_Vs_Diabetes-
RGS1	0.00943239	-0.272613	0.116	0.123	1	Diabetes+_Vs_Diabetes-
AQP9	0.00957846	0.415875	0.005	0.003	1	Diabetes+_Vs_Diabetes-
CD22	0.00993253	0.366312	0.005	0.003	1	Diabetes+_Vs_Diabetes-
CXCR2	0.0100246	1.18746	0.001	0.001	1	Diabetes+_Vs_Diabetes-
MCM4	0.0103575	0.352475	0.01	0.008	1	Diabetes+_Vs_Diabetes-
IL2RA	0.0116419	0.201535	0.035	0.031	1	Diabetes+_Vs_Diabetes-
IGHG2-secreted	0.0128794	-0.776575	0.004	0.005	1	Diabetes+_Vs_Diabetes-
TC2N	0.0131612	0.185399	0.049	0.044	1	Diabetes+_Vs_Diabetes-
MMRN1	0.0134219	-1.60353	0	0.001	1	Diabetes+_Vs_Diabetes-
GAB2	0.0146582	0.617523	0.006	0.004	1	Diabetes+_Vs_Diabetes-
MXD1	0.0156355	0.249261	0.014	0.012	1	Diabetes+_Vs_Diabetes-
MMP25	0.0160376	0.521237	0.005	0.004	1	Diabetes+_Vs_Diabetes-
MCTP2	0.0162987	0.397316	0.007	0.005	1	Diabetes+_Vs_Diabetes-
BCL11B	0.0166902	0.0934414	0.21	0.201	1	Diabetes+_Vs_Diabetes-
STAT5A	0.0170786	0.079441	0.116	0.109	1	Diabetes+_Vs_Diabetes-
CLEC4E	0.0192697	0.394831	0.011	0.008	1	Diabetes+_Vs_Diabetes-
APOBEC3G	0.0209669	-0.0845022	0.114	0.121	1	Diabetes+_Vs_Diabetes-
TNFSF10	0.0214498	-0.119892	0.121	0.129	1	Diabetes+_Vs_Diabetes-
VEGFA	0.0250902	0.390401	0.004	0.002	1	Diabetes+_Vs_Diabetes-
TRIB2	0.02766	0.0878977	0.249	0.241	1	Diabetes+_Vs_Diabetes-
KCNE3	0.0282349	-0.262615	0.004	0.006	1	Diabetes+_Vs_Diabetes-
CTSA	0.0305687	-0.0154219	0.166	0.174	1	Diabetes+_Vs_Diabetes-
IFITM1	0.0305905	0.138328	0.056	0.051	1	Diabetes+_Vs_Diabetes-
ACKR3	0.0316388	-0.404052	0.004	0.006	1	Diabetes+_Vs_Diabetes-
SYNE2	0.0322383	0.119257	0.11	0.104	1	Diabetes+_Vs_Diabetes-
TNFSF14	0.0325079	-0.544153	0.003	0.004	1	Diabetes+_Vs_Diabetes-
IGKC	0.0338393	-0.212638	0.033	0.029	1	Diabetes+_Vs_Diabetes-
EGR1	0.0357508	-0.222965	0.021	0.024	1	Diabetes+_Vs_Diabetes-
XYLT1	0.0363692	0.26799	0.018	0.015	1	Diabetes+_Vs_Diabetes-
HLA.DQB1	0.0366681	-0.0361493	0.07	0.076	1	Diabetes+_Vs_Diabetes-
TNFSF8	0.0375069	0.12367	0.098	0.092	1	Diabetes+_Vs_Diabetes-
TIGIT	0.0385738	-0.198693	0.019	0.022	1	Diabetes+_Vs_Diabetes-
ENTPD1	0.040209	0.304661	0.006	0.005	1	Diabetes+_Vs_Diabetes-
EBF1	0.0429914	1.68535	0.001	0	1	Diabetes+_Vs_Diabetes-
CCR3	0.0440873	-1.45941	0	0.001	1	Diabetes+_Vs_Diabetes-
NAIP	0.0452593	0.210481	0.008	0.006	1	Diabetes+_Vs_Diabetes-
TKT	0.0465287	0.11355	0.144	0.137	1	Diabetes+_Vs_Diabetes-
BCL2A1	0.0476007	0.100281	0.088	0.083	1	Diabetes+_Vs_Diabetes-
SPON2	0.0485958	0.598719	0.004	0.003	1	Diabetes+_Vs_Diabetes-
G0S2	0.0512584	0.596855	0.002	0.001	1	Diabetes+_Vs_Diabetes-
DOCK8	0.0529142	0.0738026	0.113	0.107	1	Diabetes+_Vs_Diabetes-
IGHA1-secreted	0.0539821	-0.393373	0.007	0.005	1	Diabetes+_Vs_Diabetes-
CXCL5	0.0546973	0.268282	0.011	0.009	1	Diabetes+_Vs_Diabetes-
TGFBI	0.0558744	0.0340157	0.025	0.028	1	Diabetes+_Vs_Diabetes-
MCM2	0.0563811	0.231834	0.013	0.011	1	Diabetes+_Vs_Diabetes-
LAMP1	0.057462	0.0589999	0.343	0.336	1	Diabetes+_Vs_Diabetes-
TOP2A	0.057612	0.434567	0.001	0.001	1	Diabetes+_Vs_Diabetes-
PSEN1	0.0614958	0.172662	0.021	0.018	1	Diabetes+_Vs_Diabetes-
CR2	0.0641951	-0.426427	0.003	0.005	1	Diabetes+_Vs_Diabetes-
PLIN2	0.066201	-0.113324	0.028	0.031	1	Diabetes+_Vs_Diabetes-
LRRC32	0.0694323	1.68568	0.001	0	1	Diabetes+_Vs_Diabetes-
QPCT	0.0706614	0.424586	0.004	0.003	1	Diabetes+_Vs_Diabetes-
IGHM-membrane	0.0721891	-0.030799	0.024	0.021	1	Diabetes+_Vs_Diabetes-
EOMES	0.0741641	0.504189	0.003	0.002	1	Diabetes+_Vs_Diabetes-
CXCR6	0.0777418	-0.361873	0.002	0.003	1	Diabetes+_Vs_Diabetes-
PDIA6	0.0793022	0.0940253	0.089	0.084	1	Diabetes+_Vs_Diabetes-
NCF1C	0.0801614	0.791591	0.001	0.001	1	Diabetes+_Vs_Diabetes-
IL3RA	0.0829632	-0.650139	0.001	0.002	1	Diabetes+_Vs_Diabetes-
TRAC	0.0841458	0.0121618	0.867	0.878	1	Diabetes+_Vs_Diabetes-
KIT	0.0850378	1.26924	0.001	0	1	Diabetes+_Vs_Diabetes-
MS4A1	0.0852979	0.193447	0.014	0.012	1	Diabetes+_Vs_Diabetes-
IL12RB2	0.0881518	-0.561986	0.003	0.004	1	Diabetes+_Vs_Diabetes-
SPN	0.0917164	-0.105227	0.027	0.03	1	Diabetes+_Vs_Diabetes-
SELL	0.0923424	0.071718	0.521	0.519	1	Diabetes+_Vs_Diabetes-
CD2	0.0950983	-0.000188564	0.55	0.563	1	Diabetes+_Vs_Diabetes-
ITGAE	0.0951461	-0.0740448	0.103	0.108	1	Diabetes+_Vs_Diabetes-
SIGLEC10	0.0963223	-0.365957	0.005	0.007	1	Diabetes+_Vs_Diabetes-
CXCR3	0.100225	0.134805	0.03	0.027	1	Diabetes+_Vs_Diabetes-
CD14	0.101046	0.125301	0.039	0.042	1	Diabetes+_Vs_Diabetes-
ZBTB16	0.104629	0.421654	0.005	0.004	1	Diabetes+_Vs_Diabetes-
RORC	0.105736	-0.273273	0.014	0.016	1	Diabetes+_Vs_Diabetes-
BACH2	0.116746	0.213391	0.028	0.026	1	Diabetes+_Vs_Diabetes-
TLR9	0.12004	0.694351	0.002	0.001	1	Diabetes+_Vs_Diabetes-
PTAFR	0.126431	0.331494	0.005	0.004	1	Diabetes+_Vs_Diabetes-
IL2	0.126768	-0.409664	0.002	0.003	1	Diabetes+_Vs_Diabetes-
SOD2	0.126924	0.146157	0.028	0.026	1	Diabetes+_Vs_Diabetes-
KLRC3	0.127019	-0.558243	0.002	0.003	1	Diabetes+_Vs_Diabetes-
NCF1	0.129807	0.585166	0.001	0.001	1	Diabetes+_Vs_Diabetes-
IL2RB	0.135113	0.0830396	0.142	0.137	1	Diabetes+_Vs_Diabetes-
IGHM-secreted	0.144122	0.0519142	0.007	0.006	1	Diabetes+_Vs_Diabetes-
CD83	0.14484	0.155283	0.021	0.019	1	Diabetes+_Vs_Diabetes-
IGHG1-secreted	0.148157	-1.18193	0.003	0.004	1	Diabetes+_Vs_Diabetes-
IGHD-membrane	0.148717	0.0910358	0.005	0.004	1	Diabetes+_Vs_Diabetes-
IL1R2	0.152869	0.456947	0.001	0	1	Diabetes+_Vs_Diabetes-
TBX21	0.153775	0.119113	0.045	0.042	1	Diabetes+_Vs_Diabetes-
LILRB1	0.164954	0.0455535	0.032	0.03	1	Diabetes+_Vs_Diabetes-
FOXP3	0.170401	-0.0934377	0.028	0.03	1	Diabetes+_Vs_Diabetes-
ICAM1	0.170627	-0.140906	0.013	0.015	1	Diabetes+_Vs_Diabetes-
FCGR2A	0.176618	0.0574773	0.014	0.012	1	Diabetes+_Vs_Diabetes-
ACSL1	0.179881	0.136932	0.019	0.017	1	Diabetes+_Vs_Diabetes-
FOSB	0.18102	-0.0577574	0.369	0.358	1	Diabetes+_Vs_Diabetes-
HLA.DMA	0.181285	0.00466485	0.061	0.064	1	Diabetes+_Vs_Diabetes-
CMTM2	0.184472	0.331465	0.001	0.001	1	Diabetes+_Vs_Diabetes-
TTYH3	0.184534	0.329143	0.004	0.003	1	Diabetes+_Vs_Diabetes-
NLRP3	0.189169	0.233527	0.011	0.01	1	Diabetes+_Vs_Diabetes-
TREM1	0.197833	0.221816	0.004	0.003	1	Diabetes+_Vs_Diabetes-
TCL1A	0.199496	0.114536	0.003	0.002	1	Diabetes+_Vs_Diabetes-
VPREB3	0.202853	-0.298425	0.001	0.001	1	Diabetes+_Vs_Diabetes-
VMO1	0.202888	-0.601502	0.001	0.001	1	Diabetes+_Vs_Diabetes-
IRF4	0.207142	0.2134	0.018	0.016	1	Diabetes+_Vs_Diabetes-
LRP1	0.208464	0.364016	0.003	0.003	1	Diabetes+_Vs_Diabetes-
S100A9	0.209247	0.169679	0.318	0.314	1	Diabetes+_Vs_Diabetes-
DUSP2	0.215204	0.0760753	0.218	0.214	1	Diabetes+_Vs_Diabetes-
C5AR1	0.224538	0.136893	0.025	0.023	1	Diabetes+_Vs_Diabetes-
KLRB1	0.227194	-0.210849	0.238	0.24	1	Diabetes+_Vs_Diabetes-
F5	0.228047	-0.219925	0.01	0.011	1	Diabetes+_Vs_Diabetes-
CCR10	0.231452	-0.456767	0.002	0.002	1	Diabetes+_Vs_Diabetes-
IL1B	0.245145	-0.1593	0.006	0.005	1	Diabetes+_Vs_Diabetes-
NINJ2	0.248754	-0.0775982	0.025	0.027	1	Diabetes+_Vs_Diabetes-
PIK3AP1	0.249234	-0.152011	0.015	0.016	1	Diabetes+_Vs_Diabetes-
LGALS3	0.249474	0.114264	0.064	0.061	1	Diabetes+_Vs_Diabetes-
TNFSF13	0.253609	0.141698	0.025	0.024	1	Diabetes+_Vs_Diabetes-
LY86	0.254425	0.0333624	0.015	0.013	1	Diabetes+_Vs_Diabetes-
IL15RA	0.260347	-0.0894155	0.02	0.022	1	Diabetes+_Vs_Diabetes-
STAT1	0.26112	-0.135702	0.024	0.026	1	Diabetes+_Vs_Diabetes-
CD79A	0.263079	0.0385055	0.013	0.011	1	Diabetes+_Vs_Diabetes-
CAVIN2	0.26337	2.99098	0.001	0	1	Diabetes+_Vs_Diabetes-
ITGAX	0.279556	-0.107495	0.031	0.033	1	Diabetes+_Vs_Diabetes-
HLA.DRA	0.284026	0.00317838	0.109	0.106	1	Diabetes+_Vs_Diabetes-
CD3D	0.29052	0.0226098	0.828	0.844	1	Diabetes+_Vs_Diabetes-
SNCA	0.292566	0.419152	0.001	0.002	1	Diabetes+_Vs_Diabetes-
CD1C	0.295108	0.090838	0.002	0.001	1	Diabetes+_Vs_Diabetes-
JCHAIN	0.29627	0.300872	0.003	0.003	1	Diabetes+_Vs_Diabetes-
DUSP4	0.298357	-0.133474	0.01	0.011	1	Diabetes+_Vs_Diabetes-
CCR4	0.299561	0.216888	0.006	0.005	1	Diabetes+_Vs_Diabetes-
CLEC4D	0.29976	-0.173147	0.002	0.003	1	Diabetes+_Vs_Diabetes-
PTPRC	0.299799	0.0133465	0.551	0.547	1	Diabetes+_Vs_Diabetes-
RASGEF1B	0.300928	-0.233666	0.006	0.007	1	Diabetes+_Vs_Diabetes-
FAS	0.302144	0.0889561	0.045	0.043	1	Diabetes+_Vs_Diabetes-
CD70	0.307781	0.151223	0.007	0.006	1	Diabetes+_Vs_Diabetes-
LAMP3	0.308236	0.453312	0.006	0.005	1	Diabetes+_Vs_Diabetes-
ADA	0.310564	-0.032481	0.11	0.113	1	Diabetes+_Vs_Diabetes-
IKZF2	0.311656	-0.137019	0.005	0.006	1	Diabetes+_Vs_Diabetes-
IL18	0.315177	-0.287718	0.002	0.003	1	Diabetes+_Vs_Diabetes-
RNASE2	0.316543	0.0877395	0.003	0.004	1	Diabetes+_Vs_Diabetes-
CD40	0.322155	0.186264	0.008	0.008	1	Diabetes+_Vs_Diabetes-
TLR8	0.324852	0.0466599	0.003	0.004	1	Diabetes+_Vs_Diabetes-
CD24	0.326312	-0.322436	0.001	0.001	1	Diabetes+_Vs_Diabetes-
SYNE1	0.326713	0.0802967	0.133	0.13	1	Diabetes+_Vs_Diabetes-
CCR6	0.339235	0.146317	0.02	0.019	1	Diabetes+_Vs_Diabetes-
CD300A	0.340907	-0.0380429	0.078	0.081	1	Diabetes+_Vs_Diabetes-
FAM65B	0.341711	0.00481344	0.276	0.282	1	Diabetes+_Vs_Diabetes-
KLRK1	0.343768	0.222038	0.025	0.024	1	Diabetes+_Vs_Diabetes-
PDIA4	0.346799	0.0890196	0.074	0.071	1	Diabetes+_Vs_Diabetes-
KIAA0101	0.348788	0.216698	0.001	0.002	1	Diabetes+_Vs_Diabetes-
CXCR1	0.357177	0.575958	0.001	0	1	Diabetes+_Vs_Diabetes-
AIM2	0.357708	-0.437072	0.001	0.001	1	Diabetes+_Vs_Diabetes-
IL15	0.364524	-0.0914081	0.01	0.011	1	Diabetes+_Vs_Diabetes-
TNFRSF13C	0.365842	0.439113	0.001	0.001	1	Diabetes+_Vs_Diabetes-
TNFSF13B	0.367224	-0.0800499	0.021	0.022	1	Diabetes+_Vs_Diabetes-
SH3BGRL2	0.374269	-0.457004	0.001	0.001	1	Diabetes+_Vs_Diabetes-
LGALS1	0.376853	0.090447	0.311	0.318	1	Diabetes+_Vs_Diabetes-
CCR5	0.377723	-0.134667	0.007	0.008	1	Diabetes+_Vs_Diabetes-
PAX5	0.378844	0.266182	0.001	0.001	1	Diabetes+_Vs_Diabetes-
IRF8	0.381949	0.0253215	0.02	0.019	1	Diabetes+_Vs_Diabetes-
SH2D1B	0.386076	-0.500929	0.001	0.001	1	Diabetes+_Vs_Diabetes-
CD8A	0.388057	0.0564616	0.02	0.021	1	Diabetes+_Vs_Diabetes-
GCA	0.389293	0.140664	0.022	0.021	1	Diabetes+_Vs_Diabetes-
GNG11	0.397701	2.45131	0.001	0	1	Diabetes+_Vs_Diabetes-
IL1RN	0.398033	-0.00523765	0.001	0.001	1	Diabetes+_Vs_Diabetes-
AURKB	0.407616	-0.104554	0.002	0.003	1	Diabetes+_Vs_Diabetes-
IL12A	0.423276	0.166282	0.003	0.003	1	Diabetes+_Vs_Diabetes-
SLC35G2	0.450299	-0.428622	0.001	0.001	1	Diabetes+_Vs_Diabetes-
SLC25A37	0.451092	0.0817103	0.015	0.014	1	Diabetes+_Vs_Diabetes-
S100A10	0.462318	0.0646186	0.656	0.656	1	Diabetes+_Vs_Diabetes-
FOSL1	0.468223	-0.486834	0.001	0.001	1	Diabetes+_Vs_Diabetes-
ATF6B	0.487696	0.122583	0.004	0.004	1	Diabetes+_Vs_Diabetes-
TYMS	0.500392	-0.0916099	0.001	0.001	1	Diabetes+_Vs_Diabetes-
FGFBP2	0.506977	0.310879	0.075	0.078	1	Diabetes+_Vs_Diabetes-
HOPX	0.519318	0.192426	0.119	0.117	1	Diabetes+_Vs_Diabetes-
SCPEP1	0.522273	0.0957557	0.042	0.041	1	Diabetes+_Vs_Diabetes-
FBP1	0.525222	0.0548418	0.019	0.018	1	Diabetes+_Vs_Diabetes-
CTLA4	0.541931	0.064959	0.096	0.098	1	Diabetes+_Vs_Diabetes-
CD36	0.547009	0.339232	0.011	0.011	1	Diabetes+_Vs_Diabetes-
CAMKK2	0.571875	-0.00212842	0.022	0.023	1	Diabetes+_Vs_Diabetes-
FTH1	0.576073	0.0674732	0.061	0.059	1	Diabetes+_Vs_Diabetes-
EGR3	0.578238	0.0750209	0.001	0.001	1	Diabetes+_Vs_Diabetes-
GZMA	0.578624	-0.00563101	0.151	0.153	1	Diabetes+_Vs_Diabetes-
LYZ	0.592479	0.385249	0.105	0.104	1	Diabetes+_Vs_Diabetes-
C1QA	0.603931	-0.476073	0.002	0.002	1	Diabetes+_Vs_Diabetes-
BLNK	0.612746	0.178876	0.001	0.001	1	Diabetes+_Vs_Diabetes-
KDELR1	0.620055	0.0349909	0.037	0.036	1	Diabetes+_Vs_Diabetes-
VSIG4	0.626524	0.119903	0.001	0.001	1	Diabetes+_Vs_Diabetes-
POU2AF1	0.638622	-0.0929669	0.003	0.003	1	Diabetes+_Vs_Diabetes-
TRBC2	0.64397	0.0392105	0.892	0.895	1	Diabetes+_Vs_Diabetes-
HAVCR2	0.646459	-0.0702795	0.007	0.008	1	Diabetes+_Vs_Diabetes-
MGST1	0.647163	0.195345	0.007	0.007	1	Diabetes+_Vs_Diabetes-
SLC7A7	0.657832	0.0396699	0.013	0.013	1	Diabetes+_Vs_Diabetes-
RAB27B	0.658707	0.0641679	0.005	0.004	1	Diabetes+_Vs_Diabetes-
ZNF683	0.661638	0.213945	0.016	0.015	1	Diabetes+_Vs_Diabetes-
CD48	0.666423	0.0263369	0.896	0.904	1	Diabetes+_Vs_Diabetes-
LAG3	0.671696	-0.0112052	0.013	0.013	1	Diabetes+_Vs_Diabetes-
TMEM97	0.67204	-0.0596165	0.004	0.005	1	Diabetes+_Vs_Diabetes-
IER3	0.679473	-0.086426	0.012	0.012	1	Diabetes+_Vs_Diabetes-
CX3CR1	0.681234	0.0064591	0.02	0.02	1	Diabetes+_Vs_Diabetes-
LYN	0.692073	0.0160405	0.025	0.025	1	Diabetes+_Vs_Diabetes-
LAT2	0.6957	-0.0103397	0.011	0.011	1	Diabetes+_Vs_Diabetes-
CD160	0.703547	0.057111	0.003	0.003	1	Diabetes+_Vs_Diabetes-
TIAF1	0.70979	0.0867899	0.114	0.114	1	Diabetes+_Vs_Diabetes-
CD63	0.710595	0.0212324	0.235	0.236	1	Diabetes+_Vs_Diabetes-
PRF1	0.721565	0.27725	0.073	0.075	1	Diabetes+_Vs_Diabetes-
ASAH1	0.722305	0.00729918	0.086	0.087	1	Diabetes+_Vs_Diabetes-
CCR8	0.728462	-0.189365	0.001	0.001	1	Diabetes+_Vs_Diabetes-
TNFRSF8	0.729118	-0.218263	0.001	0.001	1	Diabetes+_Vs_Diabetes-
PTTG2	0.732326	0.0531929	0.011	0.011	1	Diabetes+_Vs_Diabetes-
S100A8	0.733837	0.0386554	0.003	0.003	1	Diabetes+_Vs_Diabetes-
FLT3	0.755825	0.026195	0.001	0.001	1	Diabetes+_Vs_Diabetes-
CCR9	0.756239	-0.295615	0.001	0.001	1	Diabetes+_Vs_Diabetes-
IL23R	0.767539	-0.081251	0.121	0.12	1	Diabetes+_Vs_Diabetes-
TRBV3.1	0.767614	-0.088984	0.007	0.008	1	Diabetes+_Vs_Diabetes-
CCL20	0.771118	0.0974838	0.002	0.002	1	Diabetes+_Vs_Diabetes-
MNDA	0.784686	0.107494	0.014	0.014	1	Diabetes+_Vs_Diabetes-
PDCD1	0.786487	-0.110106	0.001	0.001	1	Diabetes+_Vs_Diabetes-
KLRG1	0.794323	-0.00807165	0.055	0.055	1	Diabetes+_Vs_Diabetes-
GZMH	0.795913	0.365701	0.085	0.085	1	Diabetes+_Vs_Diabetes-
GZMK	0.801543	0.0111906	0.088	0.087	1	Diabetes+_Vs_Diabetes-
CD86	0.808025	0.0299488	0.007	0.007	1	Diabetes+_Vs_Diabetes-
LTA	0.810114	-0.00435833	0.04	0.04	1	Diabetes+_Vs_Diabetes-
YBX3	0.81198	-0.0351336	0.023	0.024	1	Diabetes+_Vs_Diabetes-
CLC	0.816012	0.544725	0.002	0.003	1	Diabetes+_Vs_Diabetes-
PMCH	0.818295	1.17303	0.001	0.001	1	Diabetes+_Vs_Diabetes-
CD38	0.823373	-0.0897209	0.006	0.006	1	Diabetes+_Vs_Diabetes-
CD72	0.825576	0.101901	0.004	0.004	1	Diabetes+_Vs_Diabetes-
CD8B	0.8266	0.0487126	0.007	0.007	1	Diabetes+_Vs_Diabetes-
KLRC4.KLRK1	0.826966	0.0569574	0.03	0.029	1	Diabetes+_Vs_Diabetes-
LAP3	0.82992	0.0112905	0.08	0.08	1	Diabetes+_Vs_Diabetes-
CMKLR1	0.835964	-0.190844	0.003	0.003	1	Diabetes+_Vs_Diabetes-
MYC	0.846959	0.0239202	0.23	0.23	1	Diabetes+_Vs_Diabetes-
CXCL2	0.850352	1.1502	0.001	0.001	1	Diabetes+_Vs_Diabetes-
ADGRE1	0.855208	-0.0273194	0.022	0.023	1	Diabetes+_Vs_Diabetes-
ANXA5	0.868312	0.00303292	0.185	0.185	1	Diabetes+_Vs_Diabetes-
KIR2DL1	0.872765	0.120656	0.002	0.002	1	Diabetes+_Vs_Diabetes-
IL7R	0.872988	-0.0254602	0.635	0.631	1	Diabetes+_Vs_Diabetes-
KLRC1	0.879052	0.0832971	0.005	0.005	1	Diabetes+_Vs_Diabetes-
FPR1	0.888657	0.0975552	0.013	0.013	1	Diabetes+_Vs_Diabetes-
B3GALT2	0.92191	0.145864	0.001	0.001	1	Diabetes+_Vs_Diabetes-
PCNA	0.930064	-0.0136662	0.036	0.036	1	Diabetes+_Vs_Diabetes-
SAMD3	0.932822	0.0134969	0.096	0.095	1	Diabetes+_Vs_Diabetes-
C3AR1	0.938512	-0.100123	0.007	0.007	1	Diabetes+_Vs_Diabetes-
JUN	0.946379	-0.0232099	0.126	0.125	1	Diabetes+_Vs_Diabetes-
CD300C	0.946774	0.068007	0.003	0.003	1	Diabetes+_Vs_Diabetes-
LILRB4	0.947063	0.00501857	0.003	0.003	1	Diabetes+_Vs_Diabetes-
RNASE6	0.951028	0.0680144	0.013	0.013	1	Diabetes+_Vs_Diabetes-
CD9	0.951606	0.089095	0.003	0.003	1	Diabetes+_Vs_Diabetes-
CCL4	0.956914	-0.0133094	0.028	0.028	1	Diabetes+_Vs_Diabetes-
KLRC4	0.959182	-0.0639375	0.002	0.002	1	Diabetes+_Vs_Diabetes-
FCER2	0.959198	0.0493528	0.002	0.002	1	Diabetes+_Vs_Diabetes-
FASLG	0.960611	-0.0492816	0.002	0.002	1	Diabetes+_Vs_Diabetes-
F13A1	0.960768	0.318328	0.005	0.005	1	Diabetes+_Vs_Diabetes-
CCR1	0.964833	0.198657	0.001	0.001	1	Diabetes+_Vs_Diabetes-
CD33	0.967719	0.115956	0.009	0.009	1	Diabetes+_Vs_Diabetes-
BTLA	0.970812	-0.0120502	0.013	0.013	1	Diabetes+_Vs_Diabetes-
FUT4	0.977272	0.0766118	0.006	0.006	1	Diabetes+_Vs_Diabetes-
MZB1	0.981262	-0.0645903	0.003	0.003	1	Diabetes+_Vs_Diabetes-
VNN2	0.982655	0.0219661	0.046	0.046	1	Diabetes+_Vs_Diabetes-
SLC11A1	0.991683	0.000644351	0.011	0.011	1	Diabetes+_Vs_Diabetes-
CCR2	0.99596	0.0304963	0.013	0.013	1	Diabetes+_Vs_Diabetes-

## Sheet: Sex
	p_val	avg_log2FC	pct.1	pct.2	p_val_adj	Type
IL3RA	0.00319044	1.25337	0.002	0.001	1	male_Vs_female
TLR9	0.0712568	0.980789	0.001	0.001	1	male_Vs_female
LAMP3	0.00750003	0.94522	0.006	0.004	1	male_Vs_female
MMRN1	0.26729	0.884367	0.001	0	1	male_Vs_female
C1QB	0.00925919	0.839986	0.001	0	1	male_Vs_female
PTGDR2	0.0698564	0.837805	0.004	0.002	1	male_Vs_female
SLC35G2	0.313592	0.712122	0.001	0	1	male_Vs_female
CD200	0.0466634	0.701147	0.003	0.002	1	male_Vs_female
KLRC3	0.18829	0.691121	0.003	0.002	1	male_Vs_female
PDCD1	0.334952	0.661941	0.001	0.001	1	male_Vs_female
CCR3	0.427525	0.613834	0.001	0	1	male_Vs_female
ZBTB16	0.0144205	0.613191	0.004	0.003	1	male_Vs_female
CXCR6	0.115763	0.496866	0.003	0.002	1	male_Vs_female
IL12A	0.141285	0.488376	0.003	0.002	1	male_Vs_female
SNCA	0.820412	0.480868	0.002	0.002	1	male_Vs_female
CCR4	0.0880856	0.464856	0.006	0.004	1	male_Vs_female
CD52	7.01707e-181	-0.320049	0.982	0.987	3.41731e-178	male_Vs_female
JUNB	5.95667e-130	-0.595044	0.38	0.498	2.9009e-127	male_Vs_female
CR2	0.197582	0.434319	0.004	0.003	1	male_Vs_female
TNFRSF8	0.298563	0.434309	0.002	0.001	1	male_Vs_female
CCR2	0.00122114	0.420112	0.014	0.01	0.594696	male_Vs_female
CMKLR1	0.357301	0.41477	0.003	0.003	1	male_Vs_female
SLC2A3	3.11242e-125	-1.00816	0.107	0.194	1.51575e-122	male_Vs_female
RORC	0.00147027	0.406828	0.016	0.012	0.716022	male_Vs_female
STAT1	0.00126711	0.405675	0.027	0.021	0.617082	male_Vs_female
ATF6B	0.213752	0.33942	0.004	0.003	1	male_Vs_female
SPON2	0.199293	0.325891	0.003	0.003	1	male_Vs_female
LAIR2	0.646105	0.293983	0.023	0.022	1	male_Vs_female
ACKR3	0.196696	0.287949	0.006	0.005	1	male_Vs_female
CXCR2	0.379281	0.2669	0.001	0.001	1	male_Vs_female
KLRC4	0.475841	0.264477	0.002	0.002	1	male_Vs_female
KCNE3	0.00784033	0.257329	0.006	0.004	1	male_Vs_female
HLA.B	5.19186e-122	-0.254451	0.997	0.996	2.52843e-119	male_Vs_female
CCR10	0.840624	0.248248	0.002	0.002	1	male_Vs_female
TNFSF14	0.402799	0.242965	0.003	0.003	1	male_Vs_female
CCR8	0.714006	0.230143	0.001	0.001	1	male_Vs_female
PLIN2	0.0127679	0.220216	0.031	0.026	1	male_Vs_female
B3GALT2	0.46643	0.214761	0.001	0.001	1	male_Vs_female
CCL3	0.643529	0.198831	0.008	0.007	1	male_Vs_female
IFITM3	4.19665e-88	-0.503841	0.293	0.384	2.04377e-85	male_Vs_female
KIR2DL1	0.696313	0.175507	0.002	0.002	1	male_Vs_female
FASLG	0.744622	0.167705	0.002	0.002	1	male_Vs_female
CD1C	0.5795	0.165332	0.002	0.001	1	male_Vs_female
LILRB1	0.00642504	0.1578	0.032	0.027	1	male_Vs_female
FLT3	0.604204	0.151892	0.001	0.001	1	male_Vs_female
KLRC1	0.447511	0.148662	0.005	0.004	1	male_Vs_female
CD72	0.313376	0.139355	0.004	0.004	1	male_Vs_female
CMTM2	0.943269	0.133702	0.001	0.001	1	male_Vs_female
NCF1	0.759785	0.132445	0.001	0.001	1	male_Vs_female
FGFBP2	0.0051497	0.131993	0.079	0.071	1	male_Vs_female
IGHG2-secreted	0.0117796	0.130139	0.004	0.006	1	male_Vs_female
SLC25A37	0.416111	0.116507	0.015	0.014	1	male_Vs_female
SPN	0.210115	0.114308	0.03	0.027	1	male_Vs_female
CCL20	0.974706	0.10984	0.002	0.002	1	male_Vs_female
IRF8	0.767103	0.10666	0.02	0.019	1	male_Vs_female
NCF1C	0.831286	0.106498	0.001	0.001	1	male_Vs_female
CAMKK2	0.3339	0.104989	0.023	0.022	1	male_Vs_female
LILRB4	0.829562	0.104138	0.003	0.003	1	male_Vs_female
TNFRSF25	0.588968	0.0973588	0.105	0.104	1	male_Vs_female
CCL4	0.108788	0.095923	0.028	0.026	1	male_Vs_female
HLA.DPA1	0.00267848	0.0904507	0.146	0.134	1	male_Vs_female
LAG3	0.523611	0.0861054	0.013	0.012	1	male_Vs_female
IL18RAP	0.149515	0.0851694	0.024	0.021	1	male_Vs_female
CD40	0.773953	0.0837902	0.008	0.008	1	male_Vs_female
S1PR5	0.951075	0.0708236	0.024	0.024	1	male_Vs_female
IL7R	0.0528082	0.0623213	0.634	0.628	1	male_Vs_female
TNFRSF13C	0.914509	0.058106	0.001	0.001	1	male_Vs_female
CD300A	0.246625	0.0552184	0.08	0.077	1	male_Vs_female
CD274	0.845648	0.0520421	0.009	0.009	1	male_Vs_female
CCR5	0.105364	0.0500846	0.008	0.006	1	male_Vs_female
C3AR1	0.85752	0.0494851	0.007	0.007	1	male_Vs_female
CCL5	0.0383272	0.0479651	0.225	0.215	1	male_Vs_female
CD247	0.144721	0.0422924	0.184	0.177	1	male_Vs_female
CD163	0.152639	0.0407021	0.008	0.006	1	male_Vs_female
FCGR3A	0.587367	0.0398949	0.04	0.038	1	male_Vs_female
SLC11A1	0.125036	0.0358231	0.012	0.01	1	male_Vs_female
SLC7A7	0.485927	0.0334305	0.013	0.013	1	male_Vs_female
CST7	0.112018	0.026758	0.163	0.156	1	male_Vs_female
CD24	0.944898	0.0252296	0.001	0.001	1	male_Vs_female
CX3CR1	0.843561	0.0237662	0.02	0.02	1	male_Vs_female
CD38	0.793571	0.0193864	0.006	0.006	1	male_Vs_female
B3GAT1	0.435838	0.0130326	0.009	0.009	1	male_Vs_female
PAX5	0.752319	0.0114565	0.001	0.001	1	male_Vs_female
TRAT1	0.238373	0.00787468	0.152	0.147	1	male_Vs_female
TOP2A	0.479618	0.00507766	0.001	0.001	1	male_Vs_female
FBP1	0.916607	0.00477546	0.019	0.019	1	male_Vs_female
IL18	0.679585	0.00299733	0.002	0.003	1	male_Vs_female
LAT	0.241295	0.0019488	0.454	0.447	1	male_Vs_female
RPN2	0.475028	0.000547304	0.222	0.226	1	male_Vs_female
IL15	0.774923	-0.00332849	0.011	0.011	1	male_Vs_female
SIGLEC10	0.884986	-0.00660592	0.006	0.006	1	male_Vs_female
RASGEF1B	0.401361	-0.00710243	0.006	0.007	1	male_Vs_female
TNFSF10	0.638005	-0.00992518	0.124	0.126	1	male_Vs_female
CHI3L2	0.989192	-0.0125936	0.03	0.03	1	male_Vs_female
PIK3AP1	0.121409	-0.0165515	0.015	0.017	1	male_Vs_female
FPR1	0.951929	-0.0243672	0.013	0.013	1	male_Vs_female
KLRB1	0.00135108	-0.0327706	0.243	0.227	0.657974	male_Vs_female
CD8A	0.842071	-0.0339618	0.021	0.021	1	male_Vs_female
XBP1	1.89099e-81	-0.782962	0.172	0.251	9.20911e-79	male_Vs_female
SH2D1B	0.584567	-0.0443709	0.001	0.001	1	male_Vs_female
LAT2	0.562975	-0.0449912	0.011	0.011	1	male_Vs_female
LAP3	0.266602	-0.0489496	0.079	0.082	1	male_Vs_female
FCER2	0.871239	-0.0501754	0.002	0.002	1	male_Vs_female
LGALS3	0.818782	-0.0545031	0.062	0.062	1	male_Vs_female
TRGC2	0.0676856	-0.0562889	0.103	0.097	1	male_Vs_female
CD8B	0.304839	-0.0563444	0.006	0.007	1	male_Vs_female
YBX3	0.564866	-0.0582858	0.023	0.024	1	male_Vs_female
RNASE6	0.930667	-0.0610694	0.013	0.013	1	male_Vs_female
PDIA6	0.701284	-0.0637709	0.086	0.087	1	male_Vs_female
IGHD-membrane	0.490153	-0.064855	0.004	0.005	1	male_Vs_female
GIMAP2	0.0601482	-0.0655525	0.283	0.292	1	male_Vs_female
CCR6	0.563081	-0.065797	0.019	0.02	1	male_Vs_female
SAMD3	0.0666857	-0.0676256	0.094	0.1	1	male_Vs_female
ITGAX	0.0493223	-0.0698734	0.031	0.034	1	male_Vs_female
TNFSF13	0.936967	-0.0699199	0.025	0.024	1	male_Vs_female
IGHG1-secreted	0.0381106	-0.07181	0.003	0.004	1	male_Vs_female
LTA	0.46468	-0.0728936	0.039	0.041	1	male_Vs_female
CD3E	9.85742e-65	-0.275679	0.824	0.857	4.80056e-62	male_Vs_female
CXCR4	7.31864e-59	-0.363838	0.642	0.704	3.56418e-56	male_Vs_female
C10orf54	0.000797886	-0.0840147	0.336	0.353	0.38857	male_Vs_female
CLEC4D	0.721784	-0.0872292	0.002	0.003	1	male_Vs_female
IGHM-secreted	0.334934	-0.0876928	0.007	0.007	1	male_Vs_female
APOBEC3G	0.23547	-0.0894299	0.117	0.121	1	male_Vs_female
ASAH1	0.0469068	-0.0899792	0.084	0.09	1	male_Vs_female
LYN	0.177335	-0.0918701	0.024	0.027	1	male_Vs_female
FCER1G	0.134761	-0.0920671	0.058	0.054	1	male_Vs_female
ADA	0.0563797	-0.0920797	0.109	0.116	1	male_Vs_female
TGFBI	0.0758016	-0.0956221	0.027	0.024	1	male_Vs_female
LIPA	0.00972625	-0.0962496	0.167	0.178	1	male_Vs_female
CD74	1.07071e-56	-0.198603	0.578	0.647	5.21435e-54	male_Vs_female
ANXA5	0.000385664	-0.0990275	0.181	0.196	0.187819	male_Vs_female
IL15RA	0.425443	-0.104695	0.02	0.022	1	male_Vs_female
PDIA4	0.110588	-0.115666	0.071	0.076	1	male_Vs_female
BTG1	1.27515e-52	-0.332577	0.591	0.653	6.20998e-50	male_Vs_female
NINJ2	0.548028	-0.118349	0.026	0.027	1	male_Vs_female
IL32	4.0871e-52	-0.303472	0.854	0.873	1.99042e-49	male_Vs_female
NKG7	0.0581523	-0.119163	0.164	0.156	1	male_Vs_female
KLRF1	0.617741	-0.119333	0.021	0.022	1	male_Vs_female
VPS28	0.000205968	-0.121197	0.238	0.255	0.100307	male_Vs_female
EOMES	0.537133	-0.121863	0.002	0.003	1	male_Vs_female
TLR8	0.91934	-0.124603	0.004	0.004	1	male_Vs_female
DOCK8	0.00512315	-0.127135	0.107	0.116	1	male_Vs_female
TNFSF13B	0.130573	-0.12841	0.021	0.023	1	male_Vs_female
RGS1	0.00577264	-0.131839	0.117	0.126	1	male_Vs_female
ITGAE	0.02405	-0.132789	0.104	0.111	1	male_Vs_female
GZMH	0.217619	-0.134996	0.087	0.082	1	male_Vs_female
CD69	6.95518e-52	-0.397156	0.398	0.471	3.38717e-49	male_Vs_female
R3HDM4	1.97553e-51	-0.542403	0.17	0.233	9.62083e-49	male_Vs_female
TTYH3	0.737068	-0.135828	0.003	0.004	1	male_Vs_female
LY86	0.319277	-0.139521	0.014	0.015	1	male_Vs_female
ACSL1	0.615694	-0.140216	0.018	0.019	1	male_Vs_female
VNN2	0.0839038	-0.140294	0.045	0.049	1	male_Vs_female
CD86	0.285661	-0.142235	0.007	0.008	1	male_Vs_female
XPO6	0.000726046	-0.144583	0.138	0.151	0.353584	male_Vs_female
KLRG1	0.715246	-0.149749	0.055	0.055	1	male_Vs_female
HLA.DMA	0.0249971	-0.149825	0.061	0.067	1	male_Vs_female
CD44	1.33433e-49	-0.425295	0.344	0.412	6.49821e-47	male_Vs_female
TBX21	0.115092	-0.157361	0.043	0.046	1	male_Vs_female
FOXP3	0.728326	-0.157362	0.029	0.028	1	male_Vs_female
PIK3IP1	1.27804e-47	-0.376286	0.639	0.681	6.22403e-45	male_Vs_female
ENTPD1	0.934883	-0.158139	0.005	0.005	1	male_Vs_female
CYTIP	6.22685e-45	-0.468782	0.306	0.37	3.03248e-42	male_Vs_female
IER3	0.482366	-0.158925	0.012	0.013	1	male_Vs_female
VSIG4	0.8295	-0.15908	0.001	0.001	1	male_Vs_female
ZAP70	0.00134194	-0.159605	0.127	0.138	0.653523	male_Vs_female
SOD2	0.0700473	-0.159739	0.026	0.03	1	male_Vs_female
TLR2	0.511668	-0.161045	0.017	0.018	1	male_Vs_female
SORL1	1.37917e-44	-0.547038	0.143	0.198	6.71654e-42	male_Vs_female
CTSW	0.00135069	-0.163417	0.16	0.172	0.657786	male_Vs_female
LGALS9	0.000189866	-0.16397	0.085	0.097	0.0924646	male_Vs_female
CCR7	9.08281e-44	-0.547389	0.269	0.331	4.42333e-41	male_Vs_female
DUSP1	4.92342e-43	-0.238569	0.538	0.602	2.39771e-40	male_Vs_female
SRGN	5.39975e-42	-0.657912	0.065	0.103	2.62968e-39	male_Vs_female
CNOT2	0.000436295	-0.171101	0.112	0.124	0.212476	male_Vs_female
GCA	0.285715	-0.172114	0.021	0.023	1	male_Vs_female
CD48	1.79673e-41	-0.20411	0.896	0.912	8.75007e-39	male_Vs_female
LEF1	1.37112e-40	-0.363069	0.391	0.456	6.67737e-38	male_Vs_female
ITM2B	3.52337e-40	-0.277694	0.671	0.714	1.71588e-37	male_Vs_female
ARL4C	7.64058e-40	-0.440301	0.284	0.345	3.72096e-37	male_Vs_female
FYB	2.43934e-38	-0.392078	0.389	0.448	1.18796e-35	male_Vs_female
ICOS	1.00001e-37	-0.66954	0.088	0.129	4.87006e-35	male_Vs_female
ITGB2	2.40351e-34	-0.245294	0.61	0.657	1.17051e-31	male_Vs_female
SCPEP1	0.0185102	-0.188837	0.04	0.045	1	male_Vs_female
CXCR3	0.0376899	-0.193964	0.027	0.031	1	male_Vs_female
CSF3R	0.0523236	-0.194359	0.022	0.025	1	male_Vs_female
CD4	7.1296e-34	-0.31628	0.417	0.474	3.47212e-31	male_Vs_female
LTB	1.64257e-33	-0.425221	0.143	0.191	7.9993e-31	male_Vs_female
DPP4	4.54217e-33	-0.662951	0.073	0.109	2.21204e-30	male_Vs_female
IL1RN	0.497263	-0.206627	0.001	0.001	1	male_Vs_female
AQP9	0.362935	-0.206683	0.004	0.005	1	male_Vs_female
TNF	0.0221975	-0.206915	0.044	0.049	1	male_Vs_female
CD79B	0.000622313	-0.20736	0.038	0.045	0.303066	male_Vs_female
CD37	2.39642e-32	-0.230965	0.638	0.68	1.16706e-29	male_Vs_female
LYZ	6.71843e-30	-0.618076	0.094	0.131	3.27188e-27	male_Vs_female
G0S2	0.956321	-0.212764	0.001	0.001	1	male_Vs_female
CXCL16	0.490816	-0.214866	0.012	0.011	1	male_Vs_female
TTC38	0.00698661	-0.215884	0.014	0.018	1	male_Vs_female
PXN	1.46707e-27	-0.395294	0.172	0.217	7.14463e-25	male_Vs_female
TREM1	0.368385	-0.217541	0.003	0.004	1	male_Vs_female
FOSB	2.12663e-27	-0.216567	0.347	0.405	1.03567e-24	male_Vs_female
SDCBP	4.44061e-27	-0.42805	0.123	0.162	2.16258e-24	male_Vs_female
GZMK	0.00756377	-0.218977	0.085	0.093	1	male_Vs_female
RORA	6.21491e-27	-0.627928	0.057	0.086	3.02666e-24	male_Vs_female
FCGR2A	0.177913	-0.219717	0.012	0.014	1	male_Vs_female
ITGAM	0.00277589	-0.220379	0.037	0.043	1	male_Vs_female
CD79A	0.000153885	-0.221713	0.011	0.015	0.0749419	male_Vs_female
CD3D	1.28404e-26	-0.194404	0.832	0.845	6.2533e-24	male_Vs_female
MNDA	0.938231	-0.223195	0.014	0.014	1	male_Vs_female
GLUL	0.00061548	-0.223266	0.115	0.126	0.299739	male_Vs_female
S100A10	5.719e-26	-0.212131	0.644	0.684	2.78515e-23	male_Vs_female
KDELR1	0.00460942	-0.224883	0.035	0.04	1	male_Vs_female
VPREB3	0.365563	-0.227238	0.001	0.001	1	male_Vs_female
BCL2	1.00216e-25	-0.590888	0.118	0.155	4.88052e-23	male_Vs_female
ITGA4	1.59077e-24	-0.478124	0.159	0.199	7.74707e-22	male_Vs_female
FCN1	0.000439329	-0.229349	0.1	0.112	0.213953	male_Vs_female
CD7	3.36144e-24	-0.380793	0.165	0.206	1.63702e-21	male_Vs_female
CD5	6.5383e-24	-0.318585	0.347	0.394	3.18415e-21	male_Vs_female
GIMAP5	6.72844e-23	-0.365056	0.237	0.281	3.27675e-20	male_Vs_female
BTLA	0.0591734	-0.231455	0.012	0.015	1	male_Vs_female
S100A9	0.023491	-0.233516	0.32	0.307	1	male_Vs_female
BIRC3	1.94318e-22	-0.456032	0.093	0.125	9.4633e-20	male_Vs_female
IL2RA	0.0141157	-0.234205	0.032	0.036	1	male_Vs_female
DUSP2	2.50892e-22	-0.298936	0.204	0.247	1.22185e-19	male_Vs_female
NEAT1	3.14976e-22	-0.621342	0.146	0.182	1.53393e-19	male_Vs_female
IFITM2	6.43694e-22	-0.217832	0.51	0.554	3.13479e-19	male_Vs_female
IL12RB1	0.000378081	-0.238334	0.042	0.05	0.184126	male_Vs_female
BIN2	6.74837e-21	-0.236718	0.446	0.489	3.28646e-18	male_Vs_female
IRF4	0.324683	-0.238721	0.017	0.018	1	male_Vs_female
ICAM1	0.0493198	-0.239673	0.013	0.016	1	male_Vs_female
PRF1	0.696547	-0.239692	0.074	0.075	1	male_Vs_female
ZNF683	0.0761993	-0.241031	0.015	0.017	1	male_Vs_female
EGR1	0.0129635	-0.241051	0.021	0.025	1	male_Vs_female
MGST1	0.353388	-0.24148	0.007	0.007	1	male_Vs_female
KLF2	5.85447e-20	-0.16972	0.662	0.701	2.85113e-17	male_Vs_female
PELI1	3.49722e-17	-0.522345	0.062	0.085	1.70315e-14	male_Vs_female
IGBP1	5.586e-17	-0.342163	0.141	0.173	2.72038e-14	male_Vs_female
CD6	1.69814e-16	-0.219182	0.575	0.604	8.26996e-14	male_Vs_female
CD33	0.0358106	-0.251713	0.008	0.01	1	male_Vs_female
MS4A1	0.0298583	-0.252981	0.013	0.015	1	male_Vs_female
CD83	0.00842271	-0.253158	0.019	0.023	1	male_Vs_female
PSEN1	0.00865963	-0.254373	0.018	0.022	1	male_Vs_female
TRBC2	3.20763e-16	-0.233929	0.895	0.89	1.56212e-13	male_Vs_female
TIGIT	0.00513503	-0.256488	0.019	0.024	1	male_Vs_female
KLRC4.KLRK1	0.108704	-0.257368	0.029	0.031	1	male_Vs_female
HAVCR2	0.0276561	-0.257665	0.007	0.009	1	male_Vs_female
BCL6	5.85596e-16	-0.961946	0.009	0.019	2.85185e-13	male_Vs_female
TCF7	7.14656e-16	-0.0770573	0.191	0.229	3.48037e-13	male_Vs_female
LRP1	0.468361	-0.262999	0.003	0.003	1	male_Vs_female
TXK	2.50582e-15	-0.379578	0.112	0.14	1.22033e-12	male_Vs_female
TMEM97	0.356305	-0.265817	0.004	0.005	1	male_Vs_female
TGFB3	0.0413939	-0.266614	0.01	0.012	1	male_Vs_female
CD14	0.463251	-0.269612	0.04	0.042	1	male_Vs_female
PTTG2	0.141778	-0.271902	0.011	0.012	1	male_Vs_female
IFNGR1	3.3562e-15	-0.402933	0.062	0.083	1.63447e-12	male_Vs_female
FYN	4.66713e-15	-0.182192	0.419	0.457	2.27289e-12	male_Vs_female
CXCL5	0.0840475	-0.273456	0.01	0.012	1	male_Vs_female
VMO1	0.694026	-0.275564	0.001	0.001	1	male_Vs_female
NT5E	9.01703e-15	-1.17431	0.007	0.014	4.39129e-12	male_Vs_female
TKT	1.28253e-14	-0.304796	0.132	0.161	6.2459e-12	male_Vs_female
SELL	3.32134e-14	-0.182761	0.511	0.543	1.61749e-11	male_Vs_female
C5AR1	0.160178	-0.287192	0.023	0.026	1	male_Vs_female
CLEC4E	0.638355	-0.287467	0.009	0.01	1	male_Vs_female
ADGRE1	0.00733021	-0.289422	0.021	0.026	1	male_Vs_female
MXD1	0.0120628	-0.289812	0.012	0.015	1	male_Vs_female
TRBV3.1	0.860437	-0.29688	0.007	0.007	1	male_Vs_female
POU2AF1	0.268082	-0.298223	0.003	0.003	1	male_Vs_female
IL4R	7.81731e-14	-0.272339	0.172	0.203	3.80703e-11	male_Vs_female
FUT4	0.145505	-0.3027	0.006	0.007	1	male_Vs_female
IL2	0.463155	-0.302814	0.002	0.003	1	male_Vs_female
CD28	1.79154e-13	-0.469815	0.061	0.081	8.72478e-11	male_Vs_female
FOXO1	2.59138e-13	-0.554991	0.038	0.054	1.262e-10	male_Vs_female
LCK	2.71713e-13	-0.188702	0.607	0.629	1.32324e-10	male_Vs_female
PMCH	0.0771775	-0.305684	0	0.001	1	male_Vs_female
MCM2	0.0118693	-0.30661	0.011	0.014	1	male_Vs_female
PRDM1	3.42465e-13	-0.355922	0.09	0.114	1.6678e-10	male_Vs_female
HLA.A	4.5164e-13	-0.0984825	0.993	0.982	2.19949e-10	male_Vs_female
TRDC	0.590679	-0.312616	0.02	0.021	1	male_Vs_female
STAT4	2.62502e-12	-0.317399	0.105	0.129	1.27838e-09	male_Vs_female
ARG1	0.1099	-0.314401	0	0.001	1	male_Vs_female
IKZF1	3.40638e-12	-0.312284	0.134	0.16	1.65891e-09	male_Vs_female
TRIB2	4.23583e-12	-0.250093	0.236	0.267	2.06285e-09	male_Vs_female
CD70	0.192968	-0.318507	0.006	0.007	1	male_Vs_female
CD2	6.99332e-12	-0.166572	0.549	0.576	3.40575e-09	male_Vs_female
AIM2	0.34325	-0.319392	0.001	0.002	1	male_Vs_female
PCNA	9.65867e-12	-0.58741	0.032	0.046	4.70377e-09	male_Vs_female
CD244	0.00107652	-0.321767	0.013	0.017	0.524263	male_Vs_female
STAT6	2.55385e-11	-0.313973	0.091	0.112	1.24373e-08	male_Vs_female
LGALS1	4.16289e-11	-0.263913	0.306	0.335	2.02733e-08	male_Vs_female
GZMA	0.00773647	-0.332747	0.15	0.158	1	male_Vs_female
XYLT1	0.0282873	-0.334378	0.015	0.018	1	male_Vs_female
NAIP	0.0223493	-0.334749	0.007	0.009	1	male_Vs_female
FOSL1	0.370813	-0.337547	0.001	0.001	1	male_Vs_female
CBLB	4.44719e-11	-0.501226	0.033	0.047	2.16578e-08	male_Vs_female
NLRP3	0.00208438	-0.346615	0.01	0.013	1	male_Vs_female
STAT3	6.92395e-11	-0.35058	0.08	0.099	3.37196e-08	male_Vs_female
FAM65B	1.15364e-10	-0.229949	0.271	0.3	5.61822e-08	male_Vs_female
CD22	0.00773357	-0.353873	0.004	0.006	1	male_Vs_female
HOPX	0.000330611	-0.355299	0.115	0.127	0.161008	male_Vs_female
CCND2	5.2078e-10	-0.400286	0.065	0.083	2.5362e-07	male_Vs_female
APLP2	6.9318e-10	-0.308712	0.061	0.078	3.37579e-07	male_Vs_female
IKZF3	1.09703e-09	-0.362939	0.062	0.078	5.34255e-07	male_Vs_female
BAX	1.15923e-09	0.253071	0.154	0.131	5.64545e-07	male_Vs_female
RAB27B	0.160361	-0.36437	0.004	0.005	1	male_Vs_female
PTPRC	1.3751e-09	-0.158472	0.543	0.565	6.69672e-07	male_Vs_female
TYMS	0.47923	-0.365941	0.001	0.001	1	male_Vs_female
PASK	1.95812e-09	-0.157902	0.119	0.141	9.53607e-07	male_Vs_female
TCL1A	0.00633809	-0.376308	0.002	0.003	1	male_Vs_female
S100A12	0.00139596	-0.376861	0.044	0.051	0.679832	male_Vs_female
CD9	0.362999	-0.379552	0.002	0.003	1	male_Vs_female
NAMPT	2.21283e-09	-0.489925	0.033	0.045	1.07765e-06	male_Vs_female
CTLA4	4.06549e-09	-0.381676	0.092	0.11	1.97989e-06	male_Vs_female
IGLC3	5.16529e-09	-0.479766	0.021	0.031	2.5155e-06	male_Vs_female
FCER1A	0.19277	-0.388342	0.005	0.006	1	male_Vs_female
SYNE1	5.2357e-09	-0.25037	0.126	0.147	2.54979e-06	male_Vs_female
KLRK1	0.0293791	-0.392493	0.023	0.027	1	male_Vs_female
TGFB1	0.0033585	-0.393789	0.012	0.015	1	male_Vs_female
DUSP4	0.0126085	-0.394146	0.01	0.012	1	male_Vs_female
RUNX3	6.33896e-09	-0.187199	0.234	0.259	3.08708e-06	male_Vs_female
BACH2	0.000149465	-0.396759	0.025	0.032	0.0727896	male_Vs_female
IL23R	6.862e-09	-0.2176	0.115	0.135	3.34179e-06	male_Vs_female
MCM4	0.00417791	-0.399738	0.008	0.011	1	male_Vs_female
LAMP1	1.04098e-08	-0.169602	0.332	0.358	5.06959e-06	male_Vs_female
IKZF2	0.118527	-0.402603	0.005	0.007	1	male_Vs_female
TSPAN14	1.13623e-08	-0.327968	0.062	0.078	5.53344e-06	male_Vs_female
F13A1	0.760284	-0.40536	0.005	0.005	1	male_Vs_female
CD300C	0.252764	-0.407214	0.003	0.004	1	male_Vs_female
F5	0.00187419	-0.411687	0.01	0.013	0.91273	male_Vs_female
VCAN	0.0552137	-0.413593	0.03	0.033	1	male_Vs_female
NR4A1	0.0308172	-0.415972	0.011	0.014	1	male_Vs_female
TARP-refseq	2.74446e-08	0.412233	0.046	0.034	1.33655e-05	male_Vs_female
CTSA	3.65218e-08	-0.224786	0.164	0.186	1.77861e-05	male_Vs_female
TRAC	8.98726e-08	-0.155365	0.873	0.87	4.3768e-05	male_Vs_female
QPCT	0.0668843	-0.427548	0.004	0.005	1	male_Vs_female
CD27	9.47765e-08	-0.118657	0.389	0.416	4.61561e-05	male_Vs_female
IL1R2	0.665259	-0.428166	0.001	0.001	1	male_Vs_female
MCTP2	0.00860332	-0.431002	0.005	0.007	1	male_Vs_female
HLA.DQB1	1.23652e-07	-0.184088	0.069	0.084	6.02186e-05	male_Vs_female
CXCR1	0.49315	-0.443118	0	0.001	1	male_Vs_female
PTAFR	0.0155517	-0.445718	0.004	0.006	1	male_Vs_female
BLNK	0.227284	-0.445826	0.001	0.001	1	male_Vs_female
SELPLG	1.28505e-07	-0.135016	0.423	0.447	6.25819e-05	male_Vs_female
S100A8	0.0808246	-0.448443	0.003	0.004	1	male_Vs_female
VEGFA	0.0503298	-0.448553	0.003	0.004	1	male_Vs_female
GNLY	1.65138e-07	0.190581	0.12	0.102	8.04224e-05	male_Vs_female
TNFSF8	1.69385e-07	-0.222287	0.09	0.107	8.24905e-05	male_Vs_female
IGKC	2.15533e-07	-0.424358	0.028	0.038	0.000104965	male_Vs_female
FOXP1	2.45648e-07	-0.446183	0.027	0.037	0.000119631	male_Vs_female
JUN	3.85361e-07	-0.21216	0.12	0.138	0.000187671	male_Vs_female
IGHA1-secreted	0.000940584	-0.48353	0.005	0.008	0.458064	male_Vs_female
AURKB	0.503354	-0.483653	0.002	0.003	1	male_Vs_female
NCR3	4.90273e-07	-0.505537	0.028	0.037	0.000238763	male_Vs_female
THBS1	0.0774202	-0.49296	0.009	0.011	1	male_Vs_female
RNASE2	0.219461	-0.495968	0.003	0.004	1	male_Vs_female
BCL11B	5.04382e-07	-0.229046	0.2	0.22	0.000245634	male_Vs_female
CTSD	5.76175e-07	-0.258116	0.081	0.096	0.000280597	male_Vs_female
GNAI2	9.08705e-07	-0.0403214	0.193	0.216	0.00044254	male_Vs_female
CD63	1.00875e-06	-0.161795	0.23	0.251	0.000491259	male_Vs_female
SH3BGRL2	0.0746192	-0.524875	0.001	0.001	1	male_Vs_female
BCL2A1	1.11903e-06	-0.272864	0.082	0.096	0.000544968	male_Vs_female
IFNG	1.14322e-06	-0.909526	0.011	0.017	0.000556751	male_Vs_female
SYNE2	1.70672e-06	-0.250016	0.103	0.119	0.000831174	male_Vs_female
TSPAN32	2.48233e-06	-0.227877	0.098	0.114	0.0012089	male_Vs_female
IGHM-membrane	4.28039e-06	-0.0779086	0.02	0.028	0.00208455	male_Vs_female
CASP5	4.31619e-06	-0.135099	0.235	0.256	0.00210198	male_Vs_female
CD96	0.0104767	-0.556656	0.007	0.01	1	male_Vs_female
BPI	0.111918	-0.578799	0.001	0.001	1	male_Vs_female
TC2N	4.40125e-06	-0.350623	0.044	0.054	0.00214341	male_Vs_female
CXCL8	0.00595565	-0.588375	0.006	0.009	1	male_Vs_female
TIAF1	4.95172e-06	-0.235904	0.11	0.125	0.00241149	male_Vs_female
CD3G	5.44212e-06	-0.234699	0.073	0.086	0.00265031	male_Vs_female
IFITM1	6.64073e-06	-0.304553	0.05	0.061	0.00323403	male_Vs_female
GAB2	1.14984e-05	-0.822626	0.004	0.007	0.00559971	male_Vs_female
HLA.DRA	1.27814e-05	-0.118089	0.103	0.118	0.00622452	male_Vs_female
CD160	1.32914e-05	-1.00419	0.002	0.005	0.00647289	male_Vs_female
CXCR5	0.000708156	-0.64827	0.015	0.019	0.344872	male_Vs_female
MZB1	0.00127605	-0.64959	0.002	0.004	0.621435	male_Vs_female
TNFRSF4	1.51968e-05	-0.537974	0.013	0.019	0.00740086	male_Vs_female
STAT5A	1.63735e-05	-0.186775	0.109	0.123	0.00797387	male_Vs_female
KLRD1	1.79254e-05	-0.619302	0.007	0.012	0.00872966	male_Vs_female
CD36	0.000418125	-0.670067	0.01	0.014	0.203627	male_Vs_female
CCR1	0.205205	-0.680616	0.001	0.002	1	male_Vs_female
MMP25	0.00263739	-0.681916	0.004	0.006	1	male_Vs_female
IGHG3-secreted	0.236822	-0.703333	0	0.001	1	male_Vs_female
FTH1	2.83249e-05	-0.230991	0.057	0.068	0.0137942	male_Vs_female
IL12RB2	0.0179032	-0.805608	0.003	0.004	1	male_Vs_female
C1QA	0.870587	-0.807547	0.002	0.002	1	male_Vs_female
CCR9	0.117843	-0.82134	0.001	0.002	1	male_Vs_female
MYC	2.89131e-05	-0.257691	0.225	0.242	0.0140807	male_Vs_female
IL2RB	3.06521e-05	-0.173821	0.135	0.15	0.0149276	male_Vs_female
KIAA0101	0.501406	-0.912817	0.001	0.002	1	male_Vs_female
LIF	0.219677	-0.936082	0	0.001	1	male_Vs_female
GZMB	3.08541e-05	0.450067	0.054	0.044	0.0150259	male_Vs_female
IL1B	3.60156e-05	-0.547804	0.004	0.008	0.0175396	male_Vs_female
FAS	5.92413e-05	-0.279799	0.042	0.05	0.0288505	male_Vs_female
JCHAIN	0.000134941	-1.09132	0.002	0.005	0.0657164	male_Vs_female
CAVIN2	0.308601	-1.11011	0	0.001	1	male_Vs_female
NCAM1	0.147849	-1.11619	0	0.001	1	male_Vs_female
CLC	0.158885	-1.11699	0.002	0.003	1	male_Vs_female
IL18R1	7.07977e-05	0.45412	0.025	0.019	0.0344785	male_Vs_female
KIT	0.0822102	-1.17653	0	0.001	1	male_Vs_female
EGR3	0.00277504	-1.19686	0.001	0.001	1	male_Vs_female
CLEC10A	0.0903022	-1.27007	0.005	0.007	1	male_Vs_female
EBF1	0.00221241	-1.64748	0	0.001	1	male_Vs_female
CXCL2	0.148938	-1.76453	0.001	0.001	1	male_Vs_female
LRRC32	0.0074628	-1.77939	0	0.001	1	male_Vs_female
IL22	0.0684393	-2.62029	0	0.001	1	male_Vs_female
IL13	0.000302117	-2.93077	0	0.001	0.147131	male_Vs_female
GNG11	0.305873	-3.07957	0	0.001	1	male_Vs_female
ITGA2B	0.0227287	-3.7799	0	0.001	1	male_Vs_female
