# Supplementary material for: Sex Differences in Coronary Artery Disease and Diabetes Revealed by scRNA-Seq and CITE-Seq of Human CD4+ T Cells
Source: Int J Mol Sci. 2022 Aug 30;23(17):9875. doi: 10.3390/ijms23179875 (PMC9456056; doi:10.3390/ijms23179875)
Supplement: Supplementary file 1 [file ijms-23-09875-s001.zip › Supplemental Excel Files/Supplemental Excel File 5.xlsx]

## Sheet: 1
	p_val	avg_log2FC	pct.1	pct.2	p_val_adj	Cluster	Type
TCF7	1.49957e-50	0.881824	0.374	0.243	7.30292e-48	1	High_CVD_Vs_Low_CVD
LTB	1.39455e-21	0.511912	0.211	0.139	6.79148e-19	1	High_CVD_Vs_Low_CVD
HLA.A	1.71719e-20	0.151542	0.987	0.991	8.3627e-18	1	High_CVD_Vs_Low_CVD
GNAI2	1.97637e-18	0.607625	0.241	0.173	9.6249e-16	1	High_CVD_Vs_Low_CVD
CD3E	1.54468e-15	0.216802	0.903	0.874	7.52258e-13	1	High_CVD_Vs_Low_CVD
HLA.B	3.00328e-14	0.0648511	0.999	0.997	1.4626e-11	1	High_CVD_Vs_Low_CVD
S100A9	4.13393e-14	-0.0638133	0.271	0.337	2.01322e-11	1	High_CVD_Vs_Low_CVD
CD52	4.44844e-14	0.135452	0.984	0.978	2.16639e-11	1	High_CVD_Vs_Low_CVD
CD7	1.56341e-13	0.379743	0.332	0.266	7.61383e-11	1	High_CVD_Vs_Low_CVD
TNFRSF25	1.00449e-11	0.759696	0.13	0.088	4.89188e-09	1	High_CVD_Vs_Low_CVD
IL32	4.9939e-11	0.0628447	0.785	0.724	2.43203e-08	1	High_CVD_Vs_Low_CVD
IFITM3	2.44562e-10	0.298501	0.351	0.295	1.19102e-07	1	High_CVD_Vs_Low_CVD
IL4R	5.1745e-09	0.457442	0.303	0.253	2.51998e-06	1	High_CVD_Vs_Low_CVD
TRAC	3.63336e-07	0.172028	0.903	0.88	0.000176945	1	High_CVD_Vs_Low_CVD
TSPAN32	7.14938e-07	0.377111	0.158	0.123	0.000348175	1	High_CVD_Vs_Low_CVD
ZAP70	1.13801e-06	0.38939	0.167	0.132	0.000554212	1	High_CVD_Vs_Low_CVD
LCK	1.68682e-06	0.174955	0.717	0.681	0.00082148	1	High_CVD_Vs_Low_CVD
CD6	2.1853e-06	0.172754	0.689	0.65	0.00106424	1	High_CVD_Vs_Low_CVD
DUSP1	2.6474e-06	0.1681	0.524	0.488	0.00128928	1	High_CVD_Vs_Low_CVD
ITGB2	3.68466e-06	0.136568	0.63	0.593	0.00179443	1	High_CVD_Vs_Low_CVD
CD48	6.35595e-06	0.0799634	0.952	0.934	0.00309535	1	High_CVD_Vs_Low_CVD
GAPDH	1.30122e-05	0.0860679	0.705	0.672	0.00633696	1	High_CVD_Vs_Low_CVD
KLF2	1.70972e-05	-0.186475	0.712	0.733	0.00832636	1	High_CVD_Vs_Low_CVD
CD27	1.82593e-05	0.211675	0.539	0.504	0.00889229	1	High_CVD_Vs_Low_CVD
STAT5A	3.6203e-05	0.347119	0.159	0.131	0.0176309	1	High_CVD_Vs_Low_CVD
STAT6	5.74119e-05	0.366623	0.144	0.117	0.0279596	1	High_CVD_Vs_Low_CVD
S100A12	7.28733e-05	-0.0941525	0.032	0.048	0.0354893	1	High_CVD_Vs_Low_CVD
XPO6	7.37332e-05	0.264571	0.211	0.18	0.0359081	1	High_CVD_Vs_Low_CVD
CD3G	7.43161e-05	0.496048	0.093	0.071	0.036192	1	High_CVD_Vs_Low_CVD
FOSB	8.66161e-05	0.27438	0.375	0.343	0.042182	1	High_CVD_Vs_Low_CVD
SELL	9.29113e-05	0.145356	0.747	0.728	0.0452478	1	High_CVD_Vs_Low_CVD
SELPLG	0.000107104	0.168817	0.455	0.424	0.0521599	1	High_CVD_Vs_Low_CVD
S100A10	0.000130913	0.118748	0.536	0.502	0.0637546	1	High_CVD_Vs_Low_CVD
CD3D	0.000228833	0.108395	0.864	0.843	0.111442	1	High_CVD_Vs_Low_CVD
CHI3L2	0.000287499	0.590136	0.064	0.047	0.140012	1	High_CVD_Vs_Low_CVD
CD37	0.000302303	0.0907029	0.758	0.73	0.147222	1	High_CVD_Vs_Low_CVD
JUN	0.000341566	0.424412	0.101	0.081	0.166343	1	High_CVD_Vs_Low_CVD
LTA	0.000417668	0.444229	0.062	0.046	0.203404	1	High_CVD_Vs_Low_CVD
CD74	0.000806681	0.0470367	0.557	0.526	0.392853	1	High_CVD_Vs_Low_CVD
KLRK1	0.00082628	0.627455	0.012	0.006	0.402398	1	High_CVD_Vs_Low_CVD
XBP1	0.00173609	-0.26874	0.234	0.26	0.845476	1	High_CVD_Vs_Low_CVD
KLRC4.KLRK1	0.00242705	0.509464	0.015	0.009	1	1	High_CVD_Vs_Low_CVD
LAIR2	0.00267706	1.68213	0.004	0.001	1	1	High_CVD_Vs_Low_CVD
IL12RB1	0.00269569	0.533933	0.042	0.031	1	1	High_CVD_Vs_Low_CVD
FAM65B	0.00297475	0.146999	0.398	0.37	1	1	High_CVD_Vs_Low_CVD
SDCBP	0.00302472	-0.284325	0.142	0.162	1	1	High_CVD_Vs_Low_CVD
FYN	0.00313549	0.121437	0.456	0.432	1	1	High_CVD_Vs_Low_CVD
SLC2A3	0.00321254	-0.372483	0.114	0.132	1	1	High_CVD_Vs_Low_CVD
NT5E	0.00387602	-0.935569	0.007	0.012	1	1	High_CVD_Vs_Low_CVD
LYZ	0.00416797	0.048542	0.104	0.088	1	1	High_CVD_Vs_Low_CVD
ADA	0.00424772	0.315258	0.114	0.097	1	1	High_CVD_Vs_Low_CVD
TRBC2	0.00430907	0.057222	0.909	0.907	1	1	High_CVD_Vs_Low_CVD
TRAT1	0.00538943	0.17579	0.193	0.172	1	1	High_CVD_Vs_Low_CVD
YBX3	0.00613282	0.329527	0.031	0.022	1	1	High_CVD_Vs_Low_CVD
CD4	0.00616465	0.0933487	0.49	0.465	1	1	High_CVD_Vs_Low_CVD
CASP5	0.00688707	0.137094	0.232	0.209	1	1	High_CVD_Vs_Low_CVD
TC2N	0.00731411	0.309808	0.073	0.059	1	1	High_CVD_Vs_Low_CVD
JUNB	0.00816446	0.12819	0.384	0.36	1	1	High_CVD_Vs_Low_CVD
HLA.DRA	0.00833668	-0.0366575	0.072	0.086	1	1	High_CVD_Vs_Low_CVD
IL1B	0.00862024	-0.61269	0.002	0.005	1	1	High_CVD_Vs_Low_CVD
MYC	0.00956566	-0.19786	0.343	0.365	1	1	High_CVD_Vs_Low_CVD
CCL3	0.012232	-0.69235	0.002	0.005	1	1	High_CVD_Vs_Low_CVD
NAMPT	0.0127814	-0.262856	0.031	0.041	1	1	High_CVD_Vs_Low_CVD
KLRG1	0.0168904	0.565308	0.019	0.013	1	1	High_CVD_Vs_Low_CVD
KLRC3	0.0168935	1.22426	0.003	0.001	1	1	High_CVD_Vs_Low_CVD
TNFSF8	0.0181402	0.207664	0.111	0.096	1	1	High_CVD_Vs_Low_CVD
IGBP1	0.0184271	0.151048	0.193	0.174	1	1	High_CVD_Vs_Low_CVD
CD40	0.0210965	0.618014	0.016	0.011	1	1	High_CVD_Vs_Low_CVD
ANXA5	0.021804	0.119252	0.121	0.106	1	1	High_CVD_Vs_Low_CVD
KLRF1	0.021979	-0.445592	0.007	0.011	1	1	High_CVD_Vs_Low_CVD
HLA.DQB1	0.025196	0.120144	0.039	0.031	1	1	High_CVD_Vs_Low_CVD
LGALS9	0.0253599	0.190031	0.094	0.081	1	1	High_CVD_Vs_Low_CVD
THBS1	0.0256356	-0.412825	0.005	0.009	1	1	High_CVD_Vs_Low_CVD
GZMA	0.0259031	-0.264635	0.017	0.023	1	1	High_CVD_Vs_Low_CVD
CCR7	0.028122	-0.154151	0.514	0.527	1	1	High_CVD_Vs_Low_CVD
PTPRC	0.0281359	0.0699664	0.636	0.612	1	1	High_CVD_Vs_Low_CVD
FLT3	0.0285118	-1.98521	0	0.002	1	1	High_CVD_Vs_Low_CVD
TRDC	0.0296101	0.446747	0.018	0.012	1	1	High_CVD_Vs_Low_CVD
CXCR4	0.0301375	-0.176271	0.633	0.635	1	1	High_CVD_Vs_Low_CVD
SRGN	0.0309418	0.138533	0.042	0.034	1	1	High_CVD_Vs_Low_CVD
KLRD1	0.0312342	-0.862271	0.001	0.003	1	1	High_CVD_Vs_Low_CVD
ICOS	0.0351289	-0.155743	0.098	0.111	1	1	High_CVD_Vs_Low_CVD
CD300A	0.0384203	0.218729	0.041	0.033	1	1	High_CVD_Vs_Low_CVD
BIN2	0.0417631	0.0489364	0.502	0.483	1	1	High_CVD_Vs_Low_CVD
IGHA1-secreted	0.0427478	0.37113	0.007	0.004	1	1	High_CVD_Vs_Low_CVD
TYMS	0.0431709	2.58023	0.001	0	1	1	High_CVD_Vs_Low_CVD
R3HDM4	0.0439133	0.0589441	0.245	0.227	1	1	High_CVD_Vs_Low_CVD
ZNF683	0.0454586	1.17722	0.002	0.001	1	1	High_CVD_Vs_Low_CVD
ZBTB16	0.0481234	-1.01934	0.003	0.005	1	1	High_CVD_Vs_Low_CVD
LAT	0.0489809	0.113058	0.533	0.517	1	1	High_CVD_Vs_Low_CVD
CD83	0.0502519	-0.280851	0.014	0.019	1	1	High_CVD_Vs_Low_CVD
CD247	0.0503075	0.136083	0.235	0.219	1	1	High_CVD_Vs_Low_CVD
GZMH	0.0507516	0.399982	0.011	0.007	1	1	High_CVD_Vs_Low_CVD
CYTIP	0.0548217	-0.0845194	0.375	0.396	1	1	High_CVD_Vs_Low_CVD
TNFSF13B	0.0558175	0.312426	0.018	0.013	1	1	High_CVD_Vs_Low_CVD
CXCL8	0.0558344	-0.26054	0.006	0.009	1	1	High_CVD_Vs_Low_CVD
IL1R2	0.0568147	-2.33654	0	0.001	1	1	High_CVD_Vs_Low_CVD
IFNGR1	0.0574534	-0.125901	0.063	0.072	1	1	High_CVD_Vs_Low_CVD
PRF1	0.0584271	0.201287	0.025	0.02	1	1	High_CVD_Vs_Low_CVD
CD69	0.06098	-0.102714	0.392	0.408	1	1	High_CVD_Vs_Low_CVD
IFITM2	0.0636837	0.0771316	0.529	0.51	1	1	High_CVD_Vs_Low_CVD
TNFSF10	0.067705	0.207309	0.136	0.124	1	1	High_CVD_Vs_Low_CVD
ALAS2	0.0689229	2.6704	0.001	0	1	1	High_CVD_Vs_Low_CVD
EOMES	0.0689229	4.60725	0.001	0	1	1	High_CVD_Vs_Low_CVD
KIAA0101	0.0689229	4.9136	0.001	0	1	1	High_CVD_Vs_Low_CVD
GNLY	0.0697304	0.130921	0.039	0.032	1	1	High_CVD_Vs_Low_CVD
RAB27B	0.0698935	0.857514	0.006	0.003	1	1	High_CVD_Vs_Low_CVD
FCER2	0.0735965	0.550459	0.002	0.001	1	1	High_CVD_Vs_Low_CVD
CXCL2	0.0778833	-1.48282	0	0.001	1	1	High_CVD_Vs_Low_CVD
G0S2	0.0778833	-1.21061	0	0.001	1	1	High_CVD_Vs_Low_CVD
TRBV3.1	0.0781884	1.08062	0.01	0.007	1	1	High_CVD_Vs_Low_CVD
MGST1	0.078669	-0.344631	0.004	0.006	1	1	High_CVD_Vs_Low_CVD
FCN1	0.0798801	0.0251999	0.096	0.086	1	1	High_CVD_Vs_Low_CVD
VSIG4	0.0808707	-0.971886	0	0.002	1	1	High_CVD_Vs_Low_CVD
APLP2	0.0810947	0.147679	0.07	0.062	1	1	High_CVD_Vs_Low_CVD
IGHM-secreted	0.0822139	-0.361031	0.003	0.006	1	1	High_CVD_Vs_Low_CVD
DOCK8	0.0894306	-0.0938546	0.116	0.128	1	1	High_CVD_Vs_Low_CVD
NAIP	0.0906379	0.459368	0.012	0.009	1	1	High_CVD_Vs_Low_CVD
CD5	0.0920109	0.0942133	0.397	0.382	1	1	High_CVD_Vs_Low_CVD
SOD2	0.0930007	0.275914	0.029	0.024	1	1	High_CVD_Vs_Low_CVD
POU2AF1	0.0965894	0.686417	0.004	0.002	1	1	High_CVD_Vs_Low_CVD
PASK	0.0974055	-0.265934	0.129	0.14	1	1	High_CVD_Vs_Low_CVD
BPI	0.0990583	-2.04192	0	0.001	1	1	High_CVD_Vs_Low_CVD
CXCL3	0.0990583	-5.3	0	0.001	1	1	High_CVD_Vs_Low_CVD
IL12A	0.0993043	0.956292	0.003	0.002	1	1	High_CVD_Vs_Low_CVD
JCHAIN	0.0993955	0.135015	0.003	0.002	1	1	High_CVD_Vs_Low_CVD
SORL1	0.104446	0.120377	0.189	0.177	1	1	High_CVD_Vs_Low_CVD
ARL4C	0.111765	-0.178	0.276	0.287	1	1	High_CVD_Vs_Low_CVD
CLEC4E	0.112671	-0.234909	0.005	0.007	1	1	High_CVD_Vs_Low_CVD
CTSW	0.114134	-0.188079	0.141	0.152	1	1	High_CVD_Vs_Low_CVD
MZB1	0.117421	0.835144	0.002	0.001	1	1	High_CVD_Vs_Low_CVD
IFNG	0.120005	1.30396	0.001	0	1	1	High_CVD_Vs_Low_CVD
NR4A1	0.12784	-0.293886	0.008	0.012	1	1	High_CVD_Vs_Low_CVD
IL3RA	0.127899	-1.06395	0	0.001	1	1	High_CVD_Vs_Low_CVD
KDELR1	0.131796	0.21483	0.043	0.037	1	1	High_CVD_Vs_Low_CVD
IL18RAP	0.135864	-0.705123	0.003	0.005	1	1	High_CVD_Vs_Low_CVD
XYLT1	0.137442	-0.176376	0.015	0.019	1	1	High_CVD_Vs_Low_CVD
CCR2	0.138953	-0.504803	0.001	0.003	1	1	High_CVD_Vs_Low_CVD
VCAN	0.140033	-0.110175	0.022	0.026	1	1	High_CVD_Vs_Low_CVD
DUSP2	0.140839	-0.083861	0.116	0.126	1	1	High_CVD_Vs_Low_CVD
APOBEC3G	0.145167	-0.12549	0.066	0.073	1	1	High_CVD_Vs_Low_CVD
TIAF1	0.164345	0.14891	0.118	0.109	1	1	High_CVD_Vs_Low_CVD
CTSA	0.167383	0.161967	0.137	0.128	1	1	High_CVD_Vs_Low_CVD
PIK3IP1	0.16826	-0.0076835	0.848	0.833	1	1	High_CVD_Vs_Low_CVD
ASAH1	0.16834	0.0934869	0.1	0.092	1	1	High_CVD_Vs_Low_CVD
TLR2	0.169894	-0.226131	0.015	0.019	1	1	High_CVD_Vs_Low_CVD
LAMP3	0.17043	0.991115	0.008	0.006	1	1	High_CVD_Vs_Low_CVD
FAS	0.173404	-0.244279	0.012	0.015	1	1	High_CVD_Vs_Low_CVD
CXCL5	0.174254	0.36812	0.015	0.012	1	1	High_CVD_Vs_Low_CVD
SAMD3	0.175866	0.134227	0.079	0.072	1	1	High_CVD_Vs_Low_CVD
TARP-refseq	0.17986	-0.278915	0.011	0.014	1	1	High_CVD_Vs_Low_CVD
IFITM1	0.183857	0.120722	0.056	0.05	1	1	High_CVD_Vs_Low_CVD
CXCL16	0.186054	-0.246195	0.009	0.011	1	1	High_CVD_Vs_Low_CVD
FPR1	0.193623	-0.11511	0.008	0.011	1	1	High_CVD_Vs_Low_CVD
TNFRSF4	0.194465	0.728447	0.004	0.003	1	1	High_CVD_Vs_Low_CVD
TKT	0.195675	0.0704541	0.166	0.157	1	1	High_CVD_Vs_Low_CVD
CCR1	0.201281	-0.829197	0	0.001	1	1	High_CVD_Vs_Low_CVD
IL1RN	0.205874	0.789606	0.001	0	1	1	High_CVD_Vs_Low_CVD
TNFSF14	0.205874	1.39566	0.001	0	1	1	High_CVD_Vs_Low_CVD
SYNE1	0.206847	0.108261	0.141	0.133	1	1	High_CVD_Vs_Low_CVD
CD274	0.211064	0.602671	0.008	0.006	1	1	High_CVD_Vs_Low_CVD
CCR6	0.21215	1.18628	0.003	0.002	1	1	High_CVD_Vs_Low_CVD
TREM1	0.21215	0.414189	0.003	0.002	1	1	High_CVD_Vs_Low_CVD
F5	0.213962	0.387436	0.008	0.006	1	1	High_CVD_Vs_Low_CVD
IGHG2-secreted	0.216316	0.397322	0.005	0.004	1	1	High_CVD_Vs_Low_CVD
STAT1	0.21756	0.123904	0.029	0.025	1	1	High_CVD_Vs_Low_CVD
CD244	0.218062	0.218822	0.009	0.007	1	1	High_CVD_Vs_Low_CVD
NEAT1	0.219029	-0.235665	0.221	0.229	1	1	High_CVD_Vs_Low_CVD
TRGC2	0.2203	0.151981	0.03	0.035	1	1	High_CVD_Vs_Low_CVD
LIPA	0.221171	-0.0567073	0.188	0.198	1	1	High_CVD_Vs_Low_CVD
CD2	0.226994	0.0393024	0.504	0.493	1	1	High_CVD_Vs_Low_CVD
C3AR1	0.231019	0.37047	0.002	0.001	1	1	High_CVD_Vs_Low_CVD
PRDM1	0.23178	-0.180443	0.032	0.036	1	1	High_CVD_Vs_Low_CVD
LGALS1	0.232836	-0.0491428	0.123	0.131	1	1	High_CVD_Vs_Low_CVD
ACSL1	0.239149	-0.223573	0.019	0.023	1	1	High_CVD_Vs_Low_CVD
CSF3R	0.239715	-0.135579	0.018	0.021	1	1	High_CVD_Vs_Low_CVD
IGHD-membrane	0.240518	0.237847	0.004	0.002	1	1	High_CVD_Vs_Low_CVD
CD163	0.246327	-0.127483	0.004	0.006	1	1	High_CVD_Vs_Low_CVD
CCL4	0.246544	-0.370132	0.002	0.003	1	1	High_CVD_Vs_Low_CVD
GAB2	0.246544	-0.620502	0.002	0.003	1	1	High_CVD_Vs_Low_CVD
BLNK	0.250821	0.863817	0.001	0.001	1	1	High_CVD_Vs_Low_CVD
NCF1C	0.250821	1.0228	0.001	0.001	1	1	High_CVD_Vs_Low_CVD
IGKC	0.254403	0.172969	0.03	0.026	1	1	High_CVD_Vs_Low_CVD
SCPEP1	0.258694	0.0883808	0.054	0.049	1	1	High_CVD_Vs_Low_CVD
IGLC3	0.260089	-0.305135	0.023	0.02	1	1	High_CVD_Vs_Low_CVD
CTSD	0.260692	0.105981	0.097	0.091	1	1	High_CVD_Vs_Low_CVD
BAX	0.263749	-0.0104748	0.144	0.152	1	1	High_CVD_Vs_Low_CVD
CD1C	0.26607	-0.777774	0.001	0.001	1	1	High_CVD_Vs_Low_CVD
VPREB3	0.26607	-0.54645	0.001	0.001	1	1	High_CVD_Vs_Low_CVD
EGR3	0.266153	-1.02124	0.001	0.001	1	1	High_CVD_Vs_Low_CVD
FBP1	0.267583	-0.193602	0.031	0.035	1	1	High_CVD_Vs_Low_CVD
BCL6	0.270874	-0.388842	0.009	0.011	1	1	High_CVD_Vs_Low_CVD
CD70	0.271722	1.527	0.001	0	1	1	High_CVD_Vs_Low_CVD
CXCL10	0.271722	1.46235	0.001	0	1	1	High_CVD_Vs_Low_CVD
CD22	0.277337	0.24988	0.005	0.004	1	1	High_CVD_Vs_Low_CVD
CD28	0.279818	0.0685758	0.073	0.067	1	1	High_CVD_Vs_Low_CVD
BIRC3	0.28011	-0.12249	0.107	0.114	1	1	High_CVD_Vs_Low_CVD
SPN	0.281321	-0.155874	0.021	0.024	1	1	High_CVD_Vs_Low_CVD
CD33	0.283199	-0.174492	0.004	0.006	1	1	High_CVD_Vs_Low_CVD
VMO1	0.285253	0.972798	0.001	0.001	1	1	High_CVD_Vs_Low_CVD
IKZF2	0.285363	0.897242	0.001	0.001	1	1	High_CVD_Vs_Low_CVD
S1PR5	0.289719	0.398754	0.003	0.002	1	1	High_CVD_Vs_Low_CVD
PSEN1	0.290631	-0.175757	0.021	0.025	1	1	High_CVD_Vs_Low_CVD
RNASE2	0.292645	-0.270729	0.002	0.003	1	1	High_CVD_Vs_Low_CVD
FOXP1	0.303849	0.186009	0.044	0.04	1	1	High_CVD_Vs_Low_CVD
IGHG1-secreted	0.308804	0.278045	0.003	0.002	1	1	High_CVD_Vs_Low_CVD
C1QB	0.3125	0.546277	0.002	0.001	1	1	High_CVD_Vs_Low_CVD
TLR9	0.3125	0.812581	0.002	0.001	1	1	High_CVD_Vs_Low_CVD
RASGEF1B	0.313364	-0.0707688	0.007	0.009	1	1	High_CVD_Vs_Low_CVD
C1QA	0.314396	-0.410123	0	0.001	1	1	High_CVD_Vs_Low_CVD
TRIB2	0.317388	0.0759509	0.293	0.284	1	1	High_CVD_Vs_Low_CVD
ITGAM	0.319972	-0.079494	0.012	0.015	1	1	High_CVD_Vs_Low_CVD
CD63	0.320546	0.0448752	0.153	0.146	1	1	High_CVD_Vs_Low_CVD
BCL2A1	0.32766	-0.127238	0.092	0.098	1	1	High_CVD_Vs_Low_CVD
SH3BGRL2	0.334231	0.722837	0.002	0.001	1	1	High_CVD_Vs_Low_CVD
PXN	0.336884	0.0671167	0.207	0.199	1	1	High_CVD_Vs_Low_CVD
LAT2	0.338852	-0.176872	0.007	0.008	1	1	High_CVD_Vs_Low_CVD
EGR1	0.340441	0.393712	0.017	0.015	1	1	High_CVD_Vs_Low_CVD
RGS1	0.344208	0.268995	0.045	0.041	1	1	High_CVD_Vs_Low_CVD
TNF	0.348341	-0.322824	0.014	0.016	1	1	High_CVD_Vs_Low_CVD
IKZF1	0.351254	0.04545	0.179	0.172	1	1	High_CVD_Vs_Low_CVD
CD36	0.356434	-0.1128	0.008	0.01	1	1	High_CVD_Vs_Low_CVD
IL23R	0.357734	-0.027652	0.145	0.138	1	1	High_CVD_Vs_Low_CVD
IRF4	0.360028	0.162266	0.027	0.024	1	1	High_CVD_Vs_Low_CVD
CR2	0.360476	-0.157019	0.005	0.007	1	1	High_CVD_Vs_Low_CVD
CD8A	0.361382	0.183939	0.013	0.011	1	1	High_CVD_Vs_Low_CVD
RPN2	0.361665	-0.0611628	0.24	0.247	1	1	High_CVD_Vs_Low_CVD
STAT3	0.364976	0.11791	0.111	0.106	1	1	High_CVD_Vs_Low_CVD
NINJ2	0.373234	0.18429	0.01	0.009	1	1	High_CVD_Vs_Low_CVD
MS4A1	0.373626	0.170349	0.009	0.007	1	1	High_CVD_Vs_Low_CVD
ENTPD1	0.374649	-0.289165	0.001	0.002	1	1	High_CVD_Vs_Low_CVD
ADGRE1	0.375682	0.20869	0.024	0.022	1	1	High_CVD_Vs_Low_CVD
IRF8	0.38451	-0.0611409	0.019	0.021	1	1	High_CVD_Vs_Low_CVD
RORC	0.392714	-0.792493	0.001	0.001	1	1	High_CVD_Vs_Low_CVD
CD160	0.397245	0.513841	0.001	0.001	1	1	High_CVD_Vs_Low_CVD
FOXO1	0.402829	0.146107	0.066	0.062	1	1	High_CVD_Vs_Low_CVD
IER3	0.405162	0.226537	0.014	0.012	1	1	High_CVD_Vs_Low_CVD
SLC25A37	0.407435	-0.130203	0.018	0.021	1	1	High_CVD_Vs_Low_CVD
HLA.DMA	0.412018	0.0514269	0.056	0.053	1	1	High_CVD_Vs_Low_CVD
CD200	0.415967	0.50544	0.004	0.003	1	1	High_CVD_Vs_Low_CVD
SLC7A7	0.417386	-0.0761977	0.01	0.012	1	1	High_CVD_Vs_Low_CVD
LEF1	0.424154	0.000151269	0.612	0.623	1	1	High_CVD_Vs_Low_CVD
GLUL	0.426295	-0.0236459	0.091	0.096	1	1	High_CVD_Vs_Low_CVD
NKG7	0.429891	0.0477175	0.059	0.055	1	1	High_CVD_Vs_Low_CVD
KIR2DL1	0.430573	0.529538	0.001	0.001	1	1	High_CVD_Vs_Low_CVD
PLIN2	0.440946	0.12173	0.026	0.023	1	1	High_CVD_Vs_Low_CVD
FUT4	0.441639	0.258597	0.007	0.006	1	1	High_CVD_Vs_Low_CVD
CD8B	0.442616	-0.141816	0.007	0.008	1	1	High_CVD_Vs_Low_CVD
CD79A	0.464652	0.110574	0.013	0.012	1	1	High_CVD_Vs_Low_CVD
PAX5	0.471972	0.844216	0.002	0.001	1	1	High_CVD_Vs_Low_CVD
CXCR5	0.477652	-0.338628	0.002	0.003	1	1	High_CVD_Vs_Low_CVD
PIK3AP1	0.48078	-0.105423	0.007	0.008	1	1	High_CVD_Vs_Low_CVD
FOSL1	0.485345	-0.748372	0	0.001	1	1	High_CVD_Vs_Low_CVD
TBX21	0.49132	-0.0820802	0.004	0.005	1	1	High_CVD_Vs_Low_CVD
AURKB	0.496465	0.454184	0.002	0.002	1	1	High_CVD_Vs_Low_CVD
KLRC4	0.496465	0.419064	0.002	0.002	1	1	High_CVD_Vs_Low_CVD
SYNE2	0.497144	-0.105455	0.071	0.075	1	1	High_CVD_Vs_Low_CVD
CX3CR1	0.500328	-0.195246	0.003	0.004	1	1	High_CVD_Vs_Low_CVD
CAMKK2	0.507731	0.204479	0.029	0.027	1	1	High_CVD_Vs_Low_CVD
TNFSF13	0.509797	0.0376211	0.023	0.021	1	1	High_CVD_Vs_Low_CVD
LRP1	0.511163	0.29409	0.003	0.002	1	1	High_CVD_Vs_Low_CVD
CLEC4D	0.511185	-0.248976	0.001	0.002	1	1	High_CVD_Vs_Low_CVD
CLC	0.523447	0.324399	0.003	0.002	1	1	High_CVD_Vs_Low_CVD
FCER1A	0.5302	0.0785781	0.004	0.003	1	1	High_CVD_Vs_Low_CVD
ITGA4	0.538625	-0.0823597	0.159	0.163	1	1	High_CVD_Vs_Low_CVD
STAT4	0.555479	0.0880852	0.147	0.143	1	1	High_CVD_Vs_Low_CVD
TTYH3	0.560343	-0.229822	0.004	0.005	1	1	High_CVD_Vs_Low_CVD
HLA.DPA1	0.561753	0.0246561	0.081	0.077	1	1	High_CVD_Vs_Low_CVD
CMTM2	0.568875	-0.432086	0.001	0.001	1	1	High_CVD_Vs_Low_CVD
GCA	0.570898	0.0234327	0.025	0.023	1	1	High_CVD_Vs_Low_CVD
BLK	0.577415	0.70591	0.001	0	1	1	High_CVD_Vs_Low_CVD
CAVIN2	0.577415	0.629557	0.001	0	1	1	High_CVD_Vs_Low_CVD
FOXP3	0.578664	-0.396519	0.004	0.005	1	1	High_CVD_Vs_Low_CVD
FYB	0.590595	-0.00226208	0.514	0.507	1	1	High_CVD_Vs_Low_CVD
IL2RA	0.590633	-0.186707	0.027	0.028	1	1	High_CVD_Vs_Low_CVD
IL2RB	0.592437	0.049235	0.078	0.075	1	1	High_CVD_Vs_Low_CVD
RNASE6	0.595105	-0.0820705	0.007	0.008	1	1	High_CVD_Vs_Low_CVD
C5AR1	0.598145	-0.00750821	0.018	0.019	1	1	High_CVD_Vs_Low_CVD
GIMAP2	0.598408	0.00413442	0.379	0.373	1	1	High_CVD_Vs_Low_CVD
CST7	0.603905	0.0456994	0.019	0.021	1	1	High_CVD_Vs_Low_CVD
TGFB3	0.605238	-0.188445	0.015	0.016	1	1	High_CVD_Vs_Low_CVD
DUSP4	0.611502	0.525321	0.001	0.001	1	1	High_CVD_Vs_Low_CVD
KCNE3	0.619191	-0.107134	0.004	0.004	1	1	High_CVD_Vs_Low_CVD
LAP3	0.62007	-0.0109305	0.079	0.081	1	1	High_CVD_Vs_Low_CVD
IKZF3	0.622365	0.0506849	0.063	0.06	1	1	High_CVD_Vs_Low_CVD
PELI1	0.623053	-0.0671395	0.077	0.08	1	1	High_CVD_Vs_Low_CVD
IL7R	0.62587	-0.0559895	0.709	0.714	1	1	High_CVD_Vs_Low_CVD
ATF6B	0.628955	0.299857	0.005	0.004	1	1	High_CVD_Vs_Low_CVD
NCF1	0.630783	0.405998	0.001	0.001	1	1	High_CVD_Vs_Low_CVD
MCM2	0.632004	0.106115	0.017	0.016	1	1	High_CVD_Vs_Low_CVD
S100A8	0.633663	-0.263492	0.002	0.002	1	1	High_CVD_Vs_Low_CVD
FCGR2A	0.652241	-0.077592	0.009	0.01	1	1	High_CVD_Vs_Low_CVD
KLRC1	0.652733	0.18197	0.003	0.003	1	1	High_CVD_Vs_Low_CVD
ITGAE	0.655425	-0.0642551	0.105	0.108	1	1	High_CVD_Vs_Low_CVD
VEGFA	0.657714	0.195408	0.002	0.002	1	1	High_CVD_Vs_Low_CVD
GIMAP5	0.665194	-0.0439189	0.351	0.343	1	1	High_CVD_Vs_Low_CVD
SLC11A1	0.666405	-0.101873	0.011	0.012	1	1	High_CVD_Vs_Low_CVD
KLRB1	0.673496	0.24502	0.041	0.039	1	1	High_CVD_Vs_Low_CVD
TIGIT	0.682733	-0.275132	0.001	0.001	1	1	High_CVD_Vs_Low_CVD
CCL5	0.689486	-0.00991398	0.036	0.037	1	1	High_CVD_Vs_Low_CVD
CLEC10A	0.692421	-0.139171	0.004	0.005	1	1	High_CVD_Vs_Low_CVD
TLR8	0.695014	-0.105469	0.002	0.002	1	1	High_CVD_Vs_Low_CVD
BCL2	0.695156	-0.10796	0.168	0.171	1	1	High_CVD_Vs_Low_CVD
BTLA	0.703825	0.176737	0.016	0.015	1	1	High_CVD_Vs_Low_CVD
LILRB1	0.704598	-0.0265775	0.019	0.021	1	1	High_CVD_Vs_Low_CVD
GZMK	0.705134	-0.105919	0.006	0.007	1	1	High_CVD_Vs_Low_CVD
RORA	0.705168	0.0105658	0.055	0.056	1	1	High_CVD_Vs_Low_CVD
TMEM97	0.709313	-0.0456104	0.005	0.005	1	1	High_CVD_Vs_Low_CVD
ICAM1	0.712337	0.0467805	0.01	0.009	1	1	High_CVD_Vs_Low_CVD
IL18R1	0.722357	0.0929456	0.012	0.012	1	1	High_CVD_Vs_Low_CVD
CD44	0.7238	0.0338501	0.382	0.379	1	1	High_CVD_Vs_Low_CVD
HOPX	0.723868	-0.0623059	0.009	0.01	1	1	High_CVD_Vs_Low_CVD
SPON2	0.724622	-0.236799	0.001	0.002	1	1	High_CVD_Vs_Low_CVD
BCL11B	0.727481	-0.0399931	0.283	0.285	1	1	High_CVD_Vs_Low_CVD
LAG3	0.729844	-0.0412623	0.005	0.005	1	1	High_CVD_Vs_Low_CVD
CMKLR1	0.735112	-0.367375	0	0.001	1	1	High_CVD_Vs_Low_CVD
IGHG3-secreted	0.735112	-0.282771	0	0.001	1	1	High_CVD_Vs_Low_CVD
SNCA	0.735112	-0.234752	0	0.001	1	1	High_CVD_Vs_Low_CVD
TNFRSF13C	0.735112	-0.416383	0	0.001	1	1	High_CVD_Vs_Low_CVD
TTC38	0.755589	-0.191236	0.007	0.007	1	1	High_CVD_Vs_Low_CVD
CD96	0.757738	0.0581607	0.008	0.007	1	1	High_CVD_Vs_Low_CVD
TXK	0.76346	0.0242204	0.209	0.212	1	1	High_CVD_Vs_Low_CVD
PTTG2	0.768865	-0.0986125	0.007	0.007	1	1	High_CVD_Vs_Low_CVD
CD72	0.775556	0.00250755	0.004	0.003	1	1	High_CVD_Vs_Low_CVD
HAVCR2	0.780219	0.0791449	0.007	0.007	1	1	High_CVD_Vs_Low_CVD
FCGR3A	0.783502	-0.0199069	0.024	0.025	1	1	High_CVD_Vs_Low_CVD
PDIA4	0.78746	0.0734186	0.079	0.078	1	1	High_CVD_Vs_Low_CVD
LGALS3	0.789668	0.0193721	0.012	0.012	1	1	High_CVD_Vs_Low_CVD
BTG1	0.79126	-0.0575268	0.686	0.675	1	1	High_CVD_Vs_Low_CVD
LILRB4	0.791693	0.0497152	0.002	0.002	1	1	High_CVD_Vs_Low_CVD
LYN	0.802414	-0.0250737	0.016	0.016	1	1	High_CVD_Vs_Low_CVD
CCR10	0.803377	-0.271456	0.001	0.001	1	1	High_CVD_Vs_Low_CVD
GNG11	0.803377	-0.239211	0.001	0.001	1	1	High_CVD_Vs_Low_CVD
SH2D1B	0.803377	-0.166945	0.001	0.001	1	1	High_CVD_Vs_Low_CVD
QPCT	0.810403	0.069442	0.003	0.002	1	1	High_CVD_Vs_Low_CVD
AQP9	0.817984	0.159215	0.002	0.002	1	1	High_CVD_Vs_Low_CVD
MMP25	0.818352	0.115185	0.002	0.002	1	1	High_CVD_Vs_Low_CVD
TCL1A	0.818786	-0.223885	0.002	0.002	1	1	High_CVD_Vs_Low_CVD
CD38	0.822499	0.0630983	0.011	0.011	1	1	High_CVD_Vs_Low_CVD
FTH1	0.822729	0.014907	0.047	0.046	1	1	High_CVD_Vs_Low_CVD
VPS28	0.823164	-0.0346828	0.281	0.277	1	1	High_CVD_Vs_Low_CVD
CCND2	0.823968	-0.0433674	0.065	0.066	1	1	High_CVD_Vs_Low_CVD
CD14	0.824291	0.0105688	0.036	0.037	1	1	High_CVD_Vs_Low_CVD
GZMB	0.846323	0.0184377	0.01	0.01	1	1	High_CVD_Vs_Low_CVD
IL15RA	0.847445	0.13799	0.015	0.015	1	1	High_CVD_Vs_Low_CVD
C10orf54	0.850303	-0.00582994	0.339	0.342	1	1	High_CVD_Vs_Low_CVD
MMRN1	0.851682	-0.17991	0.001	0.001	1	1	High_CVD_Vs_Low_CVD
CXCR3	0.854411	0.665377	0.001	0.001	1	1	High_CVD_Vs_Low_CVD
TSPAN14	0.855884	0.0714709	0.086	0.086	1	1	High_CVD_Vs_Low_CVD
IL18	0.865672	-0.120086	0.001	0.001	1	1	High_CVD_Vs_Low_CVD
PTAFR	0.875475	-0.0973264	0.004	0.004	1	1	High_CVD_Vs_Low_CVD
F13A1	0.876494	0.0286992	0.004	0.004	1	1	High_CVD_Vs_Low_CVD
CTLA4	0.880841	-0.0430885	0.089	0.09	1	1	High_CVD_Vs_Low_CVD
NCR3	0.887439	-0.0931394	0.017	0.017	1	1	High_CVD_Vs_Low_CVD
PDIA6	0.887856	0.00838134	0.067	0.067	1	1	High_CVD_Vs_Low_CVD
IL15	0.888091	-0.0198164	0.007	0.006	1	1	High_CVD_Vs_Low_CVD
PCNA	0.889501	-0.0672911	0.028	0.029	1	1	High_CVD_Vs_Low_CVD
B3GAT1	0.889963	0.105547	0.001	0.001	1	1	High_CVD_Vs_Low_CVD
CD24	0.889963	0.100746	0.001	0.001	1	1	High_CVD_Vs_Low_CVD
BACH2	0.891668	-0.0222595	0.055	0.056	1	1	High_CVD_Vs_Low_CVD
LAMP1	0.90266	0.0418661	0.373	0.375	1	1	High_CVD_Vs_Low_CVD
FGFBP2	0.90416	0.0983243	0.013	0.013	1	1	High_CVD_Vs_Low_CVD
CD86	0.905211	0.021261	0.004	0.005	1	1	High_CVD_Vs_Low_CVD
TGFBI	0.908958	-0.00563766	0.017	0.018	1	1	High_CVD_Vs_Low_CVD
RUNX3	0.91081	-0.00484315	0.201	0.201	1	1	High_CVD_Vs_Low_CVD
MCM4	0.921902	0.0276592	0.01	0.01	1	1	High_CVD_Vs_Low_CVD
LY86	0.922815	-0.00910832	0.016	0.016	1	1	High_CVD_Vs_Low_CVD
ACKR3	0.944615	-0.0161172	0.007	0.007	1	1	High_CVD_Vs_Low_CVD
CD300C	0.944967	-0.0193204	0.001	0.002	1	1	High_CVD_Vs_Low_CVD
CD79B	0.945706	0.0288477	0.034	0.034	1	1	High_CVD_Vs_Low_CVD
CNOT2	0.950392	0.0477248	0.148	0.148	1	1	High_CVD_Vs_Low_CVD
SIGLEC10	0.955048	-0.0021651	0.005	0.005	1	1	High_CVD_Vs_Low_CVD
DPP4	0.9562	-0.118822	0.116	0.116	1	1	High_CVD_Vs_Low_CVD
CD9	0.964597	0.0216576	0.003	0.002	1	1	High_CVD_Vs_Low_CVD
CBLB	0.965958	0.162017	0.04	0.04	1	1	High_CVD_Vs_Low_CVD
TGFB1	0.966816	0.0555746	0.011	0.011	1	1	High_CVD_Vs_Low_CVD
MXD1	0.970296	-0.0534229	0.013	0.013	1	1	High_CVD_Vs_Low_CVD
ITM2B	0.974283	-0.0122439	0.75	0.744	1	1	High_CVD_Vs_Low_CVD
MNDA	0.987751	0.0137369	0.01	0.01	1	1	High_CVD_Vs_Low_CVD
VNN2	0.991293	0.0143133	0.069	0.069	1	1	High_CVD_Vs_Low_CVD
IGHM-membrane	0.992281	-0.00654769	0.019	0.019	1	1	High_CVD_Vs_Low_CVD
NLRP3	0.992625	0.0912765	0.008	0.008	1	1	High_CVD_Vs_Low_CVD
MCTP2	0.993021	0.11885	0.004	0.004	1	1	High_CVD_Vs_Low_CVD
FCER1G	0.998755	0.00203331	0.049	0.049	1	1	High_CVD_Vs_Low_CVD
ITGAX	0.99912	0.0220776	0.027	0.027	1	1	High_CVD_Vs_Low_CVD
IFITM3	2.05772e-33	0.558037	0.37	0.263	1.00211e-30	1	Diabetes+_Vs_Diabetes-
TCF7	2.56725e-30	0.331756	0.357	0.243	1.25025e-27	1	Diabetes+_Vs_Diabetes-
XBP1	4.29903e-25	0.71059	0.287	0.201	2.09363e-22	1	Diabetes+_Vs_Diabetes-
IL32	1.1084e-24	-0.318082	0.727	0.784	5.39791e-22	1	Diabetes+_Vs_Diabetes-
GAPDH	6.18621e-22	0.308224	0.715	0.655	3.01268e-19	1	Diabetes+_Vs_Diabetes-
HLA.B	1.45152e-20	0.200605	0.997	0.999	7.06888e-18	1	Diabetes+_Vs_Diabetes-
LTB	3.88007e-19	0.631774	0.204	0.136	1.88959e-16	1	Diabetes+_Vs_Diabetes-
KLF2	3.86333e-17	-0.276911	0.696	0.756	1.88144e-14	1	Diabetes+_Vs_Diabetes-
CD3E	6.80929e-17	0.211755	0.9	0.873	3.31613e-14	1	Diabetes+_Vs_Diabetes-
CD52	1.02077e-15	0.151032	0.985	0.976	4.97113e-13	1	Diabetes+_Vs_Diabetes-
GNAI2	1.1007e-15	0.389024	0.235	0.169	5.36042e-13	1	Diabetes+_Vs_Diabetes-
HLA.A	7.94104e-13	-0.0965935	0.983	0.997	3.86729e-10	1	Diabetes+_Vs_Diabetes-
CTSW	1.95857e-12	0.584198	0.169	0.12	9.53823e-10	1	Diabetes+_Vs_Diabetes-
CD74	1.08363e-10	0.0894595	0.566	0.51	5.27726e-08	1	Diabetes+_Vs_Diabetes-
SLC2A3	1.59793e-10	0.649032	0.142	0.101	7.78193e-08	1	Diabetes+_Vs_Diabetes-
R3HDM4	2.24622e-10	0.43566	0.259	0.207	1.09391e-07	1	Diabetes+_Vs_Diabetes-
CASP5	2.89966e-09	-0.320399	0.197	0.246	1.41214e-06	1	Diabetes+_Vs_Diabetes-
BIRC3	5.61135e-09	0.533054	0.127	0.091	2.73273e-06	1	Diabetes+_Vs_Diabetes-
CD37	1.58757e-08	0.153564	0.766	0.717	7.73147e-06	1	Diabetes+_Vs_Diabetes-
BAX	1.63415e-08	-0.447662	0.13	0.17	7.95832e-06	1	Diabetes+_Vs_Diabetes-
LAT	2.71777e-08	-0.198744	0.503	0.55	1.32355e-05	1	Diabetes+_Vs_Diabetes-
ITGB2	1.22051e-07	0.157242	0.628	0.59	5.9439e-05	1	Diabetes+_Vs_Diabetes-
JUNB	1.28673e-07	0.291474	0.394	0.345	6.26635e-05	1	Diabetes+_Vs_Diabetes-
NEAT1	1.36046e-07	0.394393	0.244	0.202	6.62542e-05	1	Diabetes+_Vs_Diabetes-
CD7	3.549e-07	0.345255	0.316	0.274	0.000172836	1	Diabetes+_Vs_Diabetes-
TNFRSF25	3.36358e-06	0.383591	0.121	0.092	0.00163806	1	Diabetes+_Vs_Diabetes-
LGALS9	8.16202e-06	0.352045	0.099	0.073	0.0039749	1	Diabetes+_Vs_Diabetes-
PXN	1.12419e-05	0.330072	0.218	0.184	0.00547483	1	Diabetes+_Vs_Diabetes-
ARL4C	1.85301e-05	0.25144	0.299	0.261	0.00902413	1	Diabetes+_Vs_Diabetes-
BIN2	1.97703e-05	0.157853	0.511	0.47	0.00962816	1	Diabetes+_Vs_Diabetes-
CD44	2.43075e-05	0.205509	0.397	0.36	0.0118377	1	Diabetes+_Vs_Diabetes-
SELPLG	2.45365e-05	-0.115925	0.42	0.461	0.0119493	1	Diabetes+_Vs_Diabetes-
SORL1	3.18092e-05	0.340727	0.196	0.165	0.0154911	1	Diabetes+_Vs_Diabetes-
DUSP1	3.73063e-05	0.137863	0.522	0.486	0.0181682	1	Diabetes+_Vs_Diabetes-
IKZF3	4.16173e-05	0.5303	0.071	0.051	0.0202676	1	Diabetes+_Vs_Diabetes-
CD79B	4.6918e-05	0.509538	0.041	0.026	0.0228491	1	Diabetes+_Vs_Diabetes-
CYTIP	6.51873e-05	0.197859	0.403	0.365	0.0317462	1	Diabetes+_Vs_Diabetes-
XPO6	0.000107056	0.232338	0.209	0.178	0.0521363	1	Diabetes+_Vs_Diabetes-
CD69	0.000135938	0.204663	0.416	0.382	0.0662019	1	Diabetes+_Vs_Diabetes-
CCR7	0.000150576	0.205547	0.534	0.505	0.0733306	1	Diabetes+_Vs_Diabetes-
FOSB	0.000167278	0.085528	0.375	0.338	0.0814645	1	Diabetes+_Vs_Diabetes-
TRAT1	0.000194472	-0.162345	0.168	0.198	0.0947078	1	Diabetes+_Vs_Diabetes-
STAT6	0.000200791	0.287477	0.141	0.116	0.0977851	1	Diabetes+_Vs_Diabetes-
BCL2	0.000248968	0.385289	0.181	0.155	0.121247	1	Diabetes+_Vs_Diabetes-
IL2RA	0.000395699	0.674698	0.033	0.021	0.192705	1	Diabetes+_Vs_Diabetes-
CCND2	0.000589237	0.304494	0.073	0.056	0.286958	1	Diabetes+_Vs_Diabetes-
CCL5	0.000638298	-0.182332	0.03	0.043	0.310851	1	Diabetes+_Vs_Diabetes-
CD4	0.00073695	0.183612	0.488	0.464	0.358895	1	Diabetes+_Vs_Diabetes-
FOXO1	0.000823392	0.456504	0.071	0.055	0.400992	1	Diabetes+_Vs_Diabetes-
SDCBP	0.000833227	0.202946	0.164	0.14	0.405782	1	Diabetes+_Vs_Diabetes-
IGLC3	0.00110254	-0.332413	0.026	0.016	0.536935	1	Diabetes+_Vs_Diabetes-
TSPAN14	0.0012554	0.318605	0.094	0.076	0.611378	1	Diabetes+_Vs_Diabetes-
GIMAP2	0.00157115	-0.114305	0.362	0.394	0.765151	1	Diabetes+_Vs_Diabetes-
TRAC	0.00160145	-0.0417474	0.883	0.9	0.779905	1	Diabetes+_Vs_Diabetes-
FCN1	0.00200938	-0.0453721	0.083	0.101	0.978568	1	Diabetes+_Vs_Diabetes-
EGR1	0.00207269	-0.643022	0.012	0.02	1	1	Diabetes+_Vs_Diabetes-
CHI3L2	0.00285748	-0.265391	0.049	0.063	1	1	Diabetes+_Vs_Diabetes-
LCK	0.00292382	0.13413	0.703	0.693	1	1	Diabetes+_Vs_Diabetes-
FOXP1	0.00310686	0.495343	0.047	0.036	1	1	Diabetes+_Vs_Diabetes-
ICOS	0.00322462	0.250804	0.113	0.095	1	1	Diabetes+_Vs_Diabetes-
VPS28	0.00335319	0.124038	0.291	0.264	1	1	Diabetes+_Vs_Diabetes-
IL7R	0.00342699	-0.160547	0.706	0.718	1	1	Diabetes+_Vs_Diabetes-
TSPAN32	0.0036783	0.283138	0.149	0.129	1	1	Diabetes+_Vs_Diabetes-
PRDM1	0.00509329	0.566011	0.038	0.028	1	1	Diabetes+_Vs_Diabetes-
STAT3	0.00544326	0.220693	0.116	0.099	1	1	Diabetes+_Vs_Diabetes-
CXCL8	0.00614092	0.451978	0.01	0.005	1	1	Diabetes+_Vs_Diabetes-
SIGLEC10	0.00640946	-0.445453	0.004	0.008	1	1	Diabetes+_Vs_Diabetes-
LAIR2	0.00699439	1.60075	0.004	0.001	1	1	Diabetes+_Vs_Diabetes-
HLA.DPA1	0.00750708	-0.0936157	0.072	0.087	1	1	Diabetes+_Vs_Diabetes-
ZAP70	0.00817198	0.255573	0.157	0.139	1	1	Diabetes+_Vs_Diabetes-
SRGN	0.00860307	0.311297	0.042	0.032	1	1	Diabetes+_Vs_Diabetes-
GLUL	0.00939666	-0.161247	0.086	0.102	1	1	Diabetes+_Vs_Diabetes-
CD14	0.00944111	-0.0830713	0.032	0.042	1	1	Diabetes+_Vs_Diabetes-
FCGR3A	0.00995242	-0.0944717	0.021	0.029	1	1	Diabetes+_Vs_Diabetes-
CCR6	0.0102556	2.02501	0.004	0.001	1	1	Diabetes+_Vs_Diabetes-
JUN	0.010678	0.132495	0.097	0.083	1	1	Diabetes+_Vs_Diabetes-
CD28	0.0121342	0.270609	0.076	0.063	1	1	Diabetes+_Vs_Diabetes-
IL15	0.0131015	-0.727923	0.005	0.009	1	1	Diabetes+_Vs_Diabetes-
IL12RB1	0.0133785	0.394248	0.04	0.031	1	1	Diabetes+_Vs_Diabetes-
CD247	0.013492	-0.0592723	0.216	0.239	1	1	Diabetes+_Vs_Diabetes-
VCAN	0.0155364	0.140119	0.027	0.02	1	1	Diabetes+_Vs_Diabetes-
BTG1	0.0157364	0.122904	0.684	0.676	1	1	Diabetes+_Vs_Diabetes-
FCER1G	0.0162088	-0.0639434	0.044	0.055	1	1	Diabetes+_Vs_Diabetes-
DPP4	0.0164335	0.340426	0.123	0.108	1	1	Diabetes+_Vs_Diabetes-
LGALS1	0.0166451	-0.0809915	0.12	0.136	1	1	Diabetes+_Vs_Diabetes-
IKZF1	0.0174509	0.14445	0.184	0.166	1	1	Diabetes+_Vs_Diabetes-
CD96	0.0180642	1.03307	0.009	0.005	1	1	Diabetes+_Vs_Diabetes-
SYNE2	0.0194385	0.285045	0.079	0.067	1	1	Diabetes+_Vs_Diabetes-
PLIN2	0.0194488	-0.471943	0.021	0.028	1	1	Diabetes+_Vs_Diabetes-
TXK	0.0204533	0.192413	0.219	0.201	1	1	Diabetes+_Vs_Diabetes-
TLR8	0.0205269	-0.621107	0.001	0.004	1	1	Diabetes+_Vs_Diabetes-
MYC	0.0214451	-0.038424	0.343	0.369	1	1	Diabetes+_Vs_Diabetes-
TRIB2	0.0217769	0.157714	0.296	0.279	1	1	Diabetes+_Vs_Diabetes-
NT5E	0.0220358	0.756792	0.012	0.007	1	1	Diabetes+_Vs_Diabetes-
CD3G	0.0233118	0.125563	0.087	0.075	1	1	Diabetes+_Vs_Diabetes-
CD72	0.0246091	-0.853967	0.002	0.005	1	1	Diabetes+_Vs_Diabetes-
CLEC10A	0.0257256	-0.543532	0.003	0.006	1	1	Diabetes+_Vs_Diabetes-
FPR1	0.025941	-0.163169	0.007	0.012	1	1	Diabetes+_Vs_Diabetes-
PASK	0.0268387	-0.291316	0.128	0.142	1	1	Diabetes+_Vs_Diabetes-
TLR7	0.028704	-3.16903	0	0.001	1	1	Diabetes+_Vs_Diabetes-
RGS1	0.0310022	0.224725	0.047	0.038	1	1	Diabetes+_Vs_Diabetes-
ITM2B	0.0320955	0.0986008	0.751	0.742	1	1	Diabetes+_Vs_Diabetes-
THBS1	0.0323793	0.462129	0.009	0.005	1	1	Diabetes+_Vs_Diabetes-
NCR3	0.0346933	0.505795	0.019	0.014	1	1	Diabetes+_Vs_Diabetes-
TRGC2	0.0368026	-0.106855	0.029	0.037	1	1	Diabetes+_Vs_Diabetes-
PIK3IP1	0.0383351	0.12904	0.836	0.845	1	1	Diabetes+_Vs_Diabetes-
GNLY	0.041773	-0.00499962	0.032	0.039	1	1	Diabetes+_Vs_Diabetes-
S1PR5	0.0431028	0.68439	0.003	0.001	1	1	Diabetes+_Vs_Diabetes-
FCER2	0.0516453	-0.6188	0.001	0.002	1	1	Diabetes+_Vs_Diabetes-
MMRN1	0.0520181	-2.05216	0	0.002	1	1	Diabetes+_Vs_Diabetes-
TC2N	0.0523517	0.237454	0.07	0.06	1	1	Diabetes+_Vs_Diabetes-
CXCL16	0.055951	-0.44806	0.008	0.012	1	1	Diabetes+_Vs_Diabetes-
GZMH	0.0560529	0.342901	0.011	0.007	1	1	Diabetes+_Vs_Diabetes-
FCER1A	0.0600714	-0.475096	0.003	0.005	1	1	Diabetes+_Vs_Diabetes-
APLP2	0.061102	0.12656	0.07	0.061	1	1	Diabetes+_Vs_Diabetes-
IGBP1	0.0626858	0.164698	0.189	0.176	1	1	Diabetes+_Vs_Diabetes-
RORA	0.0632734	0.154625	0.059	0.051	1	1	Diabetes+_Vs_Diabetes-
RUNX3	0.063732	0.156911	0.207	0.193	1	1	Diabetes+_Vs_Diabetes-
CBLB	0.0640165	0.324232	0.043	0.036	1	1	Diabetes+_Vs_Diabetes-
ITGA4	0.0648843	0.148696	0.167	0.154	1	1	Diabetes+_Vs_Diabetes-
BCL2A1	0.0659406	0.108328	0.1	0.089	1	1	Diabetes+_Vs_Diabetes-
CD70	0.0674125	4.16983	0.001	0	1	1	Diabetes+_Vs_Diabetes-
IL1R2	0.0674125	2.29296	0.001	0	1	1	Diabetes+_Vs_Diabetes-
TGFB1	0.0698169	-0.52075	0.009	0.013	1	1	Diabetes+_Vs_Diabetes-
LTA	0.0719734	-0.170613	0.05	0.059	1	1	Diabetes+_Vs_Diabetes-
RAB27B	0.0725794	-0.635538	0.004	0.006	1	1	Diabetes+_Vs_Diabetes-
TRBC2	0.0785238	-0.0358099	0.902	0.915	1	1	Diabetes+_Vs_Diabetes-
IFNGR1	0.0842211	0.169452	0.072	0.063	1	1	Diabetes+_Vs_Diabetes-
TNFSF8	0.0861181	-0.200772	0.099	0.109	1	1	Diabetes+_Vs_Diabetes-
PIK3AP1	0.087869	-0.183007	0.006	0.009	1	1	Diabetes+_Vs_Diabetes-
B3GAT1	0.0941419	-1.31734	0	0.001	1	1	Diabetes+_Vs_Diabetes-
ITGAX	0.0949991	-0.170136	0.024	0.03	1	1	Diabetes+_Vs_Diabetes-
MCM2	0.0961744	0.361044	0.019	0.014	1	1	Diabetes+_Vs_Diabetes-
G0S2	0.0967819	1.15405	0.001	0	1	1	Diabetes+_Vs_Diabetes-
S100A9	0.100229	-0.0026923	0.298	0.316	1	1	Diabetes+_Vs_Diabetes-
CD6	0.100766	0.070234	0.672	0.665	1	1	Diabetes+_Vs_Diabetes-
LGALS3	0.101644	-0.134618	0.011	0.014	1	1	Diabetes+_Vs_Diabetes-
MGST1	0.103624	-0.242864	0.004	0.006	1	1	Diabetes+_Vs_Diabetes-
CD274	0.110579	-0.587353	0.006	0.009	1	1	Diabetes+_Vs_Diabetes-
IL4R	0.112192	0.079109	0.283	0.269	1	1	Diabetes+_Vs_Diabetes-
ALAS2	0.113244	2.50729	0.001	0	1	1	Diabetes+_Vs_Diabetes-
CCR9	0.113244	7.12759	0.001	0	1	1	Diabetes+_Vs_Diabetes-
IGHA1-secreted	0.113472	-0.207417	0.006	0.004	1	1	Diabetes+_Vs_Diabetes-
VEGFA	0.118151	0.72213	0.003	0.001	1	1	Diabetes+_Vs_Diabetes-
FGFBP2	0.11899	0.198317	0.015	0.011	1	1	Diabetes+_Vs_Diabetes-
KIR2DL1	0.120163	-1.05677	0.001	0.002	1	1	Diabetes+_Vs_Diabetes-
CMKLR1	0.121699	-1.77991	0	0.001	1	1	Diabetes+_Vs_Diabetes-
CLEC4E	0.124265	0.143537	0.007	0.005	1	1	Diabetes+_Vs_Diabetes-
IFITM2	0.126923	0.100365	0.524	0.512	1	1	Diabetes+_Vs_Diabetes-
KLRC4	0.129997	1.002	0.002	0.001	1	1	Diabetes+_Vs_Diabetes-
RPN2	0.131825	-0.0168256	0.237	0.251	1	1	Diabetes+_Vs_Diabetes-
IGHM-membrane	0.132397	0.0712722	0.021	0.017	1	1	Diabetes+_Vs_Diabetes-
TGFBI	0.133653	-0.095418	0.016	0.02	1	1	Diabetes+_Vs_Diabetes-
BCL6	0.136975	0.320479	0.012	0.009	1	1	Diabetes+_Vs_Diabetes-
ZNF683	0.141983	0.886508	0.002	0.001	1	1	Diabetes+_Vs_Diabetes-
TGFB3	0.142327	0.442102	0.017	0.014	1	1	Diabetes+_Vs_Diabetes-
STAT4	0.153442	0.152574	0.149	0.139	1	1	Diabetes+_Vs_Diabetes-
CD27	0.154364	0.0355309	0.528	0.512	1	1	Diabetes+_Vs_Diabetes-
CD163	0.155368	0.207177	0.006	0.004	1	1	Diabetes+_Vs_Diabetes-
SPN	0.156513	-0.121106	0.021	0.025	1	1	Diabetes+_Vs_Diabetes-
NINJ2	0.156765	0.393211	0.011	0.008	1	1	Diabetes+_Vs_Diabetes-
NCF1C	0.160043	1.36735	0.001	0	1	1	Diabetes+_Vs_Diabetes-
IL1B	0.16018	0.324965	0.005	0.003	1	1	Diabetes+_Vs_Diabetes-
CD200	0.160589	-0.778465	0.002	0.004	1	1	Diabetes+_Vs_Diabetes-
LAMP1	0.161454	0.0439519	0.38	0.367	1	1	Diabetes+_Vs_Diabetes-
IFITM1	0.164891	0.199962	0.056	0.05	1	1	Diabetes+_Vs_Diabetes-
LYN	0.166175	-0.0908627	0.015	0.018	1	1	Diabetes+_Vs_Diabetes-
VNN2	0.167246	-0.0874043	0.066	0.073	1	1	Diabetes+_Vs_Diabetes-
KCNE3	0.171866	-0.292994	0.003	0.005	1	1	Diabetes+_Vs_Diabetes-
IL12A	0.173634	0.816188	0.003	0.002	1	1	Diabetes+_Vs_Diabetes-
HLA.DRA	0.177528	0.0112909	0.083	0.075	1	1	Diabetes+_Vs_Diabetes-
IGKC	0.178168	0.0397244	0.03	0.025	1	1	Diabetes+_Vs_Diabetes-
AURKB	0.184182	-0.892497	0.001	0.002	1	1	Diabetes+_Vs_Diabetes-
ASAH1	0.185761	0.0938334	0.1	0.092	1	1	Diabetes+_Vs_Diabetes-
FYN	0.186467	0.0711065	0.449	0.437	1	1	Diabetes+_Vs_Diabetes-
TBX21	0.195917	0.504125	0.006	0.004	1	1	Diabetes+_Vs_Diabetes-
NAIP	0.197804	0.344017	0.011	0.009	1	1	Diabetes+_Vs_Diabetes-
NAMPT	0.198314	0.148662	0.038	0.034	1	1	Diabetes+_Vs_Diabetes-
TCL1A	0.201196	-0.428694	0.002	0.003	1	1	Diabetes+_Vs_Diabetes-
RNASE2	0.201257	-0.325331	0.002	0.003	1	1	Diabetes+_Vs_Diabetes-
TNFSF13	0.2015	-0.171458	0.02	0.024	1	1	Diabetes+_Vs_Diabetes-
IL3RA	0.202885	-0.84137	0.001	0.001	1	1	Diabetes+_Vs_Diabetes-
RORC	0.202885	-1.16	0.001	0.001	1	1	Diabetes+_Vs_Diabetes-
LYZ	0.206928	-0.0187325	0.092	0.099	1	1	Diabetes+_Vs_Diabetes-
BTLA	0.225245	0.341995	0.017	0.014	1	1	Diabetes+_Vs_Diabetes-
CTSD	0.227314	0.069116	0.097	0.09	1	1	Diabetes+_Vs_Diabetes-
TRDC	0.231318	-0.419245	0.014	0.017	1	1	Diabetes+_Vs_Diabetes-
KLRC1	0.231353	0.498546	0.004	0.002	1	1	Diabetes+_Vs_Diabetes-
ANXA5	0.234281	0.0709243	0.117	0.109	1	1	Diabetes+_Vs_Diabetes-
SAMD3	0.242839	0.193099	0.078	0.072	1	1	Diabetes+_Vs_Diabetes-
CD160	0.243338	0.740557	0.001	0	1	1	Diabetes+_Vs_Diabetes-
IFNG	0.243338	1.00587	0.001	0	1	1	Diabetes+_Vs_Diabetes-
C1QB	0.246362	-0.624728	0.001	0.002	1	1	Diabetes+_Vs_Diabetes-
BLK	0.251498	1.68035	0.001	0	1	1	Diabetes+_Vs_Diabetes-
SNCA	0.251498	0.835359	0.001	0	1	1	Diabetes+_Vs_Diabetes-
IGHD-membrane	0.26021	0.226775	0.004	0.002	1	1	Diabetes+_Vs_Diabetes-
XYLT1	0.263103	0.40553	0.019	0.016	1	1	Diabetes+_Vs_Diabetes-
PELI1	0.273264	0.121451	0.081	0.076	1	1	Diabetes+_Vs_Diabetes-
CX3CR1	0.280573	0.385147	0.004	0.003	1	1	Diabetes+_Vs_Diabetes-
MXD1	0.282788	0.231957	0.014	0.012	1	1	Diabetes+_Vs_Diabetes-
CLEC4D	0.284755	0.411676	0.002	0.001	1	1	Diabetes+_Vs_Diabetes-
TREM1	0.292671	-0.36637	0.002	0.003	1	1	Diabetes+_Vs_Diabetes-
NLRP3	0.302433	-0.31198	0.007	0.009	1	1	Diabetes+_Vs_Diabetes-
MS4A1	0.303124	0.122896	0.009	0.007	1	1	Diabetes+_Vs_Diabetes-
TKT	0.311351	0.0695231	0.164	0.157	1	1	Diabetes+_Vs_Diabetes-
GZMB	0.31451	-0.0910925	0.009	0.011	1	1	Diabetes+_Vs_Diabetes-
C10orf54	0.332356	-0.0224497	0.336	0.346	1	1	Diabetes+_Vs_Diabetes-
CCR1	0.335171	-0.599646	0.001	0.001	1	1	Diabetes+_Vs_Diabetes-
GAB2	0.337612	0.534039	0.003	0.002	1	1	Diabetes+_Vs_Diabetes-
CR2	0.33969	-0.191073	0.005	0.007	1	1	Diabetes+_Vs_Diabetes-
TTYH3	0.357072	0.368399	0.005	0.004	1	1	Diabetes+_Vs_Diabetes-
BACH2	0.35983	-0.0545284	0.053	0.058	1	1	Diabetes+_Vs_Diabetes-
CD244	0.366237	-0.152034	0.007	0.009	1	1	Diabetes+_Vs_Diabetes-
DUSP2	0.366417	0.0354152	0.118	0.125	1	1	Diabetes+_Vs_Diabetes-
SH2D1B	0.367338	0.624709	0.001	0	1	1	Diabetes+_Vs_Diabetes-
IGHG2-secreted	0.369013	-0.0711873	0.004	0.005	1	1	Diabetes+_Vs_Diabetes-
IL18	0.373351	-0.176608	0.001	0.002	1	1	Diabetes+_Vs_Diabetes-
KDELR1	0.378201	-0.0915941	0.038	0.042	1	1	Diabetes+_Vs_Diabetes-
LRP1	0.395651	-0.379562	0.002	0.003	1	1	Diabetes+_Vs_Diabetes-
TIAF1	0.396175	0.151888	0.116	0.111	1	1	Diabetes+_Vs_Diabetes-
PTPRC	0.398759	-0.0176858	0.618	0.629	1	1	Diabetes+_Vs_Diabetes-
GIMAP5	0.399423	0.109204	0.349	0.344	1	1	Diabetes+_Vs_Diabetes-
CD48	0.400113	0.0497642	0.941	0.944	1	1	Diabetes+_Vs_Diabetes-
GZMK	0.406343	0.483228	0.007	0.006	1	1	Diabetes+_Vs_Diabetes-
IL23R	0.409183	-0.0101632	0.144	0.138	1	1	Diabetes+_Vs_Diabetes-
GCA	0.412326	-0.121472	0.023	0.026	1	1	Diabetes+_Vs_Diabetes-
FYB	0.423	0.0112438	0.515	0.505	1	1	Diabetes+_Vs_Diabetes-
TNFSF10	0.425157	-0.0382522	0.127	0.133	1	1	Diabetes+_Vs_Diabetes-
CTSA	0.427492	-0.0308863	0.13	0.135	1	1	Diabetes+_Vs_Diabetes-
CD22	0.428626	0.16946	0.005	0.004	1	1	Diabetes+_Vs_Diabetes-
IER3	0.435296	-0.218616	0.013	0.014	1	1	Diabetes+_Vs_Diabetes-
CD5	0.435992	0.0458859	0.392	0.386	1	1	Diabetes+_Vs_Diabetes-
C5AR1	0.440365	-0.0568801	0.017	0.019	1	1	Diabetes+_Vs_Diabetes-
PRF1	0.448699	0.103638	0.023	0.021	1	1	Diabetes+_Vs_Diabetes-
ZBTB16	0.451898	0.443031	0.004	0.003	1	1	Diabetes+_Vs_Diabetes-
SPON2	0.460297	0.507421	0.002	0.001	1	1	Diabetes+_Vs_Diabetes-
PAX5	0.460428	0.331161	0.002	0.001	1	1	Diabetes+_Vs_Diabetes-
TARP-refseq	0.462198	-0.102464	0.012	0.013	1	1	Diabetes+_Vs_Diabetes-
CD40	0.480991	-0.132782	0.013	0.015	1	1	Diabetes+_Vs_Diabetes-
CD63	0.48238	-0.0570282	0.147	0.152	1	1	Diabetes+_Vs_Diabetes-
S100A12	0.498381	0.0113941	0.041	0.039	1	1	Diabetes+_Vs_Diabetes-
S100A10	0.498647	-0.0174519	0.517	0.52	1	1	Diabetes+_Vs_Diabetes-
YBX3	0.504525	-0.0962587	0.026	0.028	1	1	Diabetes+_Vs_Diabetes-
CLC	0.50553	0.634209	0.003	0.002	1	1	Diabetes+_Vs_Diabetes-
RNASE6	0.507766	0.0966781	0.008	0.007	1	1	Diabetes+_Vs_Diabetes-
CD9	0.515856	-0.315933	0.002	0.003	1	1	Diabetes+_Vs_Diabetes-
C3AR1	0.518353	0.202085	0.002	0.001	1	1	Diabetes+_Vs_Diabetes-
KLRF1	0.526762	0.0790591	0.01	0.008	1	1	Diabetes+_Vs_Diabetes-
TNFSF13B	0.527431	-0.106585	0.015	0.016	1	1	Diabetes+_Vs_Diabetes-
CD8A	0.528365	-0.032608	0.012	0.013	1	1	Diabetes+_Vs_Diabetes-
CCR10	0.537396	-0.667221	0.001	0.001	1	1	Diabetes+_Vs_Diabetes-
DUSP4	0.537396	-0.636033	0.001	0.001	1	1	Diabetes+_Vs_Diabetes-
IL1RN	0.537396	-0.379423	0.001	0.001	1	1	Diabetes+_Vs_Diabetes-
TYMS	0.537396	-0.650373	0.001	0.001	1	1	Diabetes+_Vs_Diabetes-
TRBV3.1	0.537448	-0.0323253	0.008	0.009	1	1	Diabetes+_Vs_Diabetes-
IL18RAP	0.537535	0.0898025	0.005	0.004	1	1	Diabetes+_Vs_Diabetes-
KLRC3	0.539514	-0.301878	0.001	0.002	1	1	Diabetes+_Vs_Diabetes-
IKZF2	0.54113	0.519779	0.001	0.001	1	1	Diabetes+_Vs_Diabetes-
SH3BGRL2	0.543994	-0.448995	0.001	0.002	1	1	Diabetes+_Vs_Diabetes-
BLNK	0.545999	-0.446079	0.001	0.001	1	1	Diabetes+_Vs_Diabetes-
FLT3	0.545999	-0.459848	0.001	0.001	1	1	Diabetes+_Vs_Diabetes-
VMO1	0.548574	-0.0759945	0.001	0.001	1	1	Diabetes+_Vs_Diabetes-
KLRC4.KLRK1	0.556083	-0.00678327	0.013	0.011	1	1	Diabetes+_Vs_Diabetes-
HOPX	0.559808	0.0867546	0.01	0.009	1	1	Diabetes+_Vs_Diabetes-
SLC7A7	0.568479	-0.0278267	0.011	0.012	1	1	Diabetes+_Vs_Diabetes-
ADA	0.568747	-0.0708451	0.103	0.107	1	1	Diabetes+_Vs_Diabetes-
CCL4	0.577634	0.216328	0.003	0.002	1	1	Diabetes+_Vs_Diabetes-
ICAM1	0.578383	-0.165811	0.009	0.01	1	1	Diabetes+_Vs_Diabetes-
PDIA6	0.579478	0.0757004	0.068	0.065	1	1	Diabetes+_Vs_Diabetes-
CSF3R	0.579944	-0.0557217	0.019	0.021	1	1	Diabetes+_Vs_Diabetes-
FAS	0.584812	0.121021	0.014	0.013	1	1	Diabetes+_Vs_Diabetes-
KLRK1	0.58966	0.0293925	0.009	0.008	1	1	Diabetes+_Vs_Diabetes-
CTLA4	0.594146	0.0316403	0.088	0.091	1	1	Diabetes+_Vs_Diabetes-
CD300A	0.608107	0.0243447	0.036	0.038	1	1	Diabetes+_Vs_Diabetes-
MZB1	0.608345	0.273538	0.001	0.001	1	1	Diabetes+_Vs_Diabetes-
TLR9	0.608345	0.416433	0.001	0.001	1	1	Diabetes+_Vs_Diabetes-
STAT5A	0.616984	-0.00121949	0.146	0.142	1	1	Diabetes+_Vs_Diabetes-
CXCL5	0.623576	0.220017	0.013	0.012	1	1	Diabetes+_Vs_Diabetes-
CD83	0.624077	0.0201755	0.017	0.016	1	1	Diabetes+_Vs_Diabetes-
MCM4	0.624903	0.139065	0.011	0.01	1	1	Diabetes+_Vs_Diabetes-
CAMKK2	0.627647	-0.0267131	0.028	0.029	1	1	Diabetes+_Vs_Diabetes-
HLA.DMA	0.648019	-0.0270021	0.054	0.056	1	1	Diabetes+_Vs_Diabetes-
CXCR4	0.650473	-0.0164498	0.631	0.637	1	1	Diabetes+_Vs_Diabetes-
ACKR3	0.650523	0.273679	0.007	0.007	1	1	Diabetes+_Vs_Diabetes-
CD86	0.651295	-0.0340954	0.004	0.005	1	1	Diabetes+_Vs_Diabetes-
TTC38	0.651744	0.113978	0.007	0.007	1	1	Diabetes+_Vs_Diabetes-
PCNA	0.664187	-0.0607455	0.028	0.029	1	1	Diabetes+_Vs_Diabetes-
PTTG2	0.671487	0.143172	0.008	0.007	1	1	Diabetes+_Vs_Diabetes-
CD8B	0.67255	0.0214179	0.008	0.007	1	1	Diabetes+_Vs_Diabetes-
AQP9	0.673518	-0.213291	0.002	0.002	1	1	Diabetes+_Vs_Diabetes-
MMP25	0.673864	-0.210941	0.002	0.002	1	1	Diabetes+_Vs_Diabetes-
SLC25A37	0.684406	0.091615	0.02	0.019	1	1	Diabetes+_Vs_Diabetes-
FTH1	0.686567	0.0542842	0.048	0.046	1	1	Diabetes+_Vs_Diabetes-
LIPA	0.698211	0.0225771	0.194	0.191	1	1	Diabetes+_Vs_Diabetes-
TNF	0.700421	-0.203407	0.015	0.016	1	1	Diabetes+_Vs_Diabetes-
CCL3	0.703753	-0.0308495	0.004	0.004	1	1	Diabetes+_Vs_Diabetes-
CD3D	0.705128	0.0419865	0.855	0.851	1	1	Diabetes+_Vs_Diabetes-
LILRB1	0.708469	0.0123357	0.02	0.019	1	1	Diabetes+_Vs_Diabetes-
LEF1	0.710277	-0.0129494	0.62	0.615	1	1	Diabetes+_Vs_Diabetes-
HAVCR2	0.710334	0.10615	0.007	0.006	1	1	Diabetes+_Vs_Diabetes-
FCGR2A	0.71929	-0.0260607	0.009	0.01	1	1	Diabetes+_Vs_Diabetes-
IRF4	0.721279	0.246114	0.026	0.025	1	1	Diabetes+_Vs_Diabetes-
IL15RA	0.723918	0.00102447	0.015	0.015	1	1	Diabetes+_Vs_Diabetes-
ITGAM	0.724735	0.0373008	0.014	0.013	1	1	Diabetes+_Vs_Diabetes-
CD1C	0.725123	0.240075	0.001	0.001	1	1	Diabetes+_Vs_Diabetes-
VPREB3	0.725123	0.170773	0.001	0.001	1	1	Diabetes+_Vs_Diabetes-
VSIG4	0.725123	0.187627	0.001	0.001	1	1	Diabetes+_Vs_Diabetes-
CD33	0.725247	-0.08147	0.005	0.005	1	1	Diabetes+_Vs_Diabetes-
MCTP2	0.726452	0.249031	0.004	0.004	1	1	Diabetes+_Vs_Diabetes-
PDIA4	0.737812	0.0296979	0.078	0.08	1	1	Diabetes+_Vs_Diabetes-
TIGIT	0.756077	-0.207119	0.001	0.001	1	1	Diabetes+_Vs_Diabetes-
KLRB1	0.756884	-0.131761	0.041	0.04	1	1	Diabetes+_Vs_Diabetes-
PSEN1	0.765591	-0.0404959	0.023	0.023	1	1	Diabetes+_Vs_Diabetes-
F5	0.769716	0.0918709	0.008	0.007	1	1	Diabetes+_Vs_Diabetes-
DOCK8	0.771849	0.0110007	0.123	0.121	1	1	Diabetes+_Vs_Diabetes-
NKG7	0.776273	0.0765317	0.058	0.056	1	1	Diabetes+_Vs_Diabetes-
EGR3	0.776721	-0.635865	0.001	0.001	1	1	Diabetes+_Vs_Diabetes-
FOXP3	0.777784	0.393622	0.005	0.004	1	1	Diabetes+_Vs_Diabetes-
IGHM-secreted	0.778035	0.22131	0.005	0.004	1	1	Diabetes+_Vs_Diabetes-
STAT1	0.781042	-0.0163014	0.026	0.027	1	1	Diabetes+_Vs_Diabetes-
LAMP3	0.78763	0.703279	0.007	0.007	1	1	Diabetes+_Vs_Diabetes-
CD24	0.799837	-0.18455	0.001	0.001	1	1	Diabetes+_Vs_Diabetes-
CMTM2	0.799837	-0.189228	0.001	0.001	1	1	Diabetes+_Vs_Diabetes-
TLR2	0.802859	-0.0734626	0.017	0.017	1	1	Diabetes+_Vs_Diabetes-
CAVIN2	0.803728	0.283578	0.001	0	1	1	Diabetes+_Vs_Diabetes-
IGHG3-secreted	0.803728	0.208356	0.001	0	1	1	Diabetes+_Vs_Diabetes-
TNFRSF13C	0.803728	0.306523	0.001	0	1	1	Diabetes+_Vs_Diabetes-
SYNE1	0.803835	0.0745083	0.138	0.136	1	1	Diabetes+_Vs_Diabetes-
JCHAIN	0.804838	0.198185	0.002	0.003	1	1	Diabetes+_Vs_Diabetes-
FBP1	0.807283	0.0156013	0.034	0.033	1	1	Diabetes+_Vs_Diabetes-
ADGRE1	0.811368	-0.0341497	0.023	0.023	1	1	Diabetes+_Vs_Diabetes-
ITGAE	0.813363	-0.00448852	0.106	0.107	1	1	Diabetes+_Vs_Diabetes-
LY86	0.819466	0.071059	0.016	0.016	1	1	Diabetes+_Vs_Diabetes-
FOSL1	0.826225	-0.227083	0.001	0.001	1	1	Diabetes+_Vs_Diabetes-
CD2	0.836957	0.0636158	0.496	0.5	1	1	Diabetes+_Vs_Diabetes-
TNFRSF4	0.839196	0.0265146	0.004	0.004	1	1	Diabetes+_Vs_Diabetes-
CXCR3	0.840179	0.619889	0.001	0.001	1	1	Diabetes+_Vs_Diabetes-
ENTPD1	0.840432	0.065382	0.001	0.001	1	1	Diabetes+_Vs_Diabetes-
TMEM97	0.842739	-0.183883	0.005	0.005	1	1	Diabetes+_Vs_Diabetes-
RASGEF1B	0.844207	-0.158254	0.008	0.008	1	1	Diabetes+_Vs_Diabetes-
BCL11B	0.844265	-0.015961	0.285	0.283	1	1	Diabetes+_Vs_Diabetes-
SLC11A1	0.849143	-0.0247955	0.011	0.011	1	1	Diabetes+_Vs_Diabetes-
POU2AF1	0.85827	-0.0733129	0.003	0.004	1	1	Diabetes+_Vs_Diabetes-
ACSL1	0.872344	-0.0182901	0.021	0.021	1	1	Diabetes+_Vs_Diabetes-
S100A8	0.872819	0.060643	0.002	0.002	1	1	Diabetes+_Vs_Diabetes-
APOBEC3G	0.88513	0.057317	0.07	0.069	1	1	Diabetes+_Vs_Diabetes-
C1QA	0.886858	0.0575172	0.001	0.001	1	1	Diabetes+_Vs_Diabetes-
CXCL2	0.886858	0.108414	0.001	0.001	1	1	Diabetes+_Vs_Diabetes-
GNG11	0.886858	0.136931	0.001	0.001	1	1	Diabetes+_Vs_Diabetes-
TNFSF14	0.886858	0.150375	0.001	0.001	1	1	Diabetes+_Vs_Diabetes-
HLA.DQB1	0.887198	0.0180211	0.034	0.035	1	1	Diabetes+_Vs_Diabetes-
LAT2	0.890046	-0.0421226	0.008	0.008	1	1	Diabetes+_Vs_Diabetes-
IRF8	0.894966	-0.00568109	0.02	0.02	1	1	Diabetes+_Vs_Diabetes-
ATF6B	0.906714	-0.0630556	0.005	0.005	1	1	Diabetes+_Vs_Diabetes-
IL2RB	0.906868	0.0142045	0.077	0.076	1	1	Diabetes+_Vs_Diabetes-
IL18R1	0.90773	-0.0611167	0.012	0.012	1	1	Diabetes+_Vs_Diabetes-
CXCR5	0.909244	0.0540689	0.003	0.003	1	1	Diabetes+_Vs_Diabetes-
NR4A1	0.911851	0.198255	0.01	0.01	1	1	Diabetes+_Vs_Diabetes-
SELL	0.91658	0.00107004	0.735	0.74	1	1	Diabetes+_Vs_Diabetes-
F13A1	0.916813	-0.0932402	0.004	0.004	1	1	Diabetes+_Vs_Diabetes-
PTAFR	0.916813	-0.0935611	0.004	0.004	1	1	Diabetes+_Vs_Diabetes-
CD36	0.919458	-0.012371	0.009	0.009	1	1	Diabetes+_Vs_Diabetes-
FUT4	0.920075	-0.033849	0.006	0.007	1	1	Diabetes+_Vs_Diabetes-
IGHG1-secreted	0.924118	-0.0419905	0.003	0.003	1	1	Diabetes+_Vs_Diabetes-
KLRD1	0.925891	0.0358173	0.002	0.002	1	1	Diabetes+_Vs_Diabetes-
LILRB4	0.926269	-0.110172	0.002	0.002	1	1	Diabetes+_Vs_Diabetes-
CST7	0.929318	0.0724577	0.02	0.02	1	1	Diabetes+_Vs_Diabetes-
CD300C	0.929916	-0.0246548	0.001	0.002	1	1	Diabetes+_Vs_Diabetes-
CD79A	0.93151	0.0653017	0.013	0.012	1	1	Diabetes+_Vs_Diabetes-
GZMA	0.93315	0.12993	0.02	0.02	1	1	Diabetes+_Vs_Diabetes-
SOD2	0.938545	-0.0186963	0.026	0.026	1	1	Diabetes+_Vs_Diabetes-
SCPEP1	0.940057	0.000505631	0.051	0.052	1	1	Diabetes+_Vs_Diabetes-
CD38	0.945156	0.0609842	0.011	0.011	1	1	Diabetes+_Vs_Diabetes-
NCF1	0.94761	0.0558304	0.001	0.001	1	1	Diabetes+_Vs_Diabetes-
LAG3	0.948401	0.136184	0.005	0.005	1	1	Diabetes+_Vs_Diabetes-
LAP3	0.966826	0.0589873	0.08	0.08	1	1	Diabetes+_Vs_Diabetes-
FAM65B	0.97033	0.0529027	0.38	0.387	1	1	Diabetes+_Vs_Diabetes-
CNOT2	0.973048	0.0277522	0.148	0.148	1	1	Diabetes+_Vs_Diabetes-
QPCT	0.976663	-0.00850774	0.002	0.002	1	1	Diabetes+_Vs_Diabetes-
MNDA	0.987863	-0.0144126	0.01	0.01	1	1	Diabetes+_Vs_Diabetes-
KLRG1	0.989653	-0.0956783	0.016	0.016	1	1	Diabetes+_Vs_Diabetes-
CCR2	0.993915	0.00257583	0.002	0.002	1	1	Diabetes+_Vs_Diabetes-
HLA.B	3.16792e-119	-0.456187	0.997	0.999	1.54278e-116	1	male_Vs_female
CD52	8.55387e-71	-0.366117	0.978	0.988	4.16574e-68	1	male_Vs_female
XBP1	2.15897e-59	-1.08182	0.204	0.35	1.05142e-56	1	male_Vs_female
JUNB	4.26385e-59	-0.843445	0.325	0.482	2.0765e-56	1	male_Vs_female
GAPDH	5.10957e-50	-0.497936	0.656	0.763	2.48836e-47	1	male_Vs_female
SLC2A3	6.16573e-48	-1.34008	0.093	0.195	3.00271e-45	1	male_Vs_female
IFITM3	1.99873e-46	-0.687327	0.281	0.417	9.73384e-44	1	male_Vs_female
CXCR4	1.05657e-35	-0.47132	0.602	0.707	5.14549e-33	1	male_Vs_female
CD3E	1.21261e-28	-0.304217	0.874	0.919	5.9054e-26	1	male_Vs_female
CD74	9.5302e-28	-0.175186	0.511	0.611	4.64121e-25	1	male_Vs_female
CYTIP	1.35708e-26	-0.583954	0.356	0.457	6.609e-24	1	male_Vs_female
PIK3IP1	1.94466e-25	-0.362041	0.828	0.869	9.47049e-23	1	male_Vs_female
CD69	1.10135e-24	-0.539881	0.37	0.471	5.36358e-22	1	male_Vs_female
DUSP1	4.68103e-24	-0.347055	0.477	0.572	2.27966e-21	1	male_Vs_female
ITM2B	1.74716e-23	-0.346015	0.727	0.793	8.50868e-21	1	male_Vs_female
CCR7	3.91351e-23	-0.511285	0.494	0.583	1.90588e-20	1	male_Vs_female
CD48	1.96049e-22	-0.253607	0.936	0.958	9.54759e-20	1	male_Vs_female
R3HDM4	1.1537e-19	-0.633222	0.212	0.292	5.61851e-17	1	male_Vs_female
DPP4	1.1675e-19	-0.87023	0.097	0.16	5.68574e-17	1	male_Vs_female
IL32	3.2325e-19	-0.377235	0.741	0.781	1.57423e-16	1	male_Vs_female
BIN2	1.72159e-18	-0.386539	0.467	0.551	8.38413e-16	1	male_Vs_female
BTG1	3.42109e-18	-0.346358	0.662	0.723	1.66607e-15	1	male_Vs_female
CD44	7.39044e-18	-0.449064	0.356	0.438	3.59914e-15	1	male_Vs_female
CD37	6.59436e-17	-0.249386	0.725	0.786	3.21145e-14	1	male_Vs_female
TRBC2	8.34156e-16	-0.299188	0.903	0.92	4.06234e-13	1	male_Vs_female
CD3D	1.89088e-15	-0.258087	0.845	0.871	9.2086e-13	1	male_Vs_female
FYB	2.07825e-15	-0.341579	0.487	0.566	1.01211e-12	1	male_Vs_female
LTB	2.31634e-15	-0.577254	0.153	0.22	1.12806e-12	1	male_Vs_female
BCL2	2.47537e-15	-0.701751	0.151	0.214	1.20551e-12	1	male_Vs_female
PRDM1	1.10596e-14	-1.20253	0.025	0.055	5.38603e-12	1	male_Vs_female
CD4	3.38453e-14	-0.373334	0.456	0.526	1.64827e-11	1	male_Vs_female
SORL1	1.29276e-13	-0.605488	0.164	0.225	6.29572e-11	1	male_Vs_female
SDCBP	1.41208e-13	-0.528307	0.136	0.193	6.87683e-11	1	male_Vs_female
LCK	2.54844e-13	-0.268907	0.684	0.733	1.24109e-10	1	male_Vs_female
KLF2	3.74205e-13	-0.246353	0.706	0.762	1.82238e-10	1	male_Vs_female
LEF1	7.91649e-13	-0.261948	0.597	0.666	3.85533e-10	1	male_Vs_female
ICOS	2.02379e-12	-0.670144	0.091	0.137	9.85584e-10	1	male_Vs_female
ARL4C	2.19025e-12	-0.516148	0.263	0.326	1.06665e-09	1	male_Vs_female
ITGB2	1.57772e-11	-0.221906	0.595	0.648	7.6835e-09	1	male_Vs_female
ITGA4	1.84955e-10	-0.558568	0.146	0.196	9.00731e-08	1	male_Vs_female
GIMAP5	2.44368e-10	-0.387706	0.329	0.389	1.19007e-07	1	male_Vs_female
BIRC3	2.77414e-10	-0.644315	0.098	0.141	1.35101e-07	1	male_Vs_female
NEAT1	3.74372e-10	-0.612334	0.21	0.261	1.82319e-07	1	male_Vs_female
TRIB2	4.61871e-10	-0.326582	0.271	0.329	2.24931e-07	1	male_Vs_female
PXN	8.0618e-10	-0.46821	0.188	0.239	3.9261e-07	1	male_Vs_female
CTSW	1.83384e-09	-0.533295	0.133	0.178	8.9308e-07	1	male_Vs_female
TSPAN32	7.38149e-09	-0.495685	0.127	0.17	3.59478e-06	1	male_Vs_female
RORA	2.48473e-08	-0.690382	0.047	0.075	1.21006e-05	1	male_Vs_female
TCF7	2.84582e-08	-0.0593733	0.285	0.351	1.38591e-05	1	male_Vs_female
CD7	3.56984e-08	-0.318593	0.281	0.334	1.73851e-05	1	male_Vs_female
IL4R	4.13737e-08	-0.304976	0.261	0.312	2.0149e-05	1	male_Vs_female
IFITM2	4.87355e-08	-0.251729	0.503	0.556	2.37342e-05	1	male_Vs_female
CD2	5.29356e-08	-0.276027	0.484	0.53	2.57796e-05	1	male_Vs_female
IFNGR1	5.38765e-08	-0.55084	0.059	0.089	2.62379e-05	1	male_Vs_female
FOXO1	6.26779e-08	-0.689258	0.055	0.084	3.05242e-05	1	male_Vs_female
TKT	8.15262e-08	-0.323386	0.149	0.191	3.97033e-05	1	male_Vs_female
IKZF3	8.72151e-08	-0.700503	0.053	0.081	4.24738e-05	1	male_Vs_female
CD5	9.88707e-08	-0.316331	0.375	0.424	4.815e-05	1	male_Vs_female
S100A9	1.97614e-07	0.050067	0.321	0.271	9.6238e-05	1	male_Vs_female
IL2RA	3.06396e-07	-0.948898	0.022	0.04	0.000149215	1	male_Vs_female
CTLA4	4.27739e-07	-0.552296	0.08	0.111	0.000208309	1	male_Vs_female
IGBP1	4.44185e-07	-0.411662	0.171	0.212	0.000216318	1	male_Vs_female
TXK	4.91682e-07	-0.353703	0.198	0.241	0.000239449	1	male_Vs_female
IL23R	7.07287e-07	-0.355685	0.13	0.168	0.000344449	1	male_Vs_female
PELI1	9.64669e-07	-0.462237	0.07	0.099	0.000469794	1	male_Vs_female
S100A10	1.32409e-06	-0.188703	0.505	0.548	0.000644833	1	male_Vs_female
ANXA5	1.59328e-06	-0.297184	0.103	0.137	0.000775929	1	male_Vs_female
SRGN	2.18369e-06	-0.558186	0.032	0.052	0.00106346	1	male_Vs_female
PTPRC	2.38557e-06	-0.202724	0.614	0.645	0.00116177	1	male_Vs_female
CD6	2.39855e-06	-0.199197	0.66	0.69	0.00116809	1	male_Vs_female
DUSP2	2.5541e-06	-0.477521	0.112	0.144	0.00124385	1	male_Vs_female
PASK	8.66248e-06	-0.252425	0.124	0.158	0.00421863	1	male_Vs_female
STAT4	8.98443e-06	-0.318325	0.134	0.169	0.00437542	1	male_Vs_female
IKZF1	1.23629e-05	-0.306609	0.165	0.201	0.00602072	1	male_Vs_female
TRAC	1.28818e-05	-0.172727	0.884	0.906	0.00627346	1	male_Vs_female
ZAP70	1.33903e-05	-0.346992	0.139	0.172	0.00652107	1	male_Vs_female
FAM65B	3.18324e-05	-0.265043	0.372	0.409	0.0155024	1	male_Vs_female
GNAI2	3.23669e-05	-0.129356	0.193	0.232	0.0157627	1	male_Vs_female
BCL2A1	6.4647e-05	-0.352862	0.087	0.113	0.0314831	1	male_Vs_female
STAT6	6.58534e-05	-0.305801	0.121	0.15	0.0320706	1	male_Vs_female
SAMD3	6.64685e-05	-0.461578	0.069	0.092	0.0323702	1	male_Vs_female
STAT3	7.49928e-05	-0.295829	0.1	0.128	0.0365215	1	male_Vs_female
SELL	7.85418e-05	-0.117925	0.728	0.758	0.0382499	1	male_Vs_female
SYNE2	8.6258e-05	-0.476248	0.067	0.089	0.0420076	1	male_Vs_female
NCR3	0.000100562	-0.931785	0.014	0.025	0.0489739	1	male_Vs_female
CBLB	0.000204761	-0.55754	0.035	0.051	0.0997188	1	male_Vs_female
HLA.A	0.000259878	-0.0879609	0.993	0.98	0.12656	1	male_Vs_female
SYNE1	0.000285959	-0.324302	0.129	0.156	0.139262	1	male_Vs_female
BCL6	0.000321322	-0.853407	0.008	0.016	0.156484	1	male_Vs_female
RPN2	0.00033882	-0.237324	0.234	0.266	0.165005	1	male_Vs_female
FYN	0.000343565	-0.150895	0.432	0.471	0.167316	1	male_Vs_female
IGLC3	0.000345013	0.0609568	0.018	0.029	0.168021	1	male_Vs_female
NT5E	0.000350392	-1.01209	0.007	0.015	0.170641	1	male_Vs_female
CD28	0.000599083	-0.469519	0.065	0.084	0.291753	1	male_Vs_female
NAIP	0.000731067	-0.84279	0.008	0.015	0.35603	1	male_Vs_female
TSPAN14	0.000782088	-0.351073	0.08	0.1	0.380877	1	male_Vs_female
FOXP1	0.000964635	-0.483486	0.038	0.052	0.469777	1	male_Vs_female
RUNX3	0.000978559	-0.301047	0.193	0.22	0.476558	1	male_Vs_female
IFITM1	0.00111505	-0.44734	0.048	0.064	0.543027	1	male_Vs_female
FOSB	0.00157743	-0.0795204	0.347	0.384	0.768208	1	male_Vs_female
IGHM-membrane	0.0020194	-0.162387	0.016	0.025	0.983447	1	male_Vs_female
CTSD	0.00230114	-0.221301	0.088	0.108	1	1	male_Vs_female
TC2N	0.00272328	-0.396895	0.061	0.077	1	1	male_Vs_female
IGHG2-secreted	0.00339996	-0.935823	0.003	0.007	1	1	male_Vs_female
RGS1	0.0042799	-0.628458	0.039	0.052	1	1	male_Vs_female
BCL11B	0.00444613	-0.184262	0.277	0.301	1	1	male_Vs_female
CD63	0.00504371	-0.155891	0.143	0.165	1	1	male_Vs_female
ITGAE	0.00535185	-0.278104	0.101	0.12	1	1	male_Vs_female
IL2RB	0.00547678	-0.225951	0.072	0.088	1	1	male_Vs_female
JUN	0.00549795	-0.216562	0.085	0.103	1	1	male_Vs_female
VPS28	0.00644165	-0.159903	0.271	0.298	1	1	male_Vs_female
IGKC	0.00651758	-0.518353	0.025	0.035	1	1	male_Vs_female
CTSA	0.00722237	-0.152505	0.126	0.146	1	1	male_Vs_female
ITGAM	0.00779372	-0.366099	0.011	0.018	1	1	male_Vs_female
LAMP1	0.00844821	-0.142	0.367	0.391	1	1	male_Vs_female
APLP2	0.00914284	-0.21518	0.062	0.076	1	1	male_Vs_female
ASAH1	0.00969337	-0.215281	0.091	0.108	1	1	male_Vs_female
MCM4	0.0120792	-0.711709	0.009	0.014	1	1	male_Vs_female
TIAF1	0.0122051	-0.258	0.108	0.126	1	1	male_Vs_female
CCND2	0.0133001	-0.356059	0.061	0.075	1	1	male_Vs_female
FPR1	0.0142812	0.193977	0.011	0.006	1	1	male_Vs_female
LYN	0.0146879	0.168027	0.018	0.011	1	1	male_Vs_female
SH2D1B	0.0162291	-1.5382	0	0.002	1	1	male_Vs_female
FCER1G	0.0164014	0.068092	0.052	0.041	1	1	male_Vs_female
TGFB3	0.0181393	-0.533449	0.014	0.02	1	1	male_Vs_female
PCNA	0.0184442	-0.480716	0.026	0.034	1	1	male_Vs_female
LGALS1	0.0191277	-0.107826	0.122	0.139	1	1	male_Vs_female
FCGR3A	0.0210498	0.103748	0.027	0.019	1	1	male_Vs_female
CD3G	0.0221248	-0.168474	0.077	0.091	1	1	male_Vs_female
HOPX	0.0245124	-0.328866	0.008	0.013	1	1	male_Vs_female
CD96	0.0288795	-1.0938	0.006	0.01	1	1	male_Vs_female
TLR2	0.0308662	0.373663	0.019	0.013	1	1	male_Vs_female
TIGIT	0.0310621	-1.38657	0.001	0.002	1	1	male_Vs_female
LGALS9	0.0319048	-0.186395	0.083	0.096	1	1	male_Vs_female
BTLA	0.0329195	-0.565686	0.014	0.02	1	1	male_Vs_female
CD27	0.0329963	-0.080791	0.514	0.535	1	1	male_Vs_female
PLIN2	0.0346158	0.554742	0.027	0.02	1	1	male_Vs_female
PIK3AP1	0.0394161	0.296597	0.009	0.005	1	1	male_Vs_female
HLA.DRA	0.0412821	-0.0264375	0.076	0.088	1	1	male_Vs_female
S100A12	0.0418293	0.0684141	0.043	0.034	1	1	male_Vs_female
XYLT1	0.0428832	-0.674369	0.016	0.022	1	1	male_Vs_female
BAX	0.0443611	0.166299	0.153	0.137	1	1	male_Vs_female
CX3CR1	0.0445475	-0.677815	0.003	0.006	1	1	male_Vs_female
LYZ	0.0451024	-0.0134988	0.091	0.104	1	1	male_Vs_female
XPO6	0.0453419	-0.173146	0.19	0.206	1	1	male_Vs_female
TGFBI	0.0460191	0.1227	0.019	0.013	1	1	male_Vs_female
CD70	0.0485159	-2.49577	0	0.001	1	1	male_Vs_female
IGHA1-secreted	0.0490916	-0.322054	0.004	0.007	1	1	male_Vs_female
FTH1	0.0492825	-0.258674	0.044	0.053	1	1	male_Vs_female
FLT3	0.0502078	2.69595	0.001	0	1	1	male_Vs_female
SELPLG	0.0505411	-0.0974958	0.432	0.454	1	1	male_Vs_female
IGHG1-secreted	0.0548731	-0.539082	0.002	0.004	1	1	male_Vs_female
ZBTB16	0.0575456	1.19306	0.005	0.002	1	1	male_Vs_female
CASP5	0.0709977	-0.122502	0.215	0.231	1	1	male_Vs_female
LILRB1	0.073773	0.121622	0.022	0.016	1	1	male_Vs_female
KLRC1	0.0778106	-0.717497	0.002	0.004	1	1	male_Vs_female
SLC7A7	0.079363	0.210141	0.012	0.008	1	1	male_Vs_female
C1QB	0.0805412	1.27878	0.002	0	1	1	male_Vs_female
SOD2	0.0826512	0.331742	0.028	0.022	1	1	male_Vs_female
CD22	0.084861	-0.452647	0.004	0.006	1	1	male_Vs_female
CNOT2	0.0854749	-0.150147	0.144	0.158	1	1	male_Vs_female
STAT1	0.0864628	0.375241	0.028	0.022	1	1	male_Vs_female
SCPEP1	0.0907597	-0.157765	0.049	0.057	1	1	male_Vs_female
GIMAP2	0.0939384	-0.0853429	0.371	0.389	1	1	male_Vs_female
CD200	0.0944228	0.870975	0.004	0.002	1	1	male_Vs_female
IER3	0.0962007	0.430189	0.015	0.01	1	1	male_Vs_female
IL1B	0.0984783	-0.390308	0.003	0.005	1	1	male_Vs_female
CXCL5	0.100158	-0.495693	0.012	0.016	1	1	male_Vs_female
KCNE3	0.103389	0.406426	0.005	0.002	1	1	male_Vs_female
CCL5	0.103659	0.0758943	0.038	0.032	1	1	male_Vs_female
RNASE2	0.109646	-0.422646	0.002	0.003	1	1	male_Vs_female
FCER1A	0.121168	-0.312188	0.003	0.005	1	1	male_Vs_female
GAB2	0.121826	-0.838822	0.002	0.004	1	1	male_Vs_female
VMO1	0.132067	1.56338	0.001	0	1	1	male_Vs_female
CD244	0.134001	0.392614	0.009	0.006	1	1	male_Vs_female
IL12RB1	0.143394	-0.19651	0.034	0.04	1	1	male_Vs_female
CMKLR1	0.144507	2.99986	0.001	0	1	1	male_Vs_female
SNCA	0.144507	1.39617	0.001	0	1	1	male_Vs_female
CD163	0.146205	0.220114	0.006	0.004	1	1	male_Vs_female
MCM2	0.149942	-0.287518	0.015	0.02	1	1	male_Vs_female
LGALS3	0.153719	0.123745	0.013	0.01	1	1	male_Vs_female
HLA.DPA1	0.154708	0.0522194	0.081	0.073	1	1	male_Vs_female
MYC	0.155526	-0.202659	0.352	0.361	1	1	male_Vs_female
MS4A1	0.156899	-0.17242	0.007	0.01	1	1	male_Vs_female
IL15	0.161788	0.394909	0.007	0.005	1	1	male_Vs_female
IL13	0.163627	-2.22643	0	0.001	1	1	male_Vs_female
KIR2DL1	0.169774	1.23888	0.001	0	1	1	male_Vs_female
C5AR1	0.173101	0.0820995	0.019	0.015	1	1	male_Vs_female
STAT5A	0.177768	-0.0420196	0.141	0.152	1	1	male_Vs_female
SLC11A1	0.181872	0.217851	0.012	0.009	1	1	male_Vs_female
TLR7	0.191869	2.62998	0.001	0	1	1	male_Vs_female
VEGFA	0.192719	-0.585255	0.002	0.003	1	1	male_Vs_female
LAT	0.196757	0.077519	0.527	0.518	1	1	male_Vs_female
CXCL16	0.198451	0.274236	0.011	0.008	1	1	male_Vs_female
CD300A	0.198482	0.10825	0.039	0.033	1	1	male_Vs_female
IL18RAP	0.202015	-0.591705	0.004	0.006	1	1	male_Vs_female
TTYH3	0.202449	-0.512335	0.004	0.006	1	1	male_Vs_female
FCER2	0.202842	0.264723	0.002	0.001	1	1	male_Vs_female
CLEC10A	0.20459	-0.531596	0.004	0.006	1	1	male_Vs_female
CD79B	0.207182	-0.160607	0.033	0.038	1	1	male_Vs_female
GZMA	0.208758	-0.340776	0.019	0.023	1	1	male_Vs_female
CD40	0.211607	0.395317	0.015	0.011	1	1	male_Vs_female
PRF1	0.211732	-0.170313	0.021	0.025	1	1	male_Vs_female
CD160	0.213131	-0.755049	0.001	0.001	1	1	male_Vs_female
IFNG	0.213131	-0.982577	0.001	0.001	1	1	male_Vs_female
IL3RA	0.218871	1.05006	0.001	0	1	1	male_Vs_female
KLRD1	0.220877	0.558429	0.002	0.001	1	1	male_Vs_female
AQP9	0.230752	0.438311	0.003	0.001	1	1	male_Vs_female
LRP1	0.230825	0.649111	0.003	0.001	1	1	male_Vs_female
TNFRSF4	0.235977	-0.464779	0.003	0.005	1	1	male_Vs_female
TNFRSF25	0.237709	0.00134766	0.106	0.114	1	1	male_Vs_female
CAMKK2	0.237805	0.254691	0.03	0.025	1	1	male_Vs_female
KDELR1	0.243235	-0.198043	0.038	0.043	1	1	male_Vs_female
RNASE6	0.245422	0.109879	0.008	0.006	1	1	male_Vs_female
MMP25	0.257031	-0.579211	0.002	0.003	1	1	male_Vs_female
TCL1A	0.25711	-0.396118	0.002	0.003	1	1	male_Vs_female
GLUL	0.260218	-0.0944349	0.091	0.098	1	1	male_Vs_female
JCHAIN	0.266883	-0.72414	0.002	0.003	1	1	male_Vs_female
CR2	0.267454	0.580971	0.007	0.005	1	1	male_Vs_female
DOCK8	0.26746	0.0942778	0.125	0.117	1	1	male_Vs_female
CD274	0.27365	0.564086	0.008	0.006	1	1	male_Vs_female
TREM1	0.280651	0.388641	0.003	0.002	1	1	male_Vs_female
CCR1	0.283144	0.835071	0.001	0	1	1	male_Vs_female
MXD1	0.284758	-0.276203	0.012	0.015	1	1	male_Vs_female
CXCR3	0.287498	-1.33124	0.001	0.002	1	1	male_Vs_female
SPON2	0.287711	-0.713457	0.001	0.002	1	1	male_Vs_female
FOXP3	0.290075	-0.840586	0.004	0.006	1	1	male_Vs_female
APOBEC3G	0.294405	-0.13197	0.068	0.074	1	1	male_Vs_female
CHI3L2	0.295922	0.114494	0.057	0.052	1	1	male_Vs_female
CD36	0.303433	-0.134557	0.008	0.01	1	1	male_Vs_female
LAMP3	0.305966	1.01121	0.008	0.006	1	1	male_Vs_female
EGR1	0.321954	0.312806	0.016	0.014	1	1	male_Vs_female
HLA.DMA	0.328231	-0.0589784	0.053	0.058	1	1	male_Vs_female
IL18R1	0.330834	0.384704	0.013	0.01	1	1	male_Vs_female
PSEN1	0.336434	-0.115117	0.022	0.025	1	1	male_Vs_female
BLNK	0.338934	-0.712084	0.001	0.001	1	1	male_Vs_female
NCF1C	0.338934	-0.827391	0.001	0.001	1	1	male_Vs_female
GZMH	0.339212	-0.3682	0.008	0.01	1	1	male_Vs_female
YBX3	0.351848	-0.0818867	0.026	0.029	1	1	male_Vs_female
LIPA	0.359858	-0.0946487	0.191	0.198	1	1	male_Vs_female
PDIA4	0.363718	-0.151101	0.077	0.082	1	1	male_Vs_female
GZMB	0.363913	0.0744185	0.011	0.009	1	1	male_Vs_female
CD8B	0.366471	-0.114761	0.007	0.008	1	1	male_Vs_female
CCR10	0.367781	1.33667	0.001	0	1	1	male_Vs_female
DUSP4	0.367781	1.25511	0.001	0	1	1	male_Vs_female
TYMS	0.367781	1.29224	0.001	0	1	1	male_Vs_female
CXCL10	0.378796	-1.08015	0	0.001	1	1	male_Vs_female
FAM129C	0.378796	-1.12278	0	0.001	1	1	male_Vs_female
PTGDR2	0.378796	-1.02282	0	0.001	1	1	male_Vs_female
FAS	0.381173	-0.168246	0.013	0.015	1	1	male_Vs_female
CD247	0.386437	-0.108085	0.225	0.231	1	1	male_Vs_female
ICAM1	0.389769	0.292217	0.01	0.008	1	1	male_Vs_female
CD300C	0.390579	-0.253365	0.001	0.002	1	1	male_Vs_female
S100A8	0.400969	0.391022	0.002	0.001	1	1	male_Vs_female
KLRC4	0.402271	-0.528008	0.002	0.002	1	1	male_Vs_female
CD86	0.402345	-0.195238	0.004	0.005	1	1	male_Vs_female
SLC25A37	0.407966	0.207081	0.02	0.018	1	1	male_Vs_female
TRAT1	0.409128	-0.115317	0.18	0.187	1	1	male_Vs_female
CXCR5	0.414635	-0.399432	0.002	0.003	1	1	male_Vs_female
CSF3R	0.420488	0.102556	0.021	0.018	1	1	male_Vs_female
PTAFR	0.442891	0.253659	0.004	0.003	1	1	male_Vs_female
HLA.DQB1	0.447008	-0.0659786	0.034	0.037	1	1	male_Vs_female
FCGR2A	0.449002	0.0696427	0.01	0.008	1	1	male_Vs_female
C1QA	0.452377	-0.316542	0.001	0.001	1	1	male_Vs_female
CXCL2	0.452377	-0.578623	0.001	0.001	1	1	male_Vs_female
G0S2	0.452377	-0.491333	0.001	0.001	1	1	male_Vs_female
IL1RN	0.452377	-0.476982	0.001	0.001	1	1	male_Vs_female
TNFSF14	0.452377	-0.785982	0.001	0.001	1	1	male_Vs_female
CLEC4E	0.455082	0.0901934	0.006	0.005	1	1	male_Vs_female
CXCL8	0.459313	-0.128618	0.007	0.008	1	1	male_Vs_female
CCR2	0.46424	0.278699	0.002	0.002	1	1	male_Vs_female
CD38	0.467206	-0.241952	0.01	0.012	1	1	male_Vs_female
TARP-refseq	0.472025	-0.0738836	0.012	0.014	1	1	male_Vs_female
TNFSF13B	0.477444	-0.0936471	0.015	0.017	1	1	male_Vs_female
AURKB	0.478492	0.563371	0.002	0.001	1	1	male_Vs_female
EGR3	0.483374	-0.427932	0.001	0.001	1	1	male_Vs_female
VPREB3	0.483417	-0.351732	0.001	0.001	1	1	male_Vs_female
ITGAX	0.484253	0.0785964	0.027	0.025	1	1	male_Vs_female
CD1C	0.49547	0.545679	0.001	0.001	1	1	male_Vs_female
VSIG4	0.49547	0.418647	0.001	0.001	1	1	male_Vs_female
CLEC4D	0.497826	-0.268833	0.001	0.002	1	1	male_Vs_female
MZB1	0.497826	-0.371278	0.001	0.002	1	1	male_Vs_female
FGFBP2	0.499381	-0.144432	0.012	0.014	1	1	male_Vs_female
CCL4	0.502187	-0.11968	0.002	0.003	1	1	male_Vs_female
NAMPT	0.503966	-0.191367	0.035	0.038	1	1	male_Vs_female
PTTG2	0.518251	-0.229028	0.007	0.008	1	1	male_Vs_female
CD83	0.521639	-0.127482	0.016	0.018	1	1	male_Vs_female
TRDC	0.523891	0.311252	0.015	0.014	1	1	male_Vs_female
IL15RA	0.528178	-0.110474	0.014	0.016	1	1	male_Vs_female
TBX21	0.52884	-0.463073	0.004	0.005	1	1	male_Vs_female
IRF4	0.553823	-0.290024	0.025	0.027	1	1	male_Vs_female
IRF8	0.563709	0.0395412	0.021	0.019	1	1	male_Vs_female
KLRC3	0.568094	0.322514	0.002	0.001	1	1	male_Vs_female
BACH2	0.574587	-0.119377	0.054	0.057	1	1	male_Vs_female
CST7	0.576753	-0.0205893	0.019	0.021	1	1	male_Vs_female
GCA	0.577494	0.00608958	0.025	0.023	1	1	male_Vs_female
TTC38	0.583438	-0.0834549	0.007	0.008	1	1	male_Vs_female
SIGLEC10	0.583626	0.0298639	0.006	0.005	1	1	male_Vs_female
TLR9	0.592816	0.500763	0.001	0.001	1	1	male_Vs_female
CD14	0.5942	0.0246772	0.037	0.035	1	1	male_Vs_female
VNN2	0.595785	-0.0135659	0.07	0.067	1	1	male_Vs_female
MMRN1	0.616452	0.572213	0.001	0.001	1	1	male_Vs_female
RORC	0.616452	0.529622	0.001	0.001	1	1	male_Vs_female
IGHG3-secreted	0.620333	-0.424843	0	0.001	1	1	male_Vs_female
TNFRSF13C	0.620333	-0.609945	0	0.001	1	1	male_Vs_female
KLRC4.KLRK1	0.621023	0.00972483	0.012	0.013	1	1	male_Vs_female
KLRG1	0.622468	-0.0746894	0.015	0.017	1	1	male_Vs_female
MCTP2	0.622588	-0.142178	0.004	0.005	1	1	male_Vs_female
KLRB1	0.624327	0.225343	0.04	0.042	1	1	male_Vs_female
IL7R	0.628926	0.0717696	0.71	0.714	1	1	male_Vs_female
BLK	0.629935	0.744188	0.001	0	1	1	male_Vs_female
CAVIN2	0.629935	0.655258	0.001	0	1	1	male_Vs_female
PAX5	0.631923	-0.450692	0.001	0.002	1	1	male_Vs_female
IKZF2	0.637352	-0.403731	0.001	0.001	1	1	male_Vs_female
TRGC2	0.647797	-0.0414248	0.033	0.031	1	1	male_Vs_female
FUT4	0.665489	-0.155545	0.006	0.007	1	1	male_Vs_female
TMEM97	0.668999	-0.113534	0.005	0.005	1	1	male_Vs_female
C3AR1	0.670724	0.146691	0.002	0.001	1	1	male_Vs_female
SPN	0.673271	-0.17973	0.022	0.024	1	1	male_Vs_female
GNLY	0.681636	-0.107467	0.035	0.036	1	1	male_Vs_female
ADA	0.696729	-0.0474407	0.104	0.107	1	1	male_Vs_female
FBP1	0.701234	0.0760127	0.034	0.032	1	1	male_Vs_female
CCL3	0.731424	-0.197933	0.004	0.004	1	1	male_Vs_female
PDIA6	0.738327	0.0761117	0.067	0.066	1	1	male_Vs_female
LAG3	0.738864	-0.399092	0.005	0.005	1	1	male_Vs_female
ATF6B	0.740671	0.224358	0.005	0.004	1	1	male_Vs_female
CD33	0.740839	-0.0259797	0.005	0.005	1	1	male_Vs_female
LAIR2	0.742657	0.370287	0.003	0.002	1	1	male_Vs_female
LILRB4	0.74761	-0.0212398	0.002	0.002	1	1	male_Vs_female
CD72	0.749858	-0.344222	0.003	0.004	1	1	male_Vs_female
POU2AF1	0.750516	-0.139663	0.003	0.004	1	1	male_Vs_female
TRBV3.1	0.750807	-0.623867	0.008	0.009	1	1	male_Vs_female
CD8A	0.754576	-0.0123094	0.012	0.013	1	1	male_Vs_female
B3GAT1	0.763819	0.260185	0.001	0.001	1	1	male_Vs_female
CD24	0.763819	0.247868	0.001	0.001	1	1	male_Vs_female
CMTM2	0.763819	0.254427	0.001	0.001	1	1	male_Vs_female
TNFSF8	0.765679	0.00933533	0.103	0.105	1	1	male_Vs_female
SH3BGRL2	0.76877	-0.230964	0.001	0.002	1	1	male_Vs_female
RASGEF1B	0.77006	0.371096	0.008	0.008	1	1	male_Vs_female
ZNF683	0.786788	0.1721	0.002	0.001	1	1	male_Vs_female
HAVCR2	0.790295	-0.0814847	0.007	0.007	1	1	male_Vs_female
CLC	0.791364	-0.280641	0.003	0.003	1	1	male_Vs_female
IL18	0.792827	0.0254219	0.001	0.001	1	1	male_Vs_female
F13A1	0.796153	-0.0224221	0.004	0.004	1	1	male_Vs_female
LAP3	0.799158	-0.0576708	0.08	0.081	1	1	male_Vs_female
NR4A1	0.800073	-0.246154	0.01	0.01	1	1	male_Vs_female
THBS1	0.812765	0.055545	0.007	0.007	1	1	male_Vs_female
MGST1	0.813508	-0.015665	0.005	0.005	1	1	male_Vs_female
ACKR3	0.813583	0.0197704	0.007	0.007	1	1	male_Vs_female
NCF1	0.819941	-0.204283	0.001	0.001	1	1	male_Vs_female
F5	0.837585	0.0704827	0.007	0.007	1	1	male_Vs_female
CCR6	0.838464	0.544641	0.003	0.002	1	1	male_Vs_female
CD9	0.838705	0.110062	0.003	0.002	1	1	male_Vs_female
IL12A	0.838705	0.128705	0.003	0.002	1	1	male_Vs_female
KLRF1	0.839092	0.0624724	0.009	0.009	1	1	male_Vs_female
FOSL1	0.852606	-0.204534	0.001	0.001	1	1	male_Vs_female
C10orf54	0.856209	0.0105655	0.341	0.34	1	1	male_Vs_female
LAT2	0.85955	0.100805	0.008	0.007	1	1	male_Vs_female
LTA	0.872142	-0.035218	0.054	0.055	1	1	male_Vs_female
VCAN	0.877968	0.0107159	0.024	0.024	1	1	male_Vs_female
KLRK1	0.890437	0.156004	0.009	0.009	1	1	male_Vs_female
GZMK	0.892671	-0.661464	0.006	0.006	1	1	male_Vs_female
TNF	0.898964	0.22706	0.015	0.015	1	1	male_Vs_female
MNDA	0.900686	0.022386	0.01	0.01	1	1	male_Vs_female
ENTPD1	0.916008	0.0373927	0.001	0.001	1	1	male_Vs_female
IGHD-membrane	0.920266	-0.0621653	0.003	0.003	1	1	male_Vs_female
TNFSF10	0.920404	0.0305841	0.13	0.131	1	1	male_Vs_female
LY86	0.926493	-0.0140742	0.016	0.016	1	1	male_Vs_female
TNFSF13	0.928462	-0.00761169	0.022	0.022	1	1	male_Vs_female
RAB27B	0.93131	-0.204636	0.005	0.005	1	1	male_Vs_female
IGHM-secreted	0.93242	0.104073	0.005	0.005	1	1	male_Vs_female
FCN1	0.937245	0.0131133	0.091	0.091	1	1	male_Vs_female
GNG11	0.940608	0.0785558	0.001	0.001	1	1	male_Vs_female
QPCT	0.940697	0.0236097	0.002	0.002	1	1	male_Vs_female
S1PR5	0.941304	-0.136921	0.002	0.002	1	1	male_Vs_female
TLR8	0.952058	-0.0175785	0.002	0.002	1	1	male_Vs_female
ACSL1	0.952153	-0.0251316	0.021	0.021	1	1	male_Vs_female
TGFB1	0.975176	0.0394412	0.011	0.011	1	1	male_Vs_female
NLRP3	0.977198	-0.15201	0.008	0.008	1	1	male_Vs_female
NKG7	0.979848	-0.101129	0.057	0.057	1	1	male_Vs_female
ADGRE1	0.984135	0.104549	0.023	0.023	1	1	male_Vs_female
NINJ2	0.989337	-0.109703	0.009	0.009	1	1	male_Vs_female
CD79A	0.995961	0.0199077	0.012	0.012	1	1	male_Vs_female

## Sheet: 2
	p_val	avg_log2FC	pct.1	pct.2	p_val_adj	Cluster	Type
HLA.B	7.9896e-27	0.261757	0.998	0.997	3.89094e-24	2	High_CVD_Vs_Low_CVD
CD52	3.39138e-24	0.265165	0.995	0.988	1.6516e-21	2	High_CVD_Vs_Low_CVD
IFITM3	2.4791e-13	0.441864	0.359	0.276	1.20732e-10	2	High_CVD_Vs_Low_CVD
GNAI2	3.74923e-13	0.660865	0.24	0.169	1.82587e-10	2	High_CVD_Vs_Low_CVD
GZMK	1.22872e-12	-0.878471	0.117	0.181	5.98388e-10	2	High_CVD_Vs_Low_CVD
GNLY	4.80087e-12	1.04998	0.279	0.22	2.33802e-09	2	High_CVD_Vs_Low_CVD
GZMB	5.16774e-11	0.865782	0.145	0.092	2.51669e-08	2	High_CVD_Vs_Low_CVD
TNFRSF25	8.90195e-11	0.815621	0.13	0.08	4.33525e-08	2	High_CVD_Vs_Low_CVD
CTSW	4.05451e-10	0.60932	0.233	0.171	1.97455e-07	2	High_CVD_Vs_Low_CVD
GAPDH	5.71212e-10	0.206734	0.791	0.736	2.7818e-07	2	High_CVD_Vs_Low_CVD
CD3D	6.25052e-10	0.207595	0.873	0.838	3.044e-07	2	High_CVD_Vs_Low_CVD
IFITM2	1.7433e-09	0.25233	0.598	0.525	8.48985e-07	2	High_CVD_Vs_Low_CVD
CD3E	1.98537e-09	0.218309	0.833	0.791	9.66873e-07	2	High_CVD_Vs_Low_CVD
LTB	4.51043e-08	0.455156	0.151	0.103	2.19658e-05	2	High_CVD_Vs_Low_CVD
ZAP70	1.56739e-07	0.614608	0.141	0.098	7.63317e-05	2	High_CVD_Vs_Low_CVD
ZNF683	1.58278e-07	1.11271	0.045	0.021	7.70812e-05	2	High_CVD_Vs_Low_CVD
IL32	8.94051e-07	0.0564222	0.959	0.926	0.000435403	2	High_CVD_Vs_Low_CVD
TRGC2	2.20869e-06	0.610374	0.204	0.16	0.00107563	2	High_CVD_Vs_Low_CVD
IL4R	2.56823e-06	0.606812	0.145	0.106	0.00125073	2	High_CVD_Vs_Low_CVD
KLRF1	3.16505e-06	-0.902982	0.024	0.045	0.00154138	2	High_CVD_Vs_Low_CVD
HLA.A	5.37823e-06	0.0622432	0.99	0.994	0.0026192	2	High_CVD_Vs_Low_CVD
PRF1	5.46468e-06	0.570491	0.178	0.138	0.0026613	2	High_CVD_Vs_Low_CVD
TARP-refseq	5.65877e-06	0.702891	0.086	0.056	0.00275582	2	High_CVD_Vs_Low_CVD
S100A10	6.50025e-06	0.196535	0.792	0.764	0.00316562	2	High_CVD_Vs_Low_CVD
JUNB	9.52822e-06	0.324136	0.447	0.401	0.00464024	2	High_CVD_Vs_Low_CVD
CX3CR1	1.82777e-05	0.838354	0.063	0.039	0.00890123	2	High_CVD_Vs_Low_CVD
TSPAN32	1.83908e-05	0.664152	0.108	0.077	0.00895633	2	High_CVD_Vs_Low_CVD
TCF7	1.99322e-05	0.470751	0.142	0.106	0.00970697	2	High_CVD_Vs_Low_CVD
LCK	2.15872e-05	0.232026	0.591	0.548	0.010513	2	High_CVD_Vs_Low_CVD
GZMH	2.23731e-05	0.769746	0.27	0.235	0.0108957	2	High_CVD_Vs_Low_CVD
TTC38	2.86432e-05	0.934395	0.038	0.02	0.0139492	2	High_CVD_Vs_Low_CVD
FCGR3A	4.4287e-05	0.533173	0.059	0.037	0.0215678	2	High_CVD_Vs_Low_CVD
TRAC	4.80555e-05	0.142713	0.885	0.864	0.023403	2	High_CVD_Vs_Low_CVD
PXN	7.55582e-05	0.361591	0.213	0.174	0.0367968	2	High_CVD_Vs_Low_CVD
RPN2	0.000146674	0.31642	0.223	0.185	0.0714302	2	High_CVD_Vs_Low_CVD
FGFBP2	0.00017434	0.493225	0.234	0.201	0.0849037	2	High_CVD_Vs_Low_CVD
CD4	0.000212902	0.193075	0.46	0.417	0.103683	2	High_CVD_Vs_Low_CVD
LAT	0.000281755	0.130908	0.421	0.375	0.137215	2	High_CVD_Vs_Low_CVD
BIN2	0.000326967	0.189476	0.481	0.443	0.159233	2	High_CVD_Vs_Low_CVD
SLC2A3	0.000419123	0.275126	0.138	0.108	0.204113	2	High_CVD_Vs_Low_CVD
CD48	0.00042426	0.121261	0.877	0.861	0.206615	2	High_CVD_Vs_Low_CVD
SRGN	0.000445478	0.420764	0.116	0.089	0.216948	2	High_CVD_Vs_Low_CVD
S100A9	0.000491305	-0.0493212	0.289	0.323	0.239265	2	High_CVD_Vs_Low_CVD
CXCR4	0.000580594	0.113784	0.679	0.637	0.282749	2	High_CVD_Vs_Low_CVD
HOPX	0.00117233	0.214373	0.276	0.241	0.570926	2	High_CVD_Vs_Low_CVD
KLRK1	0.00123477	0.89547	0.038	0.023	0.601335	2	High_CVD_Vs_Low_CVD
TRAT1	0.00127207	0.358253	0.148	0.121	0.6195	2	High_CVD_Vs_Low_CVD
CD247	0.00147276	0.25742	0.169	0.139	0.717234	2	High_CVD_Vs_Low_CVD
RUNX3	0.00155503	0.272277	0.331	0.295	0.757302	2	High_CVD_Vs_Low_CVD
LGALS1	0.00157078	0.230064	0.503	0.477	0.764971	2	High_CVD_Vs_Low_CVD
CD3G	0.0016328	0.457986	0.085	0.064	0.795173	2	High_CVD_Vs_Low_CVD
TMEM97	0.00215376	-1.52647	0.003	0.01	1	2	High_CVD_Vs_Low_CVD
S100A12	0.00248079	-0.115131	0.029	0.044	1	2	High_CVD_Vs_Low_CVD
IRF8	0.00281172	-0.52535	0.007	0.015	1	2	High_CVD_Vs_Low_CVD
TBX21	0.00304108	0.512695	0.11	0.088	1	2	High_CVD_Vs_Low_CVD
CD7	0.00324395	0.428507	0.092	0.071	1	2	High_CVD_Vs_Low_CVD
R3HDM4	0.00337339	0.175978	0.162	0.135	1	2	High_CVD_Vs_Low_CVD
SAMD3	0.00383764	0.331853	0.147	0.123	1	2	High_CVD_Vs_Low_CVD
FCN1	0.00492203	0.0448713	0.112	0.091	1	2	High_CVD_Vs_Low_CVD
IL12RB2	0.00534369	-1.7366	0.003	0.008	1	2	High_CVD_Vs_Low_CVD
DUSP2	0.00560077	-0.183409	0.3	0.331	1	2	High_CVD_Vs_Low_CVD
KLRC4.KLRK1	0.0058128	0.803395	0.045	0.031	1	2	High_CVD_Vs_Low_CVD
LAIR2	0.00609731	0.887882	0.055	0.04	1	2	High_CVD_Vs_Low_CVD
NKG7	0.00629577	0.457685	0.354	0.338	1	2	High_CVD_Vs_Low_CVD
SELPLG	0.00892122	0.186076	0.443	0.419	1	2	High_CVD_Vs_Low_CVD
MCTP2	0.00924898	1.11324	0.011	0.005	1	2	High_CVD_Vs_Low_CVD
CD74	0.0100026	-0.00163987	0.665	0.636	1	2	High_CVD_Vs_Low_CVD
LAG3	0.0101272	0.574293	0.026	0.017	1	2	High_CVD_Vs_Low_CVD
CD163	0.0103334	-0.361261	0.002	0.007	1	2	High_CVD_Vs_Low_CVD
STAT6	0.0111174	0.340524	0.081	0.064	1	2	High_CVD_Vs_Low_CVD
BTG1	0.0112691	0.167633	0.557	0.534	1	2	High_CVD_Vs_Low_CVD
CASP5	0.0116057	0.206415	0.276	0.249	1	2	High_CVD_Vs_Low_CVD
LGALS9	0.0121844	0.226491	0.092	0.074	1	2	High_CVD_Vs_Low_CVD
CAMKK2	0.0124592	0.643965	0.024	0.015	1	2	High_CVD_Vs_Low_CVD
ITGB2	0.0126986	0.145813	0.675	0.657	1	2	High_CVD_Vs_Low_CVD
MYC	0.0137295	0.202721	0.14	0.118	1	2	High_CVD_Vs_Low_CVD
SLC11A1	0.0143731	-0.868515	0.008	0.014	1	2	High_CVD_Vs_Low_CVD
LEF1	0.0146933	0.202854	0.232	0.206	1	2	High_CVD_Vs_Low_CVD
NT5E	0.0176509	-1.45907	0.004	0.009	1	2	High_CVD_Vs_Low_CVD
CD37	0.0185021	0.104773	0.587	0.566	1	2	High_CVD_Vs_Low_CVD
IGBP1	0.018827	0.255896	0.131	0.112	1	2	High_CVD_Vs_Low_CVD
LAT2	0.0228236	0.483723	0.009	0.004	1	2	High_CVD_Vs_Low_CVD
IRF4	0.0234112	0.705571	0.011	0.005	1	2	High_CVD_Vs_Low_CVD
MXD1	0.0245798	-0.708607	0.007	0.012	1	2	High_CVD_Vs_Low_CVD
FUT4	0.0247295	1.20927	0.008	0.004	1	2	High_CVD_Vs_Low_CVD
ADA	0.0248826	0.326472	0.134	0.116	1	2	High_CVD_Vs_Low_CVD
SDCBP	0.0255747	0.206467	0.109	0.092	1	2	High_CVD_Vs_Low_CVD
STAT5A	0.0258866	0.385221	0.103	0.087	1	2	High_CVD_Vs_Low_CVD
GIMAP5	0.0270205	0.279714	0.19	0.17	1	2	High_CVD_Vs_Low_CVD
CXCL5	0.0285255	0.871785	0.011	0.006	1	2	High_CVD_Vs_Low_CVD
S1PR5	0.034347	0.498604	0.069	0.056	1	2	High_CVD_Vs_Low_CVD
PASK	0.0353593	-0.506858	0.085	0.1	1	2	High_CVD_Vs_Low_CVD
ANXA5	0.0371371	0.204024	0.249	0.228	1	2	High_CVD_Vs_Low_CVD
HLA.DPA1	0.0388379	0.122526	0.233	0.211	1	2	High_CVD_Vs_Low_CVD
SYNE1	0.0394213	0.186831	0.152	0.133	1	2	High_CVD_Vs_Low_CVD
ICAM1	0.0410775	-0.331907	0.013	0.02	1	2	High_CVD_Vs_Low_CVD
STAT1	0.0429247	0.372456	0.031	0.023	1	2	High_CVD_Vs_Low_CVD
XPO6	0.0438123	0.207796	0.103	0.088	1	2	High_CVD_Vs_Low_CVD
APOBEC3G	0.0438293	0.202448	0.202	0.182	1	2	High_CVD_Vs_Low_CVD
KLRD1	0.0447561	0.817263	0.013	0.008	1	2	High_CVD_Vs_Low_CVD
CD96	0.0475497	0.905736	0.01	0.006	1	2	High_CVD_Vs_Low_CVD
CCR10	0.0500404	2.06567	0.004	0.002	1	2	High_CVD_Vs_Low_CVD
PDCD1	0.0500855	1.76361	0.004	0.002	1	2	High_CVD_Vs_Low_CVD
F5	0.0501387	-0.485235	0.009	0.015	1	2	High_CVD_Vs_Low_CVD
PLIN2	0.0507909	0.308299	0.041	0.031	1	2	High_CVD_Vs_Low_CVD
TNFSF10	0.0520044	0.301294	0.141	0.125	1	2	High_CVD_Vs_Low_CVD
CLEC4E	0.0533659	-0.284186	0.005	0.009	1	2	High_CVD_Vs_Low_CVD
CMKLR1	0.0558794	0.608026	0.011	0.006	1	2	High_CVD_Vs_Low_CVD
STAT4	0.0590956	0.192711	0.104	0.09	1	2	High_CVD_Vs_Low_CVD
CCL4	0.0596348	0.442246	0.086	0.073	1	2	High_CVD_Vs_Low_CVD
IGLC3	0.0605489	0.786416	0.028	0.02	1	2	High_CVD_Vs_Low_CVD
TRIB2	0.0655795	0.13396	0.198	0.18	1	2	High_CVD_Vs_Low_CVD
SPON2	0.0670365	1.08348	0.009	0.005	1	2	High_CVD_Vs_Low_CVD
TNFSF13B	0.0674422	-0.420327	0.014	0.02	1	2	High_CVD_Vs_Low_CVD
CD63	0.0724425	0.168488	0.307	0.292	1	2	High_CVD_Vs_Low_CVD
SPN	0.0766405	0.249791	0.043	0.034	1	2	High_CVD_Vs_Low_CVD
CXCR5	0.0766719	0.974238	0.008	0.004	1	2	High_CVD_Vs_Low_CVD
GAB2	0.077114	-1.07076	0.004	0.007	1	2	High_CVD_Vs_Low_CVD
SORL1	0.0771341	0.201364	0.143	0.128	1	2	High_CVD_Vs_Low_CVD
ITGAE	0.0773859	-0.179607	0.103	0.117	1	2	High_CVD_Vs_Low_CVD
CD80	0.0782484	9.56307	0.001	0	1	2	High_CVD_Vs_Low_CVD
CTSD	0.0783275	0.197675	0.094	0.081	1	2	High_CVD_Vs_Low_CVD
BCL6	0.0793296	-0.485453	0.012	0.017	1	2	High_CVD_Vs_Low_CVD
TRBV3.1	0.087003	0.543233	0.007	0.004	1	2	High_CVD_Vs_Low_CVD
FOSL1	0.0884147	-3.65325	0	0.001	1	2	High_CVD_Vs_Low_CVD
IGHG4-secreted	0.0884147	-8.07828	0	0.001	1	2	High_CVD_Vs_Low_CVD
CD6	0.0889151	0.0194367	0.556	0.529	1	2	High_CVD_Vs_Low_CVD
PTPRC	0.0948132	0.0884778	0.52	0.508	1	2	High_CVD_Vs_Low_CVD
BAX	0.10188	0.141244	0.152	0.137	1	2	High_CVD_Vs_Low_CVD
SLC7A7	0.104139	-0.212265	0.006	0.01	1	2	High_CVD_Vs_Low_CVD
IER3	0.105248	0.466614	0.013	0.009	1	2	High_CVD_Vs_Low_CVD
KDELR1	0.109441	0.309723	0.037	0.029	1	2	High_CVD_Vs_Low_CVD
TNFRSF4	0.112556	0.614734	0.026	0.02	1	2	High_CVD_Vs_Low_CVD
ICOS	0.124703	-0.279657	0.084	0.095	1	2	High_CVD_Vs_Low_CVD
HAVCR2	0.127168	-0.57457	0.005	0.008	1	2	High_CVD_Vs_Low_CVD
IFNGR1	0.12869	0.179181	0.073	0.063	1	2	High_CVD_Vs_Low_CVD
RORC	0.133725	0.375345	0.025	0.019	1	2	High_CVD_Vs_Low_CVD
THBS1	0.134318	-0.31505	0.006	0.009	1	2	High_CVD_Vs_Low_CVD
KCNE3	0.137189	0.400597	0.004	0.002	1	2	High_CVD_Vs_Low_CVD
EOMES	0.140961	0.735705	0.007	0.004	1	2	High_CVD_Vs_Low_CVD
SIGLEC10	0.141279	0.299244	0.007	0.004	1	2	High_CVD_Vs_Low_CVD
TNFRSF8	0.143808	1.17776	0.002	0.001	1	2	High_CVD_Vs_Low_CVD
CXCR2	0.145899	-1.27688	0.001	0.003	1	2	High_CVD_Vs_Low_CVD
FLT3	0.145899	-1.18776	0.001	0.003	1	2	High_CVD_Vs_Low_CVD
ACKR3	0.151006	0.803752	0.006	0.003	1	2	High_CVD_Vs_Low_CVD
IGHM-membrane	0.156775	0.151768	0.025	0.02	1	2	High_CVD_Vs_Low_CVD
FCGR2A	0.159882	0.193466	0.012	0.008	1	2	High_CVD_Vs_Low_CVD
SYNE2	0.163224	0.207135	0.151	0.139	1	2	High_CVD_Vs_Low_CVD
BLNK	0.164234	-1.75443	0	0.001	1	2	High_CVD_Vs_Low_CVD
CAVIN2	0.164234	-3.25727	0	0.001	1	2	High_CVD_Vs_Low_CVD
IL1RN	0.164234	-1.12887	0	0.001	1	2	High_CVD_Vs_Low_CVD
PAX5	0.164234	-1.30034	0	0.001	1	2	High_CVD_Vs_Low_CVD
PMCH	0.164234	-10.7515	0	0.001	1	2	High_CVD_Vs_Low_CVD
IL2RA	0.167227	0.432405	0.027	0.021	1	2	High_CVD_Vs_Low_CVD
C1QB	0.167897	1.03883	0.001	0	1	2	High_CVD_Vs_Low_CVD
IL3RA	0.167897	1.23761	0.001	0	1	2	High_CVD_Vs_Low_CVD
BTLA	0.170999	-0.516235	0.012	0.016	1	2	High_CVD_Vs_Low_CVD
TNF	0.175116	-0.451556	0.064	0.072	1	2	High_CVD_Vs_Low_CVD
NAMPT	0.176103	-0.156074	0.032	0.038	1	2	High_CVD_Vs_Low_CVD
F13A1	0.176229	0.414344	0.006	0.004	1	2	High_CVD_Vs_Low_CVD
TRBC2	0.177786	0.00598606	0.905	0.892	1	2	High_CVD_Vs_Low_CVD
B3GAT1	0.182018	0.5557	0.03	0.024	1	2	High_CVD_Vs_Low_CVD
JCHAIN	0.187268	1.01182	0.002	0.001	1	2	High_CVD_Vs_Low_CVD
CD1C	0.187476	1.02177	0.002	0.001	1	2	High_CVD_Vs_Low_CVD
CD300C	0.187476	0.476351	0.002	0.001	1	2	High_CVD_Vs_Low_CVD
PCNA	0.187618	0.209202	0.053	0.046	1	2	High_CVD_Vs_Low_CVD
CCND2	0.188718	0.228884	0.077	0.069	1	2	High_CVD_Vs_Low_CVD
PDIA4	0.191692	0.196383	0.078	0.07	1	2	High_CVD_Vs_Low_CVD
CCR9	0.191762	-2.91535	0	0.001	1	2	High_CVD_Vs_Low_CVD
CD274	0.192014	0.489383	0.011	0.008	1	2	High_CVD_Vs_Low_CVD
RGS1	0.19609	0.171488	0.191	0.18	1	2	High_CVD_Vs_Low_CVD
SCPEP1	0.199499	0.231375	0.033	0.027	1	2	High_CVD_Vs_Low_CVD
LAMP1	0.203217	0.0805532	0.326	0.311	1	2	High_CVD_Vs_Low_CVD
MZB1	0.204088	-0.692503	0.002	0.004	1	2	High_CVD_Vs_Low_CVD
LYN	0.204932	0.180497	0.028	0.023	1	2	High_CVD_Vs_Low_CVD
NINJ2	0.206055	0.409778	0.043	0.037	1	2	High_CVD_Vs_Low_CVD
IL15RA	0.206058	0.404012	0.029	0.023	1	2	High_CVD_Vs_Low_CVD
TGFBI	0.206301	0.1268	0.028	0.023	1	2	High_CVD_Vs_Low_CVD
LGALS3	0.209712	-0.102422	0.085	0.075	1	2	High_CVD_Vs_Low_CVD
ARL4C	0.216743	0.0262023	0.34	0.323	1	2	High_CVD_Vs_Low_CVD
ASAH1	0.221119	0.0718077	0.078	0.069	1	2	High_CVD_Vs_Low_CVD
ITGA4	0.224518	0.094079	0.18	0.168	1	2	High_CVD_Vs_Low_CVD
CD9	0.224848	-0.895112	0.001	0.002	1	2	High_CVD_Vs_Low_CVD
TGFB1	0.22485	0.389377	0.013	0.01	1	2	High_CVD_Vs_Low_CVD
HLA.DQB1	0.230974	0.0571913	0.117	0.107	1	2	High_CVD_Vs_Low_CVD
BCL2A1	0.233274	-0.115487	0.07	0.078	1	2	High_CVD_Vs_Low_CVD
CCR3	0.238748	1.3673	0.002	0.001	1	2	High_CVD_Vs_Low_CVD
IL7R	0.241507	-0.0559667	0.556	0.563	1	2	High_CVD_Vs_Low_CVD
ITGAM	0.242323	0.188199	0.079	0.072	1	2	High_CVD_Vs_Low_CVD
TC2N	0.250969	-0.23677	0.032	0.038	1	2	High_CVD_Vs_Low_CVD
CD40	0.2517	-0.551263	0.003	0.005	1	2	High_CVD_Vs_Low_CVD
TYMS	0.260723	0.792528	0.005	0.003	1	2	High_CVD_Vs_Low_CVD
CD244	0.266005	-0.310358	0.018	0.022	1	2	High_CVD_Vs_Low_CVD
CD83	0.267833	-0.200316	0.015	0.019	1	2	High_CVD_Vs_Low_CVD
PIK3AP1	0.26919	0.249259	0.017	0.013	1	2	High_CVD_Vs_Low_CVD
LYZ	0.272135	0.0219697	0.1	0.092	1	2	High_CVD_Vs_Low_CVD
KIAA0101	0.278464	0.129732	0.005	0.003	1	2	High_CVD_Vs_Low_CVD
TSPAN14	0.290799	0.102944	0.067	0.06	1	2	High_CVD_Vs_Low_CVD
PTGDR2	0.299962	0.645201	0.008	0.006	1	2	High_CVD_Vs_Low_CVD
NCF1	0.301511	1.32676	0.001	0	1	2	High_CVD_Vs_Low_CVD
SLC35G2	0.301511	1.62394	0.001	0	1	2	High_CVD_Vs_Low_CVD
IGHA1-secreted	0.306509	0.414714	0.006	0.004	1	2	High_CVD_Vs_Low_CVD
VNN2	0.308592	-0.132392	0.023	0.027	1	2	High_CVD_Vs_Low_CVD
IL2RB	0.309689	-0.0657524	0.178	0.189	1	2	High_CVD_Vs_Low_CVD
KLRB1	0.324053	0.0984488	0.356	0.352	1	2	High_CVD_Vs_Low_CVD
IL18RAP	0.331156	-0.0289319	0.052	0.047	1	2	High_CVD_Vs_Low_CVD
RAB27B	0.331701	-0.620426	0.004	0.006	1	2	High_CVD_Vs_Low_CVD
IGHG2-secreted	0.332575	0.837396	0.006	0.004	1	2	High_CVD_Vs_Low_CVD
CD24	0.333426	-0.974487	0	0.001	1	2	High_CVD_Vs_Low_CVD
LIF	0.333426	-1.53365	0	0.001	1	2	High_CVD_Vs_Low_CVD
VPREB3	0.333426	-0.595956	0	0.001	1	2	High_CVD_Vs_Low_CVD
IL18	0.337044	0.516202	0.002	0.001	1	2	High_CVD_Vs_Low_CVD
S100A8	0.337044	0.394918	0.002	0.001	1	2	High_CVD_Vs_Low_CVD
YBX3	0.345087	0.214352	0.014	0.012	1	2	High_CVD_Vs_Low_CVD
IGHD-membrane	0.349658	-0.187424	0.002	0.003	1	2	High_CVD_Vs_Low_CVD
FCER1A	0.351452	0.264266	0.004	0.003	1	2	High_CVD_Vs_Low_CVD
FOSB	0.352691	0.0367783	0.323	0.34	1	2	High_CVD_Vs_Low_CVD
CHI3L2	0.354097	-0.215982	0.018	0.021	1	2	High_CVD_Vs_Low_CVD
IL2	0.357524	-0.693183	0.003	0.005	1	2	High_CVD_Vs_Low_CVD
TNFSF8	0.36243	-0.0698033	0.073	0.079	1	2	High_CVD_Vs_Low_CVD
C1QA	0.372572	0.201338	0.003	0.002	1	2	High_CVD_Vs_Low_CVD
FTH1	0.373429	-0.0675436	0.057	0.063	1	2	High_CVD_Vs_Low_CVD
IL15	0.374613	-0.329771	0.011	0.014	1	2	High_CVD_Vs_Low_CVD
KLF2	0.381697	0.00221378	0.629	0.617	1	2	High_CVD_Vs_Low_CVD
LTA	0.38942	-0.15396	0.026	0.03	1	2	High_CVD_Vs_Low_CVD
CCR1	0.39133	0.671574	0.001	0.001	1	2	High_CVD_Vs_Low_CVD
KLRC3	0.39133	0.589362	0.001	0.001	1	2	High_CVD_Vs_Low_CVD
FAS	0.392929	0.135935	0.071	0.066	1	2	High_CVD_Vs_Low_CVD
LIPA	0.393573	0.113877	0.162	0.155	1	2	High_CVD_Vs_Low_CVD
CLEC4D	0.395007	-0.409873	0.001	0.002	1	2	High_CVD_Vs_Low_CVD
FOXP1	0.396761	0.266729	0.02	0.017	1	2	High_CVD_Vs_Low_CVD
BCL11B	0.397507	-0.0348843	0.146	0.154	1	2	High_CVD_Vs_Low_CVD
CD72	0.397727	-0.217088	0.006	0.007	1	2	High_CVD_Vs_Low_CVD
CD8B	0.39807	0.169319	0.005	0.004	1	2	High_CVD_Vs_Low_CVD
IL12RB1	0.40397	0.208567	0.054	0.049	1	2	High_CVD_Vs_Low_CVD
CD27	0.40524	0.0710421	0.265	0.255	1	2	High_CVD_Vs_Low_CVD
CST7	0.409266	0.210871	0.373	0.37	1	2	High_CVD_Vs_Low_CVD
CTSA	0.416337	0.00438725	0.174	0.166	1	2	High_CVD_Vs_Low_CVD
GLUL	0.417276	0.0566506	0.14	0.133	1	2	High_CVD_Vs_Low_CVD
PTAFR	0.425658	0.246843	0.003	0.002	1	2	High_CVD_Vs_Low_CVD
MGST1	0.437411	-0.155684	0.003	0.004	1	2	High_CVD_Vs_Low_CVD
VSIG4	0.437509	-0.530572	0.001	0.001	1	2	High_CVD_Vs_Low_CVD
IL22	0.437823	-0.0578044	0.001	0.001	1	2	High_CVD_Vs_Low_CVD
TOP2A	0.438757	-1.39231	0.002	0.003	1	2	High_CVD_Vs_Low_CVD
SLC25A37	0.443723	0.333048	0.011	0.009	1	2	High_CVD_Vs_Low_CVD
IL12A	0.446509	0.500929	0.004	0.003	1	2	High_CVD_Vs_Low_CVD
CD160	0.453233	-0.371318	0.005	0.006	1	2	High_CVD_Vs_Low_CVD
CD79A	0.465472	0.224992	0.013	0.011	1	2	High_CVD_Vs_Low_CVD
CD33	0.469128	-0.128422	0.005	0.007	1	2	High_CVD_Vs_Low_CVD
CXCL8	0.469822	-0.0869514	0.005	0.007	1	2	High_CVD_Vs_Low_CVD
GIMAP2	0.473015	-0.0220181	0.223	0.231	1	2	High_CVD_Vs_Low_CVD
XYLT1	0.476954	-0.0926664	0.013	0.015	1	2	High_CVD_Vs_Low_CVD
PTTG2	0.489849	0.208479	0.016	0.013	1	2	High_CVD_Vs_Low_CVD
CD200	0.493295	0.594728	0.002	0.001	1	2	High_CVD_Vs_Low_CVD
LAMP3	0.494191	0.537118	0.005	0.004	1	2	High_CVD_Vs_Low_CVD
TLR2	0.49525	0.182965	0.017	0.014	1	2	High_CVD_Vs_Low_CVD
CD5	0.498509	0.0934259	0.362	0.357	1	2	High_CVD_Vs_Low_CVD
KLRC1	0.508568	-0.722929	0.002	0.003	1	2	High_CVD_Vs_Low_CVD
XBP1	0.511585	-0.0559219	0.159	0.165	1	2	High_CVD_Vs_Low_CVD
EGR1	0.516837	-0.223029	0.022	0.025	1	2	High_CVD_Vs_Low_CVD
CD44	0.517056	-0.0366117	0.344	0.351	1	2	High_CVD_Vs_Low_CVD
NAIP	0.518025	0.160146	0.005	0.004	1	2	High_CVD_Vs_Low_CVD
IL1B	0.521162	-0.185321	0.004	0.005	1	2	High_CVD_Vs_Low_CVD
TIGIT	0.532886	-0.0821877	0.027	0.03	1	2	High_CVD_Vs_Low_CVD
ADGRG3	0.544585	1.03254	0.001	0	1	2	High_CVD_Vs_Low_CVD
TNFRSF13C	0.544585	0.977589	0.001	0	1	2	High_CVD_Vs_Low_CVD
JUN	0.54504	-0.127016	0.131	0.136	1	2	High_CVD_Vs_Low_CVD
CCL20	0.550272	0.742366	0.003	0.002	1	2	High_CVD_Vs_Low_CVD
RASGEF1B	0.562447	0.1317	0.003	0.004	1	2	High_CVD_Vs_Low_CVD
DUSP1	0.576384	-0.0464368	0.557	0.559	1	2	High_CVD_Vs_Low_CVD
NEAT1	0.577083	0.0458268	0.106	0.101	1	2	High_CVD_Vs_Low_CVD
CCR2	0.578653	0.0565513	0.019	0.017	1	2	High_CVD_Vs_Low_CVD
CCR5	0.581267	0.0160343	0.02	0.018	1	2	High_CVD_Vs_Low_CVD
CD2	0.58236	0.0449798	0.639	0.625	1	2	High_CVD_Vs_Low_CVD
CSF2	0.58316	-0.951551	0	0.001	1	2	High_CVD_Vs_Low_CVD
EGR3	0.58316	-0.842741	0	0.001	1	2	High_CVD_Vs_Low_CVD
GNG11	0.58316	-0.779686	0	0.001	1	2	High_CVD_Vs_Low_CVD
IL21	0.58316	-0.952321	0	0.001	1	2	High_CVD_Vs_Low_CVD
KLRC4	0.58316	-0.675059	0	0.001	1	2	High_CVD_Vs_Low_CVD
SH2D1B	0.58316	-0.483955	0	0.001	1	2	High_CVD_Vs_Low_CVD
SH3BGRL2	0.58316	-0.938896	0	0.001	1	2	High_CVD_Vs_Low_CVD
TCF4	0.58316	-0.928201	0	0.001	1	2	High_CVD_Vs_Low_CVD
CCR6	0.585728	0.164056	0.023	0.021	1	2	High_CVD_Vs_Low_CVD
LILRB4	0.587756	0.225191	0.003	0.003	1	2	High_CVD_Vs_Low_CVD
CSF3R	0.589508	-0.0404151	0.019	0.021	1	2	High_CVD_Vs_Low_CVD
KLRG1	0.590712	-0.0812201	0.112	0.116	1	2	High_CVD_Vs_Low_CVD
ITGAX	0.592084	-0.100134	0.028	0.031	1	2	High_CVD_Vs_Low_CVD
BCL2	0.594508	0.0946483	0.086	0.082	1	2	High_CVD_Vs_Low_CVD
PDIA6	0.595835	0.0679807	0.106	0.102	1	2	High_CVD_Vs_Low_CVD
CXCL16	0.599394	-0.0584646	0.009	0.01	1	2	High_CVD_Vs_Low_CVD
CTLA4	0.602075	-0.0930591	0.078	0.082	1	2	High_CVD_Vs_Low_CVD
CLC	0.602254	-0.752673	0.002	0.002	1	2	High_CVD_Vs_Low_CVD
HLA.DRA	0.609192	0.0398804	0.124	0.129	1	2	High_CVD_Vs_Low_CVD
IKZF1	0.610518	0.0362932	0.129	0.124	1	2	High_CVD_Vs_Low_CVD
HLA.DMA	0.613091	0.0664111	0.071	0.067	1	2	High_CVD_Vs_Low_CVD
CD28	0.618882	-0.0907088	0.051	0.054	1	2	High_CVD_Vs_Low_CVD
TRDC	0.620784	-0.0348936	0.013	0.015	1	2	High_CVD_Vs_Low_CVD
CXCR3	0.625091	0.234983	0.047	0.045	1	2	High_CVD_Vs_Low_CVD
HMMR	0.628278	0.631353	0.001	0.001	1	2	High_CVD_Vs_Low_CVD
NLRP3	0.633447	-0.0639033	0.01	0.012	1	2	High_CVD_Vs_Low_CVD
FCER1G	0.63452	-0.00400228	0.046	0.049	1	2	High_CVD_Vs_Low_CVD
TTYH3	0.635983	-0.303392	0.002	0.003	1	2	High_CVD_Vs_Low_CVD
LILRB1	0.644674	0.0705346	0.033	0.031	1	2	High_CVD_Vs_Low_CVD
CD36	0.652029	-0.069399	0.008	0.009	1	2	High_CVD_Vs_Low_CVD
VCAN	0.653391	0.04704	0.029	0.027	1	2	High_CVD_Vs_Low_CVD
LAP3	0.656864	0.0606639	0.086	0.083	1	2	High_CVD_Vs_Low_CVD
FPR1	0.661626	-0.0430618	0.008	0.009	1	2	High_CVD_Vs_Low_CVD
NCR3	0.661631	-0.0937383	0.038	0.036	1	2	High_CVD_Vs_Low_CVD
RNASE2	0.663873	-0.142986	0.002	0.003	1	2	High_CVD_Vs_Low_CVD
SOD2	0.666052	0.0601303	0.025	0.026	1	2	High_CVD_Vs_Low_CVD
CCL5	0.666523	0.0358779	0.439	0.456	1	2	High_CVD_Vs_Low_CVD
CXCR6	0.670668	-0.0522073	0.007	0.006	1	2	High_CVD_Vs_Low_CVD
CCR8	0.67323	0.462265	0.001	0.001	1	2	High_CVD_Vs_Low_CVD
CD69	0.678507	0.0361749	0.418	0.428	1	2	High_CVD_Vs_Low_CVD
SNCA	0.681515	-0.346682	0.001	0.001	1	2	High_CVD_Vs_Low_CVD
NR4A1	0.681541	-0.0496781	0.009	0.01	1	2	High_CVD_Vs_Low_CVD
G0S2	0.681836	0.241848	0.001	0.001	1	2	High_CVD_Vs_Low_CVD
CNOT2	0.683809	-0.0240738	0.088	0.085	1	2	High_CVD_Vs_Low_CVD
CCR4	0.689874	0.247269	0.009	0.008	1	2	High_CVD_Vs_Low_CVD
TGFB3	0.689908	0.331976	0.009	0.008	1	2	High_CVD_Vs_Low_CVD
B3GALT2	0.701412	0.794764	0.002	0.001	1	2	High_CVD_Vs_Low_CVD
CR2	0.701735	0.352517	0.002	0.001	1	2	High_CVD_Vs_Low_CVD
C5AR1	0.706871	-0.0128491	0.019	0.02	1	2	High_CVD_Vs_Low_CVD
PSEN1	0.712572	0.132169	0.019	0.018	1	2	High_CVD_Vs_Low_CVD
C3AR1	0.719627	-0.0425039	0.01	0.011	1	2	High_CVD_Vs_Low_CVD
C10orf54	0.728603	0.0600098	0.33	0.328	1	2	High_CVD_Vs_Low_CVD
FYB	0.732483	0.060675	0.312	0.312	1	2	High_CVD_Vs_Low_CVD
CD70	0.732711	0.069942	0.011	0.012	1	2	High_CVD_Vs_Low_CVD
RORA	0.733911	-0.0379956	0.074	0.072	1	2	High_CVD_Vs_Low_CVD
TLR8	0.736063	0.11453	0.002	0.002	1	2	High_CVD_Vs_Low_CVD
VEGFA	0.736063	0.189459	0.002	0.002	1	2	High_CVD_Vs_Low_CVD
DOCK8	0.739982	0.0551973	0.099	0.102	1	2	High_CVD_Vs_Low_CVD
IFNG	0.740326	0.120129	0.032	0.034	1	2	High_CVD_Vs_Low_CVD
STAT3	0.743814	0.0237108	0.063	0.065	1	2	High_CVD_Vs_Low_CVD
IGKC	0.746964	-0.195964	0.034	0.032	1	2	High_CVD_Vs_Low_CVD
KIR2DL1	0.747172	0.20902	0.003	0.002	1	2	High_CVD_Vs_Low_CVD
CD14	0.753669	0.00880122	0.036	0.035	1	2	High_CVD_Vs_Low_CVD
AQP9	0.755898	0.107973	0.003	0.003	1	2	High_CVD_Vs_Low_CVD
ADGRE1	0.761871	-0.0626702	0.018	0.019	1	2	High_CVD_Vs_Low_CVD
IGHG1-secreted	0.764212	-2.33728	0.003	0.003	1	2	High_CVD_Vs_Low_CVD
MCM4	0.767561	-0.280027	0.008	0.009	1	2	High_CVD_Vs_Low_CVD
TNFSF13	0.771531	-0.018267	0.018	0.019	1	2	High_CVD_Vs_Low_CVD
ATF6B	0.773301	0.171373	0.004	0.004	1	2	High_CVD_Vs_Low_CVD
LRP1	0.77608	-0.468608	0.001	0.002	1	2	High_CVD_Vs_Low_CVD
TLR9	0.776414	-0.272454	0.001	0.002	1	2	High_CVD_Vs_Low_CVD
TCL1A	0.776831	0.0938709	0.001	0.002	1	2	High_CVD_Vs_Low_CVD
TXK	0.780345	0.113691	0.042	0.041	1	2	High_CVD_Vs_Low_CVD
CLEC10A	0.780496	0.078623	0.005	0.004	1	2	High_CVD_Vs_Low_CVD
FASLG	0.78326	0.14592	0.005	0.004	1	2	High_CVD_Vs_Low_CVD
MMP25	0.785598	0.128059	0.005	0.005	1	2	High_CVD_Vs_Low_CVD
GCA	0.793953	0.0545395	0.014	0.013	1	2	High_CVD_Vs_Low_CVD
MS4A1	0.798944	-0.1647	0.015	0.016	1	2	High_CVD_Vs_Low_CVD
APLP2	0.799711	0.0849002	0.065	0.063	1	2	High_CVD_Vs_Low_CVD
CD86	0.804504	-0.0493607	0.005	0.006	1	2	High_CVD_Vs_Low_CVD
IL18R1	0.809159	0.113245	0.033	0.031	1	2	High_CVD_Vs_Low_CVD
PELI1	0.810091	-0.0709828	0.05	0.051	1	2	High_CVD_Vs_Low_CVD
VPS28	0.813083	0.0173021	0.221	0.224	1	2	High_CVD_Vs_Low_CVD
TNFSF14	0.823162	-0.103939	0.006	0.006	1	2	High_CVD_Vs_Low_CVD
AURKB	0.826953	-0.651759	0.002	0.002	1	2	High_CVD_Vs_Low_CVD
ENTPD1	0.831618	-0.0744924	0.006	0.007	1	2	High_CVD_Vs_Low_CVD
SELL	0.834808	0.0276326	0.348	0.349	1	2	High_CVD_Vs_Low_CVD
DUSP4	0.836333	-0.123194	0.018	0.019	1	2	High_CVD_Vs_Low_CVD
FYN	0.844181	0.0235907	0.418	0.422	1	2	High_CVD_Vs_Low_CVD
AIM2	0.845769	-0.143399	0.002	0.003	1	2	High_CVD_Vs_Low_CVD
CBLB	0.852624	0.0843992	0.038	0.037	1	2	High_CVD_Vs_Low_CVD
ZBTB16	0.861283	-0.115426	0.003	0.003	1	2	High_CVD_Vs_Low_CVD
PIK3IP1	0.868173	0.03104	0.468	0.471	1	2	High_CVD_Vs_Low_CVD
ACSL1	0.875509	0.00625305	0.015	0.015	1	2	High_CVD_Vs_Low_CVD
TKT	0.876609	-0.0276893	0.124	0.125	1	2	High_CVD_Vs_Low_CVD
IL23R	0.882336	-0.0327935	0.094	0.092	1	2	High_CVD_Vs_Low_CVD
RNASE6	0.88323	0.108866	0.012	0.012	1	2	High_CVD_Vs_Low_CVD
MCM2	0.885045	0.0470283	0.013	0.012	1	2	High_CVD_Vs_Low_CVD
MNDA	0.887028	0.0388127	0.012	0.012	1	2	High_CVD_Vs_Low_CVD
CD79B	0.892557	0.150844	0.038	0.038	1	2	High_CVD_Vs_Low_CVD
BACH2	0.900327	0.290236	0.009	0.009	1	2	High_CVD_Vs_Low_CVD
DPP4	0.902415	-0.131173	0.05	0.051	1	2	High_CVD_Vs_Low_CVD
BIRC3	0.903052	0.032413	0.083	0.082	1	2	High_CVD_Vs_Low_CVD
TIAF1	0.906124	0.0290094	0.109	0.108	1	2	High_CVD_Vs_Low_CVD
IGHM-secreted	0.916731	0.0211213	0.007	0.006	1	2	High_CVD_Vs_Low_CVD
CD300A	0.919054	0.047001	0.13	0.13	1	2	High_CVD_Vs_Low_CVD
IKZF2	0.923372	0.113491	0.005	0.005	1	2	High_CVD_Vs_Low_CVD
CCL3	0.929412	0.0188103	0.012	0.013	1	2	High_CVD_Vs_Low_CVD
CD22	0.930967	0.049869	0.005	0.004	1	2	High_CVD_Vs_Low_CVD
GZMA	0.932235	0.159007	0.343	0.347	1	2	High_CVD_Vs_Low_CVD
FAM65B	0.933976	-0.00633715	0.196	0.196	1	2	High_CVD_Vs_Low_CVD
POU2AF1	0.941192	0.0391308	0.003	0.003	1	2	High_CVD_Vs_Low_CVD
CYTIP	0.946604	-0.053373	0.265	0.264	1	2	High_CVD_Vs_Low_CVD
CD38	0.947941	-0.218884	0.003	0.003	1	2	High_CVD_Vs_Low_CVD
TREM1	0.950829	0.0208534	0.002	0.002	1	2	High_CVD_Vs_Low_CVD
PRDM1	0.95158	0.0288691	0.141	0.14	1	2	High_CVD_Vs_Low_CVD
IKZF3	0.953043	-0.0050682	0.076	0.076	1	2	High_CVD_Vs_Low_CVD
QPCT	0.958473	0.0188215	0.002	0.002	1	2	High_CVD_Vs_Low_CVD
FOXP3	0.961762	-0.40983	0.016	0.016	1	2	High_CVD_Vs_Low_CVD
FCER2	0.962878	0.0257743	0.001	0.001	1	2	High_CVD_Vs_Low_CVD
CXCR1	0.96788	0.0465736	0.001	0.001	1	2	High_CVD_Vs_Low_CVD
VMO1	0.96788	0.0350546	0.001	0.001	1	2	High_CVD_Vs_Low_CVD
IL1R2	0.968199	-0.52315	0.001	0.001	1	2	High_CVD_Vs_Low_CVD
FAM129C	0.973559	0.898775	0.001	0.001	1	2	High_CVD_Vs_Low_CVD
UBE2C	0.973559	0.937442	0.001	0.001	1	2	High_CVD_Vs_Low_CVD
FBP1	0.973727	-0.00934321	0.008	0.008	1	2	High_CVD_Vs_Low_CVD
EBF1	0.97382	0.0460337	0.001	0.001	1	2	High_CVD_Vs_Low_CVD
FOXO1	0.974555	0.0541394	0.025	0.025	1	2	High_CVD_Vs_Low_CVD
CD8A	0.974813	-0.0666232	0.026	0.026	1	2	High_CVD_Vs_Low_CVD
CCR7	0.979891	0.11517	0.096	0.096	1	2	High_CVD_Vs_Low_CVD
LY86	0.983117	0.0252091	0.008	0.008	1	2	High_CVD_Vs_Low_CVD
IFITM1	0.984101	0.0136696	0.055	0.055	1	2	High_CVD_Vs_Low_CVD
ITM2B	0.99054	0.0249532	0.617	0.622	1	2	High_CVD_Vs_Low_CVD
IL32	2.48048e-22	-0.323921	0.925	0.957	1.20799e-19	2	Diabetes+_Vs_Diabetes-
GNAI2	1.06284e-21	0.734591	0.257	0.16	5.17605e-19	2	Diabetes+_Vs_Diabetes-
HLA.A	3.06382e-19	-0.169331	0.984	0.998	1.49208e-16	2	Diabetes+_Vs_Diabetes-
IFITM3	2.43102e-16	0.520579	0.367	0.275	1.18391e-13	2	Diabetes+_Vs_Diabetes-
CD3E	1.41986e-14	0.308427	0.837	0.791	6.91473e-12	2	Diabetes+_Vs_Diabetes-
LTB	1.93221e-12	0.795332	0.16	0.1	9.40987e-10	2	Diabetes+_Vs_Diabetes-
LAIR2	2.26243e-10	1.3357	0.066	0.032	1.1018e-07	2	Diabetes+_Vs_Diabetes-
CCL5	3.0638e-09	-0.512941	0.421	0.47	1.49207e-06	2	Diabetes+_Vs_Diabetes-
GAPDH	5.9522e-09	0.242499	0.787	0.743	2.89872e-06	2	Diabetes+_Vs_Diabetes-
CD52	9.81548e-09	0.154085	0.99	0.993	4.78014e-06	2	Diabetes+_Vs_Diabetes-
CASP5	1.00832e-08	-0.438871	0.228	0.29	4.91052e-06	2	Diabetes+_Vs_Diabetes-
PIK3IP1	2.87977e-08	0.270528	0.506	0.44	1.40245e-05	2	Diabetes+_Vs_Diabetes-
TCF7	1.40363e-07	0.558368	0.148	0.104	6.83568e-05	2	Diabetes+_Vs_Diabetes-
IL18RAP	1.64495e-07	-1.11385	0.034	0.063	8.01093e-05	2	Diabetes+_Vs_Diabetes-
CTSW	2.02462e-07	0.476282	0.23	0.177	9.85992e-05	2	Diabetes+_Vs_Diabetes-
R3HDM4	4.45337e-07	0.434943	0.174	0.127	0.000216879	2	Diabetes+_Vs_Diabetes-
RUNX3	1.08093e-06	0.343103	0.344	0.287	0.000526411	2	Diabetes+_Vs_Diabetes-
TLR2	1.07198e-05	0.85475	0.023	0.009	0.00522055	2	Diabetes+_Vs_Diabetes-
CD37	1.27197e-05	0.217326	0.596	0.56	0.00619448	2	Diabetes+_Vs_Diabetes-
LGALS9	1.85511e-05	0.406321	0.099	0.069	0.00903438	2	Diabetes+_Vs_Diabetes-
BIN2	2.16792e-05	0.200156	0.491	0.437	0.0105578	2	Diabetes+_Vs_Diabetes-
STAT6	3.05581e-05	0.603453	0.088	0.06	0.0148818	2	Diabetes+_Vs_Diabetes-
TNFRSF25	3.80208e-05	0.558828	0.122	0.09	0.0185161	2	Diabetes+_Vs_Diabetes-
LGALS3	0.000131695	0.416708	0.094	0.068	0.0641355	2	Diabetes+_Vs_Diabetes-
NEAT1	0.000229309	0.528939	0.119	0.091	0.111674	2	Diabetes+_Vs_Diabetes-
IL12RB2	0.000240396	-2.51484	0.002	0.009	0.117073	2	Diabetes+_Vs_Diabetes-
CD6	0.000261654	0.19476	0.564	0.523	0.127426	2	Diabetes+_Vs_Diabetes-
TGFB1	0.000323275	1.17827	0.017	0.007	0.157435	2	Diabetes+_Vs_Diabetes-
CD4	0.000342158	0.286218	0.456	0.423	0.166631	2	Diabetes+_Vs_Diabetes-
GZMB	0.000377903	-0.552346	0.102	0.131	0.184039	2	Diabetes+_Vs_Diabetes-
XPO6	0.000399839	0.434621	0.11	0.083	0.194722	2	Diabetes+_Vs_Diabetes-
C10orf54	0.000422249	0.207417	0.35	0.311	0.205635	2	Diabetes+_Vs_Diabetes-
CD44	0.000440759	0.26501	0.369	0.329	0.21465	2	Diabetes+_Vs_Diabetes-
BIRC3	0.00052653	0.493818	0.096	0.072	0.25642	2	Diabetes+_Vs_Diabetes-
ITGB2	0.000543087	0.146426	0.683	0.652	0.264484	2	Diabetes+_Vs_Diabetes-
GZMK	0.000546192	-0.399436	0.133	0.164	0.265995	2	Diabetes+_Vs_Diabetes-
HLA.B	0.000584806	0.124456	0.997	0.998	0.2848	2	Diabetes+_Vs_Diabetes-
FOSB	0.000743852	-0.243388	0.313	0.347	0.362256	2	Diabetes+_Vs_Diabetes-
CD244	0.000810499	-0.707878	0.013	0.025	0.394713	2	Diabetes+_Vs_Diabetes-
S100A10	0.0009531	0.141809	0.791	0.766	0.46416	2	Diabetes+_Vs_Diabetes-
CD79B	0.00100761	0.516329	0.047	0.031	0.490705	2	Diabetes+_Vs_Diabetes-
EGR1	0.00133919	-0.840066	0.017	0.029	0.652188	2	Diabetes+_Vs_Diabetes-
RGS1	0.00136435	-0.326325	0.168	0.199	0.664439	2	Diabetes+_Vs_Diabetes-
BTG1	0.00169575	0.138361	0.565	0.529	0.825829	2	Diabetes+_Vs_Diabetes-
TNFRSF4	0.00202817	0.896164	0.029	0.017	0.987718	2	Diabetes+_Vs_Diabetes-
TRGC2	0.00232952	-0.455944	0.166	0.194	1	2	Diabetes+_Vs_Diabetes-
TNF	0.00236195	-0.249494	0.057	0.077	1	2	Diabetes+_Vs_Diabetes-
VPS28	0.00321783	0.227968	0.239	0.209	1	2	Diabetes+_Vs_Diabetes-
SORL1	0.00367726	0.296513	0.15	0.124	1	2	Diabetes+_Vs_Diabetes-
GLUL	0.00374564	-0.172214	0.122	0.148	1	2	Diabetes+_Vs_Diabetes-
S1PR5	0.00394583	0.330446	0.072	0.054	1	2	Diabetes+_Vs_Diabetes-
KLRF1	0.00416827	0.450081	0.042	0.029	1	2	Diabetes+_Vs_Diabetes-
HLA.DQB1	0.00430945	-0.218046	0.099	0.122	1	2	Diabetes+_Vs_Diabetes-
PXN	0.00486996	0.246851	0.209	0.18	1	2	Diabetes+_Vs_Diabetes-
PELI1	0.0051485	0.492869	0.059	0.043	1	2	Diabetes+_Vs_Diabetes-
DPP4	0.0053727	0.48546	0.059	0.044	1	2	Diabetes+_Vs_Diabetes-
LEF1	0.00555472	0.243115	0.235	0.205	1	2	Diabetes+_Vs_Diabetes-
ZAP70	0.00583379	0.299957	0.131	0.109	1	2	Diabetes+_Vs_Diabetes-
CD27	0.00620053	0.222799	0.277	0.246	1	2	Diabetes+_Vs_Diabetes-
GNLY	0.0070274	-0.631352	0.239	0.258	1	2	Diabetes+_Vs_Diabetes-
STAT5A	0.00724178	0.315451	0.106	0.086	1	2	Diabetes+_Vs_Diabetes-
TSPAN32	0.00918847	0.405855	0.102	0.084	1	2	Diabetes+_Vs_Diabetes-
TRAT1	0.00925942	-0.243121	0.122	0.145	1	2	Diabetes+_Vs_Diabetes-
SRGN	0.0103313	0.269972	0.113	0.094	1	2	Diabetes+_Vs_Diabetes-
CCND2	0.0106543	0.435125	0.082	0.065	1	2	Diabetes+_Vs_Diabetes-
IFITM2	0.010726	0.0984628	0.579	0.546	1	2	Diabetes+_Vs_Diabetes-
NCR3	0.0110146	0.485253	0.044	0.032	1	2	Diabetes+_Vs_Diabetes-
FCER1G	0.011238	-0.0861378	0.04	0.054	1	2	Diabetes+_Vs_Diabetes-
F13A1	0.0116134	-0.815314	0.003	0.007	1	2	Diabetes+_Vs_Diabetes-
CD5	0.0116472	0.307705	0.371	0.35	1	2	Diabetes+_Vs_Diabetes-
VCAN	0.0129382	0.236526	0.034	0.023	1	2	Diabetes+_Vs_Diabetes-
IFNG	0.01339	-0.411292	0.027	0.038	1	2	Diabetes+_Vs_Diabetes-
LCK	0.0152155	0.0910998	0.584	0.557	1	2	Diabetes+_Vs_Diabetes-
TGFB3	0.0166994	0.678068	0.012	0.006	1	2	Diabetes+_Vs_Diabetes-
CXCR4	0.0167014	0.0854381	0.676	0.644	1	2	Diabetes+_Vs_Diabetes-
NAMPT	0.0170848	0.375052	0.041	0.03	1	2	Diabetes+_Vs_Diabetes-
IGBP1	0.0180103	0.23515	0.133	0.113	1	2	Diabetes+_Vs_Diabetes-
NR4A1	0.0183501	0.382733	0.012	0.007	1	2	Diabetes+_Vs_Diabetes-
FYB	0.0183975	0.268124	0.325	0.301	1	2	Diabetes+_Vs_Diabetes-
CD7	0.0197159	0.312715	0.09	0.074	1	2	Diabetes+_Vs_Diabetes-
HAVCR2	0.0197224	-0.925047	0.004	0.008	1	2	Diabetes+_Vs_Diabetes-
PRDM1	0.0208163	0.363664	0.151	0.132	1	2	Diabetes+_Vs_Diabetes-
KLF2	0.02099	-0.0840596	0.606	0.636	1	2	Diabetes+_Vs_Diabetes-
DOCK8	0.0226892	-0.19736	0.091	0.109	1	2	Diabetes+_Vs_Diabetes-
ITGAM	0.0229739	0.152855	0.084	0.068	1	2	Diabetes+_Vs_Diabetes-
FCN1	0.0230646	-0.0202695	0.091	0.109	1	2	Diabetes+_Vs_Diabetes-
B3GAT1	0.0252282	0.475338	0.032	0.023	1	2	Diabetes+_Vs_Diabetes-
CD200	0.0256838	-2.58367	0	0.003	1	2	Diabetes+_Vs_Diabetes-
TARP-refseq	0.0276273	-0.392297	0.063	0.077	1	2	Diabetes+_Vs_Diabetes-
NT5E	0.0278234	0.911013	0.009	0.005	1	2	Diabetes+_Vs_Diabetes-
MMP25	0.0292386	1.03874	0.007	0.003	1	2	Diabetes+_Vs_Diabetes-
NLRP3	0.0300375	0.493269	0.014	0.008	1	2	Diabetes+_Vs_Diabetes-
BAX	0.0312853	-0.219919	0.134	0.153	1	2	Diabetes+_Vs_Diabetes-
CD300A	0.0316067	-0.197024	0.12	0.139	1	2	Diabetes+_Vs_Diabetes-
TRDC	0.0330868	-0.662392	0.01	0.017	1	2	Diabetes+_Vs_Diabetes-
RPN2	0.034499	-0.161913	0.192	0.213	1	2	Diabetes+_Vs_Diabetes-
TTC38	0.0365324	0.293435	0.034	0.025	1	2	Diabetes+_Vs_Diabetes-
CD3G	0.0405255	0.305652	0.082	0.068	1	2	Diabetes+_Vs_Diabetes-
CD163	0.040658	0.285775	0.007	0.003	1	2	Diabetes+_Vs_Diabetes-
CSF3R	0.0426901	0.265995	0.024	0.017	1	2	Diabetes+_Vs_Diabetes-
TNFSF14	0.0450088	-1.0052	0.004	0.008	1	2	Diabetes+_Vs_Diabetes-
CCL20	0.0472784	1.83294	0.004	0.001	1	2	Diabetes+_Vs_Diabetes-
CXCR5	0.05235	1.29235	0.008	0.004	1	2	Diabetes+_Vs_Diabetes-
S100A12	0.0536636	0.0776884	0.042	0.032	1	2	Diabetes+_Vs_Diabetes-
TMEM97	0.0545099	-0.93141	0.004	0.008	1	2	Diabetes+_Vs_Diabetes-
CCL3	0.0551286	-0.439172	0.009	0.015	1	2	Diabetes+_Vs_Diabetes-
MYC	0.0568361	0.278573	0.138	0.122	1	2	Diabetes+_Vs_Diabetes-
TSPAN14	0.0587124	0.183405	0.07	0.058	1	2	Diabetes+_Vs_Diabetes-
TRAC	0.0611662	0.129234	0.873	0.875	1	2	Diabetes+_Vs_Diabetes-
IGHM-membrane	0.0623112	0.156362	0.026	0.019	1	2	Diabetes+_Vs_Diabetes-
CCR6	0.0632855	0.482038	0.025	0.018	1	2	Diabetes+_Vs_Diabetes-
STAT3	0.063722	0.225211	0.07	0.059	1	2	Diabetes+_Vs_Diabetes-
CCR4	0.0666231	0.623123	0.011	0.007	1	2	Diabetes+_Vs_Diabetes-
FPR1	0.0714439	-0.17945	0.006	0.01	1	2	Diabetes+_Vs_Diabetes-
CD70	0.0718165	0.835587	0.014	0.009	1	2	Diabetes+_Vs_Diabetes-
GIMAP5	0.0720387	0.194487	0.189	0.172	1	2	Diabetes+_Vs_Diabetes-
CLEC4D	0.0727752	-0.916524	0.001	0.003	1	2	Diabetes+_Vs_Diabetes-
TOP2A	0.0799162	0.727516	0.003	0.001	1	2	Diabetes+_Vs_Diabetes-
PLIN2	0.0824025	-0.284552	0.031	0.04	1	2	Diabetes+_Vs_Diabetes-
CD28	0.085324	0.293574	0.058	0.048	1	2	Diabetes+_Vs_Diabetes-
TIGIT	0.0866948	-0.492994	0.024	0.032	1	2	Diabetes+_Vs_Diabetes-
FYN	0.0879765	0.169566	0.428	0.414	1	2	Diabetes+_Vs_Diabetes-
GZMH	0.0882227	0.443249	0.259	0.246	1	2	Diabetes+_Vs_Diabetes-
IL1B	0.0996996	0.473198	0.007	0.004	1	2	Diabetes+_Vs_Diabetes-
CLEC10A	0.105929	-0.469698	0.003	0.006	1	2	Diabetes+_Vs_Diabetes-
RORC	0.107519	0.555867	0.025	0.019	1	2	Diabetes+_Vs_Diabetes-
IL12RB1	0.108056	0.140309	0.056	0.047	1	2	Diabetes+_Vs_Diabetes-
CD9	0.110723	-1.2602	0.001	0.002	1	2	Diabetes+_Vs_Diabetes-
QPCT	0.110723	-0.598254	0.001	0.002	1	2	Diabetes+_Vs_Diabetes-
CSF2	0.116584	-11.0533	0	0.001	1	2	Diabetes+_Vs_Diabetes-
IL21	0.116584	-14.0506	0	0.001	1	2	Diabetes+_Vs_Diabetes-
KLRC4	0.116584	-2.51986	0	0.001	1	2	Diabetes+_Vs_Diabetes-
SH2D1B	0.116584	-1.58274	0	0.001	1	2	Diabetes+_Vs_Diabetes-
SH3BGRL2	0.116584	-7.1014	0	0.001	1	2	Diabetes+_Vs_Diabetes-
TCF4	0.116584	-6.25268	0	0.001	1	2	Diabetes+_Vs_Diabetes-
IGHG4-secreted	0.116584	-7.96688	0	0.001	1	2	Diabetes+_Vs_Diabetes-
LAP3	0.1166	-0.138297	0.078	0.089	1	2	Diabetes+_Vs_Diabetes-
IGHG3-secreted	0.118555	1.84008	0.001	0	1	2	Diabetes+_Vs_Diabetes-
IL13	0.118555	10.0226	0.001	0	1	2	Diabetes+_Vs_Diabetes-
IL2RA	0.124136	0.230811	0.027	0.021	1	2	Diabetes+_Vs_Diabetes-
FOXP1	0.124958	0.449685	0.021	0.016	1	2	Diabetes+_Vs_Diabetes-
ADGRE1	0.125526	0.36777	0.021	0.016	1	2	Diabetes+_Vs_Diabetes-
IFNGR1	0.126891	0.17968	0.073	0.063	1	2	Diabetes+_Vs_Diabetes-
CD14	0.130784	-0.0735697	0.031	0.039	1	2	Diabetes+_Vs_Diabetes-
TNFSF8	0.132119	0.229283	0.082	0.072	1	2	Diabetes+_Vs_Diabetes-
NAIP	0.142147	0.56488	0.006	0.004	1	2	Diabetes+_Vs_Diabetes-
VNN2	0.142448	-0.149595	0.022	0.028	1	2	Diabetes+_Vs_Diabetes-
PRF1	0.144613	0.337374	0.164	0.152	1	2	Diabetes+_Vs_Diabetes-
DUSP4	0.148048	-0.695719	0.016	0.021	1	2	Diabetes+_Vs_Diabetes-
CCR7	0.148292	0.311692	0.101	0.091	1	2	Diabetes+_Vs_Diabetes-
CST7	0.151949	0.0475311	0.356	0.384	1	2	Diabetes+_Vs_Diabetes-
SPON2	0.15413	0.958177	0.008	0.005	1	2	Diabetes+_Vs_Diabetes-
SOD2	0.156142	0.393002	0.029	0.023	1	2	Diabetes+_Vs_Diabetes-
THBS1	0.156727	0.295715	0.009	0.006	1	2	Diabetes+_Vs_Diabetes-
CCR8	0.161021	1.60547	0.002	0.001	1	2	Diabetes+_Vs_Diabetes-
CTSD	0.163649	0.166695	0.093	0.083	1	2	Diabetes+_Vs_Diabetes-
LILRB4	0.171057	0.567136	0.004	0.002	1	2	Diabetes+_Vs_Diabetes-
XYLT1	0.173922	0.399988	0.016	0.012	1	2	Diabetes+_Vs_Diabetes-
FGFBP2	0.182547	0.394756	0.222	0.213	1	2	Diabetes+_Vs_Diabetes-
BCL2	0.187092	0.294901	0.089	0.08	1	2	Diabetes+_Vs_Diabetes-
TLR9	0.19281	1.27524	0.002	0.001	1	2	Diabetes+_Vs_Diabetes-
IL2RB	0.194529	0.103787	0.19	0.178	1	2	Diabetes+_Vs_Diabetes-
NKG7	0.197797	0.0235023	0.333	0.356	1	2	Diabetes+_Vs_Diabetes-
CD22	0.198351	0.558683	0.006	0.004	1	2	Diabetes+_Vs_Diabetes-
BACH2	0.199636	0.712977	0.01	0.007	1	2	Diabetes+_Vs_Diabetes-
BLNK	0.20015	-1.67665	0	0.001	1	2	Diabetes+_Vs_Diabetes-
CAVIN2	0.20015	-3.15755	0	0.001	1	2	Diabetes+_Vs_Diabetes-
CMTM2	0.20015	-1.59334	0	0.001	1	2	Diabetes+_Vs_Diabetes-
CXCL2	0.20015	-1.53956	0	0.001	1	2	Diabetes+_Vs_Diabetes-
IL1RN	0.20015	-1.06925	0	0.001	1	2	Diabetes+_Vs_Diabetes-
MMRN1	0.20015	-7.03293	0	0.001	1	2	Diabetes+_Vs_Diabetes-
CD72	0.204866	0.836001	0.008	0.005	1	2	Diabetes+_Vs_Diabetes-
LGALS1	0.207915	0.14364	0.495	0.485	1	2	Diabetes+_Vs_Diabetes-
CXCR2	0.215767	1.02594	0.003	0.001	1	2	Diabetes+_Vs_Diabetes-
ICAM1	0.219097	-0.277753	0.014	0.018	1	2	Diabetes+_Vs_Diabetes-
KLRC4.KLRK1	0.226895	-0.175318	0.035	0.041	1	2	Diabetes+_Vs_Diabetes-
EBF1	0.229053	1.79651	0.001	0	1	2	Diabetes+_Vs_Diabetes-
IL7R	0.231664	0.106374	0.567	0.554	1	2	Diabetes+_Vs_Diabetes-
SLC11A1	0.237534	0.146995	0.013	0.01	1	2	Diabetes+_Vs_Diabetes-
HLA.DMA	0.239902	-0.0737118	0.065	0.073	1	2	Diabetes+_Vs_Diabetes-
SLC25A37	0.241229	0.474328	0.012	0.009	1	2	Diabetes+_Vs_Diabetes-
SIGLEC10	0.249975	-0.362514	0.004	0.007	1	2	Diabetes+_Vs_Diabetes-
IKZF2	0.250868	-0.407617	0.004	0.006	1	2	Diabetes+_Vs_Diabetes-
FAM65B	0.251212	-0.0720794	0.19	0.201	1	2	Diabetes+_Vs_Diabetes-
TNFRSF8	0.253485	-0.941324	0.001	0.002	1	2	Diabetes+_Vs_Diabetes-
PTAFR	0.254149	0.352134	0.004	0.002	1	2	Diabetes+_Vs_Diabetes-
ZBTB16	0.254149	0.753306	0.004	0.002	1	2	Diabetes+_Vs_Diabetes-
C1QB	0.25963	-0.872277	0	0.001	1	2	Diabetes+_Vs_Diabetes-
NINJ2	0.259849	0.271047	0.043	0.037	1	2	Diabetes+_Vs_Diabetes-
CD38	0.265527	-0.992544	0.002	0.003	1	2	Diabetes+_Vs_Diabetes-
RORA	0.268109	0.188251	0.077	0.07	1	2	Diabetes+_Vs_Diabetes-
CXCL8	0.270778	0.273193	0.007	0.005	1	2	Diabetes+_Vs_Diabetes-
GIMAP2	0.271397	-0.0976522	0.221	0.232	1	2	Diabetes+_Vs_Diabetes-
PDIA4	0.272674	0.228312	0.078	0.071	1	2	Diabetes+_Vs_Diabetes-
TGFBI	0.273545	-0.0667173	0.023	0.028	1	2	Diabetes+_Vs_Diabetes-
FAS	0.27399	0.226934	0.072	0.065	1	2	Diabetes+_Vs_Diabetes-
JUN	0.275781	-0.190889	0.129	0.137	1	2	Diabetes+_Vs_Diabetes-
CCL4	0.275869	-0.0158528	0.084	0.076	1	2	Diabetes+_Vs_Diabetes-
TRIB2	0.278175	-0.107477	0.183	0.194	1	2	Diabetes+_Vs_Diabetes-
PDIA6	0.283315	0.169574	0.108	0.1	1	2	Diabetes+_Vs_Diabetes-
LIPA	0.285826	0.0914827	0.164	0.154	1	2	Diabetes+_Vs_Diabetes-
VMO1	0.28777	0.929454	0.001	0.001	1	2	Diabetes+_Vs_Diabetes-
VSIG4	0.28777	0.716725	0.001	0.001	1	2	Diabetes+_Vs_Diabetes-
LILRB1	0.292542	0.109901	0.035	0.03	1	2	Diabetes+_Vs_Diabetes-
IFITM1	0.2945	-0.138859	0.052	0.058	1	2	Diabetes+_Vs_Diabetes-
CNOT2	0.295834	0.0892971	0.091	0.083	1	2	Diabetes+_Vs_Diabetes-
FCGR3A	0.299253	0.199953	0.045	0.051	1	2	Diabetes+_Vs_Diabetes-
TLR8	0.299334	-0.360498	0.001	0.003	1	2	Diabetes+_Vs_Diabetes-
VEGFA	0.299334	-0.606531	0.001	0.003	1	2	Diabetes+_Vs_Diabetes-
CXCR6	0.306311	-0.424193	0.005	0.007	1	2	Diabetes+_Vs_Diabetes-
GCA	0.313313	0.210425	0.015	0.012	1	2	Diabetes+_Vs_Diabetes-
CD69	0.314955	0.0442852	0.429	0.418	1	2	Diabetes+_Vs_Diabetes-
ATF6B	0.320152	-0.615482	0.003	0.004	1	2	Diabetes+_Vs_Diabetes-
FCER2	0.321818	0.546323	0.002	0.001	1	2	Diabetes+_Vs_Diabetes-
LAT	0.323664	-0.0590483	0.39	0.404	1	2	Diabetes+_Vs_Diabetes-
TXK	0.328396	0.281466	0.044	0.039	1	2	Diabetes+_Vs_Diabetes-
APLP2	0.337851	0.0435981	0.067	0.061	1	2	Diabetes+_Vs_Diabetes-
STAT4	0.340999	0.0621406	0.101	0.094	1	2	Diabetes+_Vs_Diabetes-
JCHAIN	0.342843	-0.0539842	0.002	0.001	1	2	Diabetes+_Vs_Diabetes-
ASAH1	0.343084	-0.0425941	0.07	0.076	1	2	Diabetes+_Vs_Diabetes-
CXCL16	0.344179	-0.2183	0.008	0.011	1	2	Diabetes+_Vs_Diabetes-
CD274	0.344396	-0.360143	0.008	0.011	1	2	Diabetes+_Vs_Diabetes-
EOMES	0.355607	0.452603	0.007	0.005	1	2	Diabetes+_Vs_Diabetes-
TC2N	0.359718	0.199986	0.037	0.033	1	2	Diabetes+_Vs_Diabetes-
AIM2	0.360072	-0.706317	0.002	0.003	1	2	Diabetes+_Vs_Diabetes-
IL15RA	0.361814	-0.141994	0.024	0.028	1	2	Diabetes+_Vs_Diabetes-
TTYH3	0.363854	0.577893	0.003	0.002	1	2	Diabetes+_Vs_Diabetes-
MZB1	0.36428	-0.498945	0.003	0.004	1	2	Diabetes+_Vs_Diabetes-
CD8B	0.365435	0.181277	0.005	0.004	1	2	Diabetes+_Vs_Diabetes-
IGHD-membrane	0.368628	0.179703	0.003	0.002	1	2	Diabetes+_Vs_Diabetes-
CYTIP	0.369067	0.077857	0.27	0.26	1	2	Diabetes+_Vs_Diabetes-
ITGAX	0.372989	0.0906862	0.031	0.028	1	2	Diabetes+_Vs_Diabetes-
PTTG2	0.376624	-0.271308	0.013	0.016	1	2	Diabetes+_Vs_Diabetes-
SLC2A3	0.384245	0.139519	0.126	0.119	1	2	Diabetes+_Vs_Diabetes-
MCM2	0.385695	0.281669	0.014	0.011	1	2	Diabetes+_Vs_Diabetes-
MCM4	0.387597	0.507124	0.01	0.008	1	2	Diabetes+_Vs_Diabetes-
ITGAE	0.399328	-0.160941	0.106	0.113	1	2	Diabetes+_Vs_Diabetes-
ACKR3	0.400032	-0.475185	0.004	0.005	1	2	Diabetes+_Vs_Diabetes-
IRF8	0.408482	0.0178988	0.013	0.01	1	2	Diabetes+_Vs_Diabetes-
YBX3	0.409016	-0.191067	0.012	0.014	1	2	Diabetes+_Vs_Diabetes-
FCER1A	0.410554	-0.236615	0.003	0.004	1	2	Diabetes+_Vs_Diabetes-
IKZF3	0.41079	0.118299	0.079	0.073	1	2	Diabetes+_Vs_Diabetes-
VPREB3	0.419598	-0.504484	0	0.001	1	2	Diabetes+_Vs_Diabetes-
ITM2B	0.443914	0.0948784	0.614	0.624	1	2	Diabetes+_Vs_Diabetes-
IL15	0.44932	0.176332	0.014	0.012	1	2	Diabetes+_Vs_Diabetes-
MXD1	0.450758	0.108401	0.01	0.009	1	2	Diabetes+_Vs_Diabetes-
CD80	0.452415	1.28113	0.001	0	1	2	Diabetes+_Vs_Diabetes-
EGR3	0.452415	1.13605	0.001	0	1	2	Diabetes+_Vs_Diabetes-
TNFRSF13C	0.452415	1.19868	0.001	0	1	2	Diabetes+_Vs_Diabetes-
CD79A	0.456325	0.0787051	0.013	0.011	1	2	Diabetes+_Vs_Diabetes-
IGHG2-secreted	0.457418	0.796173	0.006	0.005	1	2	Diabetes+_Vs_Diabetes-
BCL11B	0.467568	0.105138	0.154	0.147	1	2	Diabetes+_Vs_Diabetes-
TBX21	0.468923	0.09485	0.101	0.096	1	2	Diabetes+_Vs_Diabetes-
IL12A	0.469938	-0.486708	0.003	0.004	1	2	Diabetes+_Vs_Diabetes-
IGHA1-secreted	0.47004	0.259637	0.005	0.004	1	2	Diabetes+_Vs_Diabetes-
FASLG	0.471054	0.381341	0.005	0.004	1	2	Diabetes+_Vs_Diabetes-
TRBV3.1	0.475401	-0.385557	0.004	0.006	1	2	Diabetes+_Vs_Diabetes-
LRP1	0.478406	-0.704999	0.001	0.002	1	2	Diabetes+_Vs_Diabetes-
ITGA4	0.479047	0.0760115	0.177	0.171	1	2	Diabetes+_Vs_Diabetes-
TNFSF10	0.490349	-0.0282714	0.136	0.13	1	2	Diabetes+_Vs_Diabetes-
SYNE1	0.494783	0.134718	0.145	0.14	1	2	Diabetes+_Vs_Diabetes-
HMMR	0.50247	0.868233	0.001	0.001	1	2	Diabetes+_Vs_Diabetes-
HLA.DPA1	0.503365	-0.00443524	0.217	0.226	1	2	Diabetes+_Vs_Diabetes-
IGHG1-secreted	0.508752	-2.20495	0.004	0.003	1	2	Diabetes+_Vs_Diabetes-
CCR2	0.511254	0.102663	0.019	0.017	1	2	Diabetes+_Vs_Diabetes-
AQP9	0.514237	0.226331	0.003	0.002	1	2	Diabetes+_Vs_Diabetes-
CCR5	0.517438	-0.168405	0.017	0.02	1	2	Diabetes+_Vs_Diabetes-
RASGEF1B	0.51908	-0.701914	0.003	0.004	1	2	Diabetes+_Vs_Diabetes-
KIR2DL1	0.520136	0.415646	0.003	0.002	1	2	Diabetes+_Vs_Diabetes-
PSEN1	0.521212	-0.108017	0.017	0.02	1	2	Diabetes+_Vs_Diabetes-
C1QA	0.525314	0.0979702	0.003	0.002	1	2	Diabetes+_Vs_Diabetes-
PTPRC	0.525345	-0.0537602	0.509	0.518	1	2	Diabetes+_Vs_Diabetes-
CX3CR1	0.526928	0.173111	0.053	0.05	1	2	Diabetes+_Vs_Diabetes-
B3GALT2	0.527131	1.03183	0.002	0.001	1	2	Diabetes+_Vs_Diabetes-
TCL1A	0.527131	0.406101	0.002	0.001	1	2	Diabetes+_Vs_Diabetes-
S100A8	0.527777	0.258351	0.002	0.001	1	2	Diabetes+_Vs_Diabetes-
F5	0.531769	0.374165	0.013	0.011	1	2	Diabetes+_Vs_Diabetes-
LYN	0.53827	-0.0577447	0.024	0.027	1	2	Diabetes+_Vs_Diabetes-
RNASE2	0.541891	-0.203029	0.002	0.003	1	2	Diabetes+_Vs_Diabetes-
GAB2	0.545417	0.123337	0.005	0.006	1	2	Diabetes+_Vs_Diabetes-
TNFSF13B	0.546459	0.0499159	0.018	0.016	1	2	Diabetes+_Vs_Diabetes-
TNFSF13	0.551254	0.0615537	0.02	0.018	1	2	Diabetes+_Vs_Diabetes-
CXCL5	0.558958	0.226696	0.009	0.008	1	2	Diabetes+_Vs_Diabetes-
MNDA	0.55944	-0.0435343	0.011	0.012	1	2	Diabetes+_Vs_Diabetes-
IL18	0.561026	-0.316288	0.001	0.002	1	2	Diabetes+_Vs_Diabetes-
IL22	0.562857	-1.23035	0.001	0.001	1	2	Diabetes+_Vs_Diabetes-
CCR1	0.563038	-0.459753	0.001	0.001	1	2	Diabetes+_Vs_Diabetes-
CXCR1	0.563038	-0.69919	0.001	0.001	1	2	Diabetes+_Vs_Diabetes-
KLRC3	0.563038	-0.403404	0.001	0.001	1	2	Diabetes+_Vs_Diabetes-
CXCR3	0.570348	0.235998	0.048	0.045	1	2	Diabetes+_Vs_Diabetes-
ADA	0.570431	-0.0372433	0.122	0.127	1	2	Diabetes+_Vs_Diabetes-
DUSP2	0.574789	0.0214799	0.309	0.321	1	2	Diabetes+_Vs_Diabetes-
KLRG1	0.577039	0.0568801	0.116	0.111	1	2	Diabetes+_Vs_Diabetes-
ANXA5	0.579277	0.036739	0.241	0.236	1	2	Diabetes+_Vs_Diabetes-
FUT4	0.579549	0.0270835	0.005	0.007	1	2	Diabetes+_Vs_Diabetes-
KLRK1	0.585633	0.159503	0.029	0.032	1	2	Diabetes+_Vs_Diabetes-
FBP1	0.593767	0.151176	0.008	0.007	1	2	Diabetes+_Vs_Diabetes-
MCTP2	0.596063	-0.0558314	0.008	0.007	1	2	Diabetes+_Vs_Diabetes-
CCR10	0.596951	-0.642841	0.003	0.003	1	2	Diabetes+_Vs_Diabetes-
LAMP3	0.609304	-0.401765	0.004	0.004	1	2	Diabetes+_Vs_Diabetes-
KIAA0101	0.611147	0.572226	0.004	0.004	1	2	Diabetes+_Vs_Diabetes-
BCL2A1	0.611391	0.0269345	0.076	0.072	1	2	Diabetes+_Vs_Diabetes-
CTSA	0.61671	0.121066	0.172	0.168	1	2	Diabetes+_Vs_Diabetes-
SDCBP	0.618859	0.0463697	0.098	0.103	1	2	Diabetes+_Vs_Diabetes-
S100A9	0.634675	0.0141819	0.31	0.304	1	2	Diabetes+_Vs_Diabetes-
CD83	0.650358	0.0540231	0.016	0.018	1	2	Diabetes+_Vs_Diabetes-
SCPEP1	0.655728	-0.0808324	0.029	0.031	1	2	Diabetes+_Vs_Diabetes-
JUNB	0.659075	0.113204	0.424	0.423	1	2	Diabetes+_Vs_Diabetes-
IL23R	0.661227	-0.116747	0.092	0.095	1	2	Diabetes+_Vs_Diabetes-
LAMP1	0.672543	0.055509	0.32	0.317	1	2	Diabetes+_Vs_Diabetes-
STAT1	0.674312	0.155364	0.028	0.026	1	2	Diabetes+_Vs_Diabetes-
CD160	0.677781	0.0976305	0.006	0.005	1	2	Diabetes+_Vs_Diabetes-
HOPX	0.681237	0.094917	0.261	0.257	1	2	Diabetes+_Vs_Diabetes-
ADGRG3	0.682723	-0.705011	0	0.001	1	2	Diabetes+_Vs_Diabetes-
FOSL1	0.682723	-0.605718	0	0.001	1	2	Diabetes+_Vs_Diabetes-
GNG11	0.682723	-0.586435	0	0.001	1	2	Diabetes+_Vs_Diabetes-
APOBEC3G	0.684065	-0.0900415	0.191	0.193	1	2	Diabetes+_Vs_Diabetes-
PCNA	0.688915	0.0126889	0.051	0.048	1	2	Diabetes+_Vs_Diabetes-
CD74	0.689859	-0.0604074	0.66	0.643	1	2	Diabetes+_Vs_Diabetes-
LTA	0.693547	-0.0842615	0.027	0.029	1	2	Diabetes+_Vs_Diabetes-
MGST1	0.694009	-0.0661251	0.003	0.004	1	2	Diabetes+_Vs_Diabetes-
CD8A	0.695672	0.107326	0.027	0.026	1	2	Diabetes+_Vs_Diabetes-
CD247	0.700795	-0.0484826	0.152	0.155	1	2	Diabetes+_Vs_Diabetes-
KDELR1	0.707114	-0.0697797	0.032	0.034	1	2	Diabetes+_Vs_Diabetes-
TREM1	0.711126	0.125239	0.003	0.002	1	2	Diabetes+_Vs_Diabetes-
FOXP3	0.716475	-0.183295	0.015	0.016	1	2	Diabetes+_Vs_Diabetes-
IL18R1	0.722128	-0.18569	0.031	0.033	1	2	Diabetes+_Vs_Diabetes-
IGKC	0.724446	-0.461555	0.034	0.032	1	2	Diabetes+_Vs_Diabetes-
CLC	0.732175	-0.0781678	0.002	0.002	1	2	Diabetes+_Vs_Diabetes-
CD63	0.732256	-0.0589731	0.298	0.3	1	2	Diabetes+_Vs_Diabetes-
C5AR1	0.74303	-0.0165996	0.02	0.019	1	2	Diabetes+_Vs_Diabetes-
PASK	0.743256	-0.348643	0.092	0.094	1	2	Diabetes+_Vs_Diabetes-
KLRC1	0.745715	-0.540802	0.003	0.003	1	2	Diabetes+_Vs_Diabetes-
DUSP1	0.747751	-0.0527632	0.562	0.555	1	2	Diabetes+_Vs_Diabetes-
RNASE6	0.74888	-0.0685905	0.012	0.012	1	2	Diabetes+_Vs_Diabetes-
CD1C	0.754383	0.233997	0.002	0.001	1	2	Diabetes+_Vs_Diabetes-
CD300C	0.754383	0.112541	0.002	0.001	1	2	Diabetes+_Vs_Diabetes-
IGHM-secreted	0.757516	0.0674449	0.007	0.006	1	2	Diabetes+_Vs_Diabetes-
CMKLR1	0.759487	0.0498602	0.009	0.008	1	2	Diabetes+_Vs_Diabetes-
CAMKK2	0.760069	-0.0625401	0.019	0.02	1	2	Diabetes+_Vs_Diabetes-
BCL6	0.761424	0.0443883	0.015	0.014	1	2	Diabetes+_Vs_Diabetes-
SPN	0.768198	0.127346	0.039	0.038	1	2	Diabetes+_Vs_Diabetes-
IL2	0.769345	-0.00963951	0.004	0.004	1	2	Diabetes+_Vs_Diabetes-
ZNF683	0.775105	0.28635	0.032	0.034	1	2	Diabetes+_Vs_Diabetes-
LY86	0.780649	-0.00334886	0.008	0.009	1	2	Diabetes+_Vs_Diabetes-
FTH1	0.783147	0.0131411	0.061	0.059	1	2	Diabetes+_Vs_Diabetes-
CD3D	0.791359	0.0149572	0.843	0.866	1	2	Diabetes+_Vs_Diabetes-
CD96	0.793693	0.0157035	0.008	0.008	1	2	Diabetes+_Vs_Diabetes-
IRF4	0.794527	-0.164214	0.008	0.008	1	2	Diabetes+_Vs_Diabetes-
LYZ	0.798514	-0.0102249	0.095	0.097	1	2	Diabetes+_Vs_Diabetes-
SYNE2	0.801622	0.0998539	0.146	0.144	1	2	Diabetes+_Vs_Diabetes-
TKT	0.805581	0.00654507	0.123	0.125	1	2	Diabetes+_Vs_Diabetes-
FCGR2A	0.806808	-0.0703977	0.01	0.01	1	2	Diabetes+_Vs_Diabetes-
IL1R2	0.808927	-0.318024	0.001	0.001	1	2	Diabetes+_Vs_Diabetes-
PIK3AP1	0.817214	0.121924	0.016	0.015	1	2	Diabetes+_Vs_Diabetes-
CCR9	0.819276	-1.49204	0.001	0.001	1	2	Diabetes+_Vs_Diabetes-
G0S2	0.819276	-0.632593	0.001	0.001	1	2	Diabetes+_Vs_Diabetes-
IL3RA	0.819504	-0.197029	0.001	0.001	1	2	Diabetes+_Vs_Diabetes-
SNCA	0.819504	-0.193983	0.001	0.001	1	2	Diabetes+_Vs_Diabetes-
TRBC2	0.826192	0.0078276	0.904	0.895	1	2	Diabetes+_Vs_Diabetes-
ACSL1	0.834079	0.0984002	0.015	0.015	1	2	Diabetes+_Vs_Diabetes-
RAB27B	0.838544	-0.0342409	0.005	0.005	1	2	Diabetes+_Vs_Diabetes-
CD24	0.843297	0.190956	0.001	0.001	1	2	Diabetes+_Vs_Diabetes-
LIF	0.843297	0.284321	0.001	0.001	1	2	Diabetes+_Vs_Diabetes-
NCF1	0.843297	0.238927	0.001	0.001	1	2	Diabetes+_Vs_Diabetes-
SLC35G2	0.843297	0.283663	0.001	0.001	1	2	Diabetes+_Vs_Diabetes-
FAM129C	0.843553	-0.58178	0.001	0.001	1	2	Diabetes+_Vs_Diabetes-
UBE2C	0.843553	-0.606655	0.001	0.001	1	2	Diabetes+_Vs_Diabetes-
SELPLG	0.847989	0.0364886	0.427	0.434	1	2	Diabetes+_Vs_Diabetes-
LAG3	0.849766	-0.0867685	0.021	0.022	1	2	Diabetes+_Vs_Diabetes-
FOXO1	0.850006	0.112011	0.026	0.025	1	2	Diabetes+_Vs_Diabetes-
SLC7A7	0.851867	-0.0457589	0.008	0.008	1	2	Diabetes+_Vs_Diabetes-
SELL	0.852259	0.089846	0.35	0.347	1	2	Diabetes+_Vs_Diabetes-
ICOS	0.852717	0.139148	0.091	0.089	1	2	Diabetes+_Vs_Diabetes-
C3AR1	0.852801	0.012849	0.01	0.011	1	2	Diabetes+_Vs_Diabetes-
IER3	0.853311	0.0318262	0.01	0.011	1	2	Diabetes+_Vs_Diabetes-
HLA.DRA	0.854503	0.024542	0.126	0.127	1	2	Diabetes+_Vs_Diabetes-
IL4R	0.855006	0.0485511	0.124	0.126	1	2	Diabetes+_Vs_Diabetes-
KLRD1	0.856737	0.325892	0.011	0.01	1	2	Diabetes+_Vs_Diabetes-
XBP1	0.858375	-0.00813488	0.161	0.163	1	2	Diabetes+_Vs_Diabetes-
CBLB	0.858774	-0.00643088	0.037	0.037	1	2	Diabetes+_Vs_Diabetes-
CHI3L2	0.863608	0.251331	0.02	0.019	1	2	Diabetes+_Vs_Diabetes-
ARL4C	0.867623	0.0212592	0.332	0.331	1	2	Diabetes+_Vs_Diabetes-
CLEC4E	0.869688	0.0578807	0.007	0.007	1	2	Diabetes+_Vs_Diabetes-
TYMS	0.876613	-0.236672	0.004	0.004	1	2	Diabetes+_Vs_Diabetes-
CD36	0.877664	-0.0238124	0.008	0.008	1	2	Diabetes+_Vs_Diabetes-
IKZF1	0.88424	0.00730004	0.126	0.127	1	2	Diabetes+_Vs_Diabetes-
CTLA4	0.900915	0.262589	0.08	0.08	1	2	Diabetes+_Vs_Diabetes-
CD2	0.9019	-0.00316756	0.63	0.633	1	2	Diabetes+_Vs_Diabetes-
KLRB1	0.905573	-0.303847	0.36	0.349	1	2	Diabetes+_Vs_Diabetes-
CCR3	0.906	-0.129961	0.001	0.001	1	2	Diabetes+_Vs_Diabetes-
CD86	0.910089	-0.0226419	0.005	0.006	1	2	Diabetes+_Vs_Diabetes-
CD33	0.915406	0.0189035	0.006	0.006	1	2	Diabetes+_Vs_Diabetes-
AURKB	0.937287	0.688815	0.002	0.002	1	2	Diabetes+_Vs_Diabetes-
CD40	0.94075	0.0353642	0.004	0.004	1	2	Diabetes+_Vs_Diabetes-
KCNE3	0.956841	-0.0146222	0.003	0.003	1	2	Diabetes+_Vs_Diabetes-
PDCD1	0.956965	0.0148956	0.003	0.003	1	2	Diabetes+_Vs_Diabetes-
BTLA	0.959434	0.0257992	0.014	0.014	1	2	Diabetes+_Vs_Diabetes-
MS4A1	0.960496	0.131438	0.016	0.016	1	2	Diabetes+_Vs_Diabetes-
GZMA	0.968675	-0.0737206	0.347	0.344	1	2	Diabetes+_Vs_Diabetes-
IGLC3	0.969472	0.769604	0.024	0.024	1	2	Diabetes+_Vs_Diabetes-
CR2	0.969541	-0.0353447	0.001	0.001	1	2	Diabetes+_Vs_Diabetes-
CD48	0.972445	0.0112542	0.864	0.873	1	2	Diabetes+_Vs_Diabetes-
FLT3	0.9801	0.0193262	0.002	0.002	1	2	Diabetes+_Vs_Diabetes-
SAMD3	0.9827	-0.0455675	0.135	0.135	1	2	Diabetes+_Vs_Diabetes-
PTGDR2	0.983712	0.00120806	0.007	0.007	1	2	Diabetes+_Vs_Diabetes-
TIAF1	0.983954	-0.00478459	0.108	0.108	1	2	Diabetes+_Vs_Diabetes-
LAT2	0.985009	-0.0767622	0.007	0.007	1	2	Diabetes+_Vs_Diabetes-
ENTPD1	0.991988	-0.00355034	0.007	0.007	1	2	Diabetes+_Vs_Diabetes-
POU2AF1	0.994373	-0.00379494	0.003	0.003	1	2	Diabetes+_Vs_Diabetes-
GZMK	5.09178e-25	-1.24686	0.122	0.225	2.4797e-22	2	male_Vs_female
IL32	9.58115e-25	-0.408837	0.932	0.969	4.66602e-22	2	male_Vs_female
GNLY	1.15201e-24	1.24576	0.282	0.161	5.61029e-22	2	male_Vs_female
JUNB	5.74348e-20	-0.587255	0.39	0.512	2.79708e-17	2	male_Vs_female
CD52	7.13979e-18	-0.224891	0.991	0.993	3.47708e-15	2	male_Vs_female
FGFBP2	1.26515e-16	0.844104	0.243	0.147	6.16129e-14	2	male_Vs_female
CD69	7.87841e-16	-0.543992	0.395	0.497	3.83679e-13	2	male_Vs_female
GZMB	1.13543e-13	1.33658	0.136	0.069	5.52956e-11	2	male_Vs_female
SLC2A3	1.37943e-13	-0.886885	0.104	0.173	6.71785e-11	2	male_Vs_female
FOSB	3.70025e-13	-0.437241	0.306	0.402	1.80202e-10	2	male_Vs_female
BTG1	6.87655e-12	-0.401471	0.522	0.609	3.34888e-09	2	male_Vs_female
GAPDH	2.78397e-11	-0.330257	0.75	0.797	1.35579e-08	2	male_Vs_female
DUSP2	6.83678e-10	-0.55675	0.295	0.371	3.32951e-07	2	male_Vs_female
DUSP1	3.43637e-09	-0.227168	0.538	0.612	1.67351e-06	2	male_Vs_female
BIRC3	6.95173e-09	-0.671337	0.07	0.116	3.38549e-06	2	male_Vs_female
CD74	1.03966e-08	-0.264417	0.635	0.692	5.06317e-06	2	male_Vs_female
LYZ	4.48088e-08	-0.0886642	0.084	0.13	2.18219e-05	2	male_Vs_female
NKG7	4.68172e-08	0.350547	0.365	0.293	2.28e-05	2	male_Vs_female
SRGN	4.7131e-08	-0.683369	0.09	0.137	2.29528e-05	2	male_Vs_female
KLF2	5.3994e-08	-0.297751	0.604	0.673	2.62951e-05	2	male_Vs_female
GZMH	8.3889e-08	0.376021	0.271	0.201	4.08539e-05	2	male_Vs_female
CD44	9.03969e-08	-0.365688	0.329	0.397	4.40233e-05	2	male_Vs_female
CXCR4	1.35133e-07	-0.337165	0.645	0.693	6.581e-05	2	male_Vs_female
CD2	2.17428e-07	-0.28728	0.617	0.671	0.000105888	2	male_Vs_female
RORA	3.16121e-07	-0.751822	0.062	0.1	0.000153951	2	male_Vs_female
SORL1	8.78685e-07	-0.490183	0.123	0.171	0.00042792	2	male_Vs_female
IL12RB2	1.86965e-06	-2.47849	0.003	0.013	0.000910518	2	male_Vs_female
CD3E	1.90475e-06	-0.234082	0.806	0.828	0.000927611	2	male_Vs_female
ARL4C	2.80228e-06	-0.35678	0.316	0.374	0.00136471	2	male_Vs_female
TARP-refseq	4.20708e-06	0.944531	0.08	0.046	0.00204885	2	male_Vs_female
KLRB1	4.67601e-06	-0.450069	0.338	0.398	0.00227722	2	male_Vs_female
ICOS	6.01844e-06	-0.7646	0.08	0.117	0.00293098	2	male_Vs_female
NAMPT	8.69858e-06	-0.861804	0.028	0.052	0.00423621	2	male_Vs_female
S100A10	1.12119e-05	-0.196298	0.769	0.8	0.0054602	2	male_Vs_female
TRGC2	1.15505e-05	0.546933	0.194	0.147	0.00562509	2	male_Vs_female
RGS1	1.19979e-05	-0.273012	0.172	0.221	0.00584298	2	male_Vs_female
CD27	1.9753e-05	-0.237	0.245	0.3	0.00961969	2	male_Vs_female
CD4	2.20858e-05	-0.299513	0.425	0.474	0.0107558	2	male_Vs_female
LEF1	2.43019e-05	-0.362785	0.205	0.255	0.011835	2	male_Vs_female
PCNA	2.53971e-05	-0.870318	0.042	0.069	0.0123684	2	male_Vs_female
PIK3IP1	3.70463e-05	-0.309112	0.459	0.499	0.0180416	2	male_Vs_female
CTSW	5.41719e-05	0.371504	0.214	0.168	0.0263817	2	male_Vs_female
HLA.B	6.81367e-05	-0.105807	0.998	0.998	0.0331826	2	male_Vs_female
JUN	0.000109721	-0.543149	0.123	0.161	0.0534342	2	male_Vs_female
CD48	0.000112489	-0.145384	0.864	0.883	0.0547822	2	male_Vs_female
LTB	0.000121977	-0.295603	0.117	0.153	0.0594026	2	male_Vs_female
CCL4	0.000132825	0.412766	0.088	0.058	0.0646855	2	male_Vs_female
DPP4	0.00015883	-0.847146	0.044	0.068	0.07735	2	male_Vs_female
R3HDM4	0.000205473	-0.386985	0.138	0.176	0.100065	2	male_Vs_female
RPN2	0.000219585	0.269142	0.215	0.172	0.106938	2	male_Vs_female
NT5E	0.000219859	-2.01045	0.004	0.013	0.107071	2	male_Vs_female
FYB	0.000291246	-0.435486	0.3	0.343	0.141837	2	male_Vs_female
SELL	0.000437814	-0.321046	0.339	0.374	0.213215	2	male_Vs_female
XBP1	0.000599094	-0.46435	0.152	0.187	0.291759	2	male_Vs_female
S100A12	0.000644737	-0.151997	0.032	0.05	0.313987	2	male_Vs_female
CX3CR1	0.000656397	0.338949	0.057	0.035	0.319666	2	male_Vs_female
ITGB2	0.000728179	-0.152481	0.657	0.691	0.354623	2	male_Vs_female
CD7	0.000811109	-0.414264	0.074	0.1	0.39501	2	male_Vs_female
FYN	0.00110005	-0.202262	0.409	0.449	0.535723	2	male_Vs_female
CD247	0.00122711	0.409515	0.163	0.13	0.597602	2	male_Vs_female
STAT3	0.00156536	-0.445569	0.058	0.08	0.762328	2	male_Vs_female
CD28	0.00186457	-0.60022	0.047	0.067	0.908046	2	male_Vs_female
ADA	0.0021393	-0.396912	0.117	0.146	1	2	male_Vs_female
CD37	0.00217002	-0.146502	0.567	0.6	1	2	male_Vs_female
LCK	0.00229014	-0.218882	0.56	0.592	1	2	male_Vs_female
IFNGR1	0.00252427	-0.385602	0.062	0.084	1	2	male_Vs_female
ITM2B	0.00315872	-0.24057	0.615	0.63	1	2	male_Vs_female
GZMA	0.00354071	-0.317596	0.336	0.37	1	2	male_Vs_female
CMKLR1	0.00358996	1.94943	0.011	0.003	1	2	male_Vs_female
IGKC	0.00398907	-0.193868	0.029	0.044	1	2	male_Vs_female
TNF	0.00411073	-0.64365	0.062	0.083	1	2	male_Vs_female
ZNF683	0.00429209	0.565194	0.037	0.022	1	2	male_Vs_female
BTLA	0.00440954	-0.893703	0.011	0.021	1	2	male_Vs_female
LILRB1	0.00445052	0.283638	0.036	0.022	1	2	male_Vs_female
EGR1	0.00458742	-0.67508	0.02	0.032	1	2	male_Vs_female
CD3D	0.00467176	-0.137149	0.854	0.859	1	2	male_Vs_female
PTPRC	0.00471329	-0.151521	0.505	0.539	1	2	male_Vs_female
S1PR5	0.00481456	0.708674	0.067	0.048	1	2	male_Vs_female
TNFRSF4	0.00488245	-0.6587	0.019	0.031	1	2	male_Vs_female
CBLB	0.00504089	-0.563673	0.033	0.048	1	2	male_Vs_female
PRF1	0.00674562	0.238535	0.166	0.137	1	2	male_Vs_female
SOD2	0.00746084	-0.599539	0.022	0.034	1	2	male_Vs_female
CST7	0.0084412	0.211411	0.38	0.348	1	2	male_Vs_female
CD244	0.00981744	-0.672642	0.017	0.027	1	2	male_Vs_female
KLRK1	0.0102545	0.232181	0.034	0.021	1	2	male_Vs_female
SLC25A37	0.0113017	-0.817296	0.008	0.016	1	2	male_Vs_female
VPS28	0.0114739	-0.152223	0.214	0.245	1	2	male_Vs_female
TCF7	0.0130212	-0.166267	0.118	0.141	1	2	male_Vs_female
TBX21	0.0130369	0.345168	0.104	0.083	1	2	male_Vs_female
CD160	0.0132498	-1.03774	0.004	0.01	1	2	male_Vs_female
TRIB2	0.0134697	-0.180788	0.181	0.209	1	2	male_Vs_female
IFNG	0.0137328	-0.995623	0.03	0.042	1	2	male_Vs_female
TSPAN14	0.0142163	-0.408284	0.059	0.076	1	2	male_Vs_female
CD72	0.0144274	1.79542	0.008	0.002	1	2	male_Vs_female
STAT5A	0.014578	-0.247966	0.089	0.11	1	2	male_Vs_female
GIMAP2	0.015464	-0.172656	0.219	0.248	1	2	male_Vs_female
XPO6	0.0156591	-0.27638	0.09	0.11	1	2	male_Vs_female
CCR7	0.0156944	-0.289713	0.09	0.111	1	2	male_Vs_female
CCND2	0.015787	-0.388085	0.068	0.086	1	2	male_Vs_female
GIMAP5	0.0165528	-0.124877	0.172	0.2	1	2	male_Vs_female
CHI3L2	0.0173804	-0.877873	0.017	0.026	1	2	male_Vs_female
PXN	0.0174957	-0.221167	0.186	0.212	1	2	male_Vs_female
MCM4	0.0181508	-0.952176	0.007	0.013	1	2	male_Vs_female
NEAT1	0.0188159	-0.53592	0.098	0.118	1	2	male_Vs_female
FOXP1	0.0192726	-0.608853	0.016	0.025	1	2	male_Vs_female
CSF3R	0.0204832	-0.337571	0.018	0.027	1	2	male_Vs_female
IL13	0.0205061	-10.754	0	0.001	1	2	male_Vs_female
PMCH	0.0205061	-11.6561	0	0.001	1	2	male_Vs_female
ITGA4	0.0211311	-0.325447	0.168	0.191	1	2	male_Vs_female
MZB1	0.0213221	-1.19614	0.002	0.006	1	2	male_Vs_female
HLA.A	0.0222513	-0.0870833	0.996	0.982	1	2	male_Vs_female
DOCK8	0.0237953	-0.261954	0.095	0.115	1	2	male_Vs_female
BACH2	0.0240539	-0.823233	0.007	0.013	1	2	male_Vs_female
CD79A	0.0240582	-0.289835	0.01	0.017	1	2	male_Vs_female
IER3	0.0242424	-0.769687	0.009	0.016	1	2	male_Vs_female
FCN1	0.0245277	-0.0482811	0.096	0.115	1	2	male_Vs_female
FAS	0.0259596	-0.333184	0.064	0.08	1	2	male_Vs_female
B3GAT1	0.0269335	0.367641	0.03	0.019	1	2	male_Vs_female
SDCBP	0.0291298	-0.331541	0.096	0.114	1	2	male_Vs_female
VMO1	0.0294167	-1.78819	0	0.002	1	2	male_Vs_female
FTH1	0.0306263	-0.298653	0.056	0.071	1	2	male_Vs_female
UBE2C	0.0313245	-3.63739	0	0.002	1	2	male_Vs_female
EBF1	0.0313389	-2.89304	0	0.002	1	2	male_Vs_female
IGHA1-secreted	0.0316253	-0.662787	0.004	0.008	1	2	male_Vs_female
IL12A	0.0317406	2.67254	0.004	0.001	1	2	male_Vs_female
BAX	0.0322444	0.109026	0.151	0.129	1	2	male_Vs_female
C5AR1	0.0363402	-0.262207	0.017	0.025	1	2	male_Vs_female
LGALS9	0.036619	-0.278475	0.078	0.094	1	2	male_Vs_female
TKT	0.0370509	-0.132382	0.119	0.139	1	2	male_Vs_female
PASK	0.0405373	-0.191802	0.088	0.105	1	2	male_Vs_female
HLA.DPA1	0.0406175	0.071494	0.229	0.203	1	2	male_Vs_female
CD6	0.0411465	-0.172845	0.537	0.556	1	2	male_Vs_female
NCR3	0.0415742	-0.369867	0.034	0.045	1	2	male_Vs_female
C10orf54	0.0421315	-0.0760053	0.321	0.349	1	2	male_Vs_female
CXCR2	0.0427782	4.55025	0.002	0	1	2	male_Vs_female
ICAM1	0.045377	-0.324039	0.014	0.022	1	2	male_Vs_female
KLRC4.KLRK1	0.0470618	0.3406	0.041	0.03	1	2	male_Vs_female
CD5	0.0495372	-0.121595	0.352	0.379	1	2	male_Vs_female
SYNE2	0.0508522	-0.267195	0.14	0.159	1	2	male_Vs_female
CXCR3	0.051738	-0.381067	0.043	0.055	1	2	male_Vs_female
FAM65B	0.0525205	-0.16381	0.19	0.212	1	2	male_Vs_female
MYC	0.0532664	-0.515892	0.124	0.142	1	2	male_Vs_female
CCL20	0.0542892	-1.10673	0.002	0.004	1	2	male_Vs_female
TIGIT	0.055703	-0.413555	0.026	0.035	1	2	male_Vs_female
CASP5	0.0560339	-0.121981	0.256	0.28	1	2	male_Vs_female
ITGAX	0.0579814	-0.265913	0.027	0.036	1	2	male_Vs_female
ACKR3	0.0605025	1.54993	0.005	0.002	1	2	male_Vs_female
IL12RB1	0.0605368	-0.257143	0.048	0.06	1	2	male_Vs_female
MMP25	0.0633568	-0.876128	0.004	0.008	1	2	male_Vs_female
AQP9	0.0644635	-0.659048	0.002	0.005	1	2	male_Vs_female
PTAFR	0.0644635	-0.592032	0.002	0.005	1	2	male_Vs_female
EOMES	0.0650178	-0.905907	0.004	0.008	1	2	male_Vs_female
TMEM97	0.0665841	-0.835038	0.005	0.01	1	2	male_Vs_female
IGBP1	0.0666764	-0.210301	0.117	0.134	1	2	male_Vs_female
TNFSF10	0.0690687	-0.212378	0.128	0.146	1	2	male_Vs_female
CCR6	0.0693696	-0.494063	0.019	0.027	1	2	male_Vs_female
HOPX	0.0696005	-0.222794	0.253	0.274	1	2	male_Vs_female
BCL6	0.0706423	-0.491493	0.013	0.019	1	2	male_Vs_female
SPON2	0.0712318	0.719463	0.008	0.004	1	2	male_Vs_female
ITGAM	0.0725274	0.289812	0.079	0.066	1	2	male_Vs_female
IL15RA	0.0747982	-0.45803	0.024	0.032	1	2	male_Vs_female
TNFSF8	0.0755077	-0.29622	0.073	0.086	1	2	male_Vs_female
LGALS3	0.076661	-0.181329	0.076	0.09	1	2	male_Vs_female
IL4R	0.0810364	-0.135172	0.121	0.137	1	2	male_Vs_female
CD3G	0.0837135	-0.19331	0.071	0.084	1	2	male_Vs_female
AIM2	0.0886977	-1.21884	0.002	0.004	1	2	male_Vs_female
IL2RB	0.0946235	-0.118136	0.178	0.197	1	2	male_Vs_female
CCL1	0.101418	-11.7193	0	0.001	1	2	male_Vs_female
CCL2	0.101418	-4.97756	0	0.001	1	2	male_Vs_female
CHI3L1	0.101418	-9.60629	0	0.001	1	2	male_Vs_female
CXCL1	0.101418	-3.4015	0	0.001	1	2	male_Vs_female
CXCL10	0.101418	-3.45459	0	0.001	1	2	male_Vs_female
LRRC32	0.101418	-8.49567	0	0.001	1	2	male_Vs_female
TNFRSF17	0.101418	-4.94476	0	0.001	1	2	male_Vs_female
FOXO1	0.101695	-0.436568	0.023	0.031	1	2	male_Vs_female
CCR8	0.106201	10.8831	0.002	0	1	2	male_Vs_female
IKZF3	0.10829	-0.244561	0.073	0.085	1	2	male_Vs_female
CD40	0.108927	-0.769712	0.003	0.006	1	2	male_Vs_female
TTC38	0.109015	0.531428	0.031	0.023	1	2	male_Vs_female
CD300A	0.114511	0.161698	0.134	0.119	1	2	male_Vs_female
IL2RA	0.115827	-0.322674	0.022	0.029	1	2	male_Vs_female
MXD1	0.119326	-0.419818	0.008	0.013	1	2	male_Vs_female
FCER1G	0.122037	0.0544167	0.05	0.041	1	2	male_Vs_female
FOSL1	0.123684	-2.06546	0	0.001	1	2	male_Vs_female
IL21	0.123684	-2.42427	0	0.001	1	2	male_Vs_female
SH2D1B	0.123684	-1.298	0	0.001	1	2	male_Vs_female
PLIN2	0.124581	0.329654	0.038	0.03	1	2	male_Vs_female
CD163	0.125244	0.251257	0.005	0.002	1	2	male_Vs_female
CCR10	0.125518	2.1127	0.004	0.001	1	2	male_Vs_female
LY86	0.126294	0.160414	0.009	0.005	1	2	male_Vs_female
PSEN1	0.139347	0.53853	0.02	0.014	1	2	male_Vs_female
CD274	0.142469	-0.567029	0.009	0.013	1	2	male_Vs_female
HLA.DQB1	0.145324	-0.171011	0.108	0.121	1	2	male_Vs_female
FCER2	0.145793	-0.811077	0.001	0.002	1	2	male_Vs_female
CTSA	0.152715	-0.140085	0.166	0.181	1	2	male_Vs_female
ZBTB16	0.153423	1.36519	0.003	0.001	1	2	male_Vs_female
STAT4	0.161446	-0.137856	0.094	0.106	1	2	male_Vs_female
TC2N	0.162925	-0.291239	0.033	0.04	1	2	male_Vs_female
CAMKK2	0.163882	-0.292571	0.018	0.023	1	2	male_Vs_female
IGLC3	0.165126	0.163657	0.022	0.028	1	2	male_Vs_female
IRF4	0.16526	0.865981	0.009	0.005	1	2	male_Vs_female
LAP3	0.168276	-0.180181	0.081	0.092	1	2	male_Vs_female
IFITM3	0.170422	-0.258435	0.314	0.322	1	2	male_Vs_female
S100A8	0.171692	-0.580159	0.001	0.003	1	2	male_Vs_female
C1QB	0.172227	1.46924	0.001	0	1	2	male_Vs_female
HMMR	0.172227	9.56631	0.001	0	1	2	male_Vs_female
LAIR2	0.175161	0.745814	0.05	0.041	1	2	male_Vs_female
PIK3AP1	0.176127	-0.236856	0.014	0.019	1	2	male_Vs_female
CXCR6	0.17799	-0.452712	0.005	0.008	1	2	male_Vs_female
GAB2	0.182453	-0.847354	0.005	0.008	1	2	male_Vs_female
NLRP3	0.183587	-0.368153	0.01	0.014	1	2	male_Vs_female
RASGEF1B	0.184446	1.23664	0.004	0.002	1	2	male_Vs_female
RAB27B	0.186801	-0.565251	0.004	0.007	1	2	male_Vs_female
IL18RAP	0.190307	-0.501679	0.047	0.055	1	2	male_Vs_female
LAG3	0.192468	0.413213	0.023	0.017	1	2	male_Vs_female
RORC	0.19288	0.431009	0.024	0.018	1	2	male_Vs_female
IFITM2	0.193804	-0.0642023	0.557	0.571	1	2	male_Vs_female
TSPAN32	0.194548	0.198178	0.095	0.084	1	2	male_Vs_female
POU2AF1	0.19532	-0.701056	0.003	0.005	1	2	male_Vs_female
RNASE6	0.197314	-0.154563	0.011	0.015	1	2	male_Vs_female
STAT6	0.201028	-0.173499	0.07	0.079	1	2	male_Vs_female
GCA	0.207225	-0.283752	0.012	0.016	1	2	male_Vs_female
IL22	0.208035	-0.771106	0.001	0.002	1	2	male_Vs_female
CD86	0.21191	0.293689	0.006	0.004	1	2	male_Vs_female
MCTP2	0.215593	0.822041	0.009	0.005	1	2	male_Vs_female
NCF1	0.22215	3.01925	0.001	0	1	2	male_Vs_female
TNFSF14	0.225305	0.718323	0.007	0.004	1	2	male_Vs_female
LYN	0.226803	0.190048	0.027	0.022	1	2	male_Vs_female
TRAC	0.226981	-0.116753	0.877	0.864	1	2	male_Vs_female
KIR2DL1	0.228613	1.0642	0.003	0.001	1	2	male_Vs_female
CCL3	0.230066	0.420168	0.013	0.01	1	2	male_Vs_female
PDIA6	0.231896	-0.21969	0.101	0.111	1	2	male_Vs_female
IL23R	0.23397	-0.140823	0.091	0.1	1	2	male_Vs_female
TXK	0.239274	-0.384835	0.04	0.046	1	2	male_Vs_female
ZAP70	0.249992	0.152095	0.122	0.111	1	2	male_Vs_female
MCM2	0.256055	-0.439198	0.011	0.015	1	2	male_Vs_female
YBX3	0.257123	0.244954	0.014	0.01	1	2	male_Vs_female
CYTIP	0.257837	-0.167896	0.262	0.273	1	2	male_Vs_female
APLP2	0.26204	-0.095333	0.062	0.07	1	2	male_Vs_female
IRF8	0.278508	0.283297	0.012	0.009	1	2	male_Vs_female
IKZF1	0.279756	-0.205145	0.124	0.133	1	2	male_Vs_female
SPN	0.280335	0.137472	0.04	0.034	1	2	male_Vs_female
FBP1	0.285625	-0.324021	0.007	0.01	1	2	male_Vs_female
CD80	0.290452	8.99685	0.001	0	1	2	male_Vs_female
GNG11	0.290452	2.93472	0.001	0	1	2	male_Vs_female
KLRC4	0.290452	2.19203	0.001	0	1	2	male_Vs_female
TCF4	0.290452	5.85112	0.001	0	1	2	male_Vs_female
IGHG4-secreted	0.290452	7.56103	0.001	0	1	2	male_Vs_female
KLRF1	0.292462	0.478892	0.036	0.031	1	2	male_Vs_female
F5	0.300683	-0.564256	0.011	0.014	1	2	male_Vs_female
CD8B	0.306685	-0.222546	0.004	0.006	1	2	male_Vs_female
SELPLG	0.30703	-0.0758532	0.429	0.435	1	2	male_Vs_female
ENTPD1	0.308218	0.431392	0.007	0.005	1	2	male_Vs_female
KCNE3	0.316958	0.318444	0.003	0.002	1	2	male_Vs_female
IL2	0.318681	-0.446958	0.004	0.005	1	2	male_Vs_female
TIAF1	0.326798	-0.248214	0.106	0.114	1	2	male_Vs_female
F13A1	0.328401	0.355697	0.006	0.004	1	2	male_Vs_female
LAT	0.334858	-0.183888	0.397	0.399	1	2	male_Vs_female
TLR8	0.340018	0.38913	0.002	0.001	1	2	male_Vs_female
TNFRSF8	0.35149	0.956471	0.002	0.001	1	2	male_Vs_female
TOP2A	0.358855	0.0185756	0.002	0.003	1	2	male_Vs_female
JCHAIN	0.360063	-0.873725	0.001	0.002	1	2	male_Vs_female
CD79B	0.364999	-0.119523	0.037	0.041	1	2	male_Vs_female
S100A9	0.374085	-0.0283822	0.304	0.315	1	2	male_Vs_female
KLRG1	0.37846	-0.177951	0.112	0.119	1	2	male_Vs_female
SLC11A1	0.38074	0.169148	0.012	0.009	1	2	male_Vs_female
CCR5	0.381164	-0.639518	0.018	0.021	1	2	male_Vs_female
NR4A1	0.399942	-0.0305955	0.009	0.011	1	2	male_Vs_female
CXCR5	0.401765	-0.884272	0.005	0.007	1	2	male_Vs_female
PTGDR2	0.402751	0.71919	0.007	0.005	1	2	male_Vs_female
TYMS	0.40832	-0.965836	0.003	0.005	1	2	male_Vs_female
CNOT2	0.413492	-0.13406	0.085	0.091	1	2	male_Vs_female
CLC	0.414005	1.12278	0.002	0.001	1	2	male_Vs_female
TRDC	0.414021	0.566864	0.015	0.012	1	2	male_Vs_female
IL15	0.422708	-0.362504	0.012	0.014	1	2	male_Vs_female
APOBEC3G	0.423494	-0.0428534	0.19	0.199	1	2	male_Vs_female
DUSP4	0.443214	-0.0716069	0.017	0.02	1	2	male_Vs_female
CCR3	0.444185	1.1583	0.001	0.001	1	2	male_Vs_female
ANXA5	0.444773	-0.0845916	0.236	0.245	1	2	male_Vs_female
NINJ2	0.447533	-0.313439	0.039	0.043	1	2	male_Vs_female
STAT1	0.452111	-0.233521	0.026	0.029	1	2	male_Vs_female
TNFSF13B	0.45603	-0.174718	0.016	0.019	1	2	male_Vs_female
CD96	0.457966	0.425843	0.009	0.007	1	2	male_Vs_female
KDELR1	0.458568	0.23445	0.034	0.03	1	2	male_Vs_female
THBS1	0.4602	-0.169243	0.007	0.009	1	2	male_Vs_female
SYNE1	0.462437	-0.0299061	0.14	0.148	1	2	male_Vs_female
CMTM2	0.467394	-0.788709	0	0.001	1	2	male_Vs_female
PAX5	0.467394	-0.649888	0	0.001	1	2	male_Vs_female
FUT4	0.467535	-0.437518	0.006	0.007	1	2	male_Vs_female
TREM1	0.470338	-0.263455	0.002	0.003	1	2	male_Vs_female
PELI1	0.48497	-0.213287	0.049	0.054	1	2	male_Vs_female
FLT3	0.49132	-0.550107	0.002	0.002	1	2	male_Vs_female
IL7R	0.496042	-0.0562396	0.554	0.574	1	2	male_Vs_female
CD22	0.496074	0.242201	0.005	0.004	1	2	male_Vs_female
CCR2	0.499918	-0.0619287	0.017	0.02	1	2	male_Vs_female
HLA.DRA	0.50088	-0.0920943	0.125	0.13	1	2	male_Vs_female
CLEC4D	0.503675	0.382922	0.002	0.001	1	2	male_Vs_female
CLEC4E	0.510097	-0.0724701	0.006	0.008	1	2	male_Vs_female
CCR9	0.517583	-2.38807	0.001	0.001	1	2	male_Vs_female
SNCA	0.517902	-0.563156	0.001	0.001	1	2	male_Vs_female
LAMP1	0.519158	-0.0836805	0.316	0.323	1	2	male_Vs_female
FCGR2A	0.533654	-0.0884543	0.01	0.011	1	2	male_Vs_female
HAVCR2	0.537339	-0.247548	0.006	0.007	1	2	male_Vs_female
TNFRSF25	0.539704	-0.00764171	0.103	0.109	1	2	male_Vs_female
LGALS1	0.548816	-0.118827	0.489	0.491	1	2	male_Vs_female
IGHG1-secreted	0.550102	1.9918	0.003	0.002	1	2	male_Vs_female
TGFB3	0.556451	0.0118387	0.008	0.01	1	2	male_Vs_female
HLA.DMA	0.563837	-0.0264037	0.068	0.072	1	2	male_Vs_female
CCR1	0.563869	0.551095	0.001	0.001	1	2	male_Vs_female
CXCR1	0.563869	0.874743	0.001	0.001	1	2	male_Vs_female
KLRC3	0.563869	0.479034	0.001	0.001	1	2	male_Vs_female
VSIG4	0.563869	0.473909	0.001	0.001	1	2	male_Vs_female
TRBV3.1	0.568623	-0.299971	0.005	0.004	1	2	male_Vs_female
KIAA0101	0.580508	-1.03615	0.004	0.005	1	2	male_Vs_female
ACSL1	0.582157	-0.247292	0.014	0.016	1	2	male_Vs_female
IL18R1	0.598593	0.168506	0.033	0.03	1	2	male_Vs_female
TLR2	0.605553	-0.13547	0.015	0.017	1	2	male_Vs_female
BCL2A1	0.607848	0.0635636	0.075	0.071	1	2	male_Vs_female
CD200	0.61135	0.538228	0.002	0.001	1	2	male_Vs_female
CD300C	0.61135	0.212461	0.002	0.001	1	2	male_Vs_female
CD9	0.61135	0.437616	0.002	0.001	1	2	male_Vs_female
BCL2	0.614461	-0.141744	0.083	0.087	1	2	male_Vs_female
CD8A	0.622619	0.161311	0.027	0.025	1	2	male_Vs_female
BIN2	0.628095	-0.0850539	0.461	0.464	1	2	male_Vs_female
SIGLEC10	0.634476	0.189688	0.006	0.005	1	2	male_Vs_female
LILRB4	0.638385	0.22769	0.003	0.002	1	2	male_Vs_female
TNFSF13	0.638708	0.0856987	0.019	0.017	1	2	male_Vs_female
FCER1A	0.640941	0.152248	0.004	0.003	1	2	male_Vs_female
ADGRE1	0.646721	0.132789	0.019	0.017	1	2	male_Vs_female
CD14	0.651112	0.0236482	0.036	0.034	1	2	male_Vs_female
ITGAE	0.651574	-0.115321	0.109	0.112	1	2	male_Vs_female
CD63	0.670706	0.021472	0.297	0.304	1	2	male_Vs_female
CR2	0.676078	-0.40619	0.001	0.002	1	2	male_Vs_female
SAMD3	0.676194	0.0851003	0.136	0.132	1	2	male_Vs_female
B3GALT2	0.676346	-0.061207	0.001	0.002	1	2	male_Vs_female
LTA	0.685624	-0.12241	0.028	0.029	1	2	male_Vs_female
IGHM-membrane	0.687849	0.00729296	0.022	0.023	1	2	male_Vs_female
MNDA	0.695994	-0.090103	0.011	0.013	1	2	male_Vs_female
CD33	0.699114	0.0779553	0.006	0.005	1	2	male_Vs_female
IGHG2-secreted	0.70576	0.727392	0.006	0.005	1	2	male_Vs_female
IGHD-membrane	0.711486	-0.0820757	0.002	0.003	1	2	male_Vs_female
NAIP	0.715073	0.317807	0.005	0.004	1	2	male_Vs_female
G0S2	0.719409	0.690294	0.001	0.001	1	2	male_Vs_female
IL3RA	0.719531	0.365797	0.001	0.001	1	2	male_Vs_female
CXCL8	0.721466	-0.171697	0.006	0.007	1	2	male_Vs_female
LAMP3	0.724064	0.142696	0.004	0.004	1	2	male_Vs_female
LIPA	0.726758	0.0437208	0.159	0.156	1	2	male_Vs_female
FPR1	0.727259	0.0388069	0.009	0.008	1	2	male_Vs_female
IL1R2	0.73264	-1.15819	0.001	0.001	1	2	male_Vs_female
KLRC1	0.737118	0.494688	0.003	0.002	1	2	male_Vs_female
LRP1	0.739701	0.452939	0.002	0.001	1	2	male_Vs_female
TLR9	0.739886	0.379976	0.002	0.001	1	2	male_Vs_female
TCL1A	0.740533	-0.209195	0.002	0.001	1	2	male_Vs_female
CTSD	0.74874	0.0895173	0.088	0.085	1	2	male_Vs_female
PDIA4	0.752931	0.0341122	0.075	0.072	1	2	male_Vs_female
AURKB	0.767386	-1.25248	0.002	0.002	1	2	male_Vs_female
C1QA	0.767853	-0.52435	0.002	0.002	1	2	male_Vs_female
VEGFA	0.768553	-0.180813	0.002	0.002	1	2	male_Vs_female
CXCL16	0.771501	-0.0827589	0.009	0.01	1	2	male_Vs_female
TRAT1	0.77526	-0.137618	0.134	0.136	1	2	male_Vs_female
PTTG2	0.78129	0.0956504	0.015	0.014	1	2	male_Vs_female
CD70	0.78625	-0.0316722	0.011	0.012	1	2	male_Vs_female
TGFBI	0.794214	-0.0739053	0.025	0.026	1	2	male_Vs_female
C3AR1	0.798703	0.126571	0.011	0.01	1	2	male_Vs_female
BCL11B	0.803468	0.0442708	0.151	0.149	1	2	male_Vs_female
GNAI2	0.805822	0.0813397	0.203	0.207	1	2	male_Vs_female
ADGRG3	0.809579	-0.419218	0	0.001	1	2	male_Vs_female
CSF2	0.809579	-0.424205	0	0.001	1	2	male_Vs_female
EGR3	0.809579	-0.380931	0	0.001	1	2	male_Vs_female
SH3BGRL2	0.809579	-0.419248	0	0.001	1	2	male_Vs_female
TNFRSF13C	0.809579	-0.399509	0	0.001	1	2	male_Vs_female
FCGR3A	0.813896	-0.118132	0.049	0.047	1	2	male_Vs_female
MS4A1	0.816634	-0.20569	0.016	0.015	1	2	male_Vs_female
LAT2	0.835561	0.0200794	0.007	0.007	1	2	male_Vs_female
PRDM1	0.838036	-0.0681988	0.14	0.142	1	2	male_Vs_female
CD1C	0.838933	-0.166797	0.002	0.002	1	2	male_Vs_female
QPCT	0.838933	-0.0814455	0.002	0.002	1	2	male_Vs_female
CD38	0.846804	0.331238	0.003	0.002	1	2	male_Vs_female
RNASE2	0.847091	0.0720597	0.003	0.002	1	2	male_Vs_female
SCPEP1	0.849365	-0.119193	0.03	0.031	1	2	male_Vs_female
KLRD1	0.853753	0.299453	0.011	0.01	1	2	male_Vs_female
CCL5	0.855056	0.0622613	0.447	0.449	1	2	male_Vs_female
TRBC2	0.876814	-0.142556	0.901	0.891	1	2	male_Vs_female
CLEC10A	0.886807	0.0455001	0.004	0.004	1	2	male_Vs_female
CD36	0.891108	-0.0235906	0.008	0.008	1	2	male_Vs_female
TTYH3	0.904254	-0.0851298	0.002	0.002	1	2	male_Vs_female
CXCL5	0.90489	0.0526173	0.009	0.008	1	2	male_Vs_female
ATF6B	0.909295	0.0771656	0.004	0.004	1	2	male_Vs_female
CD83	0.913755	0.0249347	0.017	0.017	1	2	male_Vs_female
VCAN	0.916192	-0.0596096	0.028	0.028	1	2	male_Vs_female
FAM129C	0.923229	0.772327	0.001	0.001	1	2	male_Vs_female
CD24	0.923375	0.106413	0.001	0.001	1	2	male_Vs_female
LIF	0.923375	0.160082	0.001	0.001	1	2	male_Vs_female
SLC35G2	0.923375	0.1597	0.001	0.001	1	2	male_Vs_female
VPREB3	0.923375	0.0662871	0.001	0.001	1	2	male_Vs_female
VNN2	0.926767	-0.0711118	0.025	0.025	1	2	male_Vs_female
XYLT1	0.930512	0.173785	0.014	0.014	1	2	male_Vs_female
TGFB1	0.940738	0.117282	0.012	0.011	1	2	male_Vs_female
FOXP3	0.942002	-0.143262	0.016	0.016	1	2	male_Vs_female
IFITM1	0.949783	-0.148873	0.055	0.055	1	2	male_Vs_female
PDCD1	0.952336	0.292215	0.003	0.003	1	2	male_Vs_female
IL1B	0.953241	0.0190737	0.005	0.005	1	2	male_Vs_female
RUNX3	0.954094	0.111851	0.311	0.316	1	2	male_Vs_female
GLUL	0.95581	-0.0341674	0.136	0.137	1	2	male_Vs_female
IKZF2	0.955929	-0.309069	0.005	0.005	1	2	male_Vs_female
FASLG	0.957072	-0.0319735	0.005	0.005	1	2	male_Vs_female
IGHM-secreted	0.958492	-0.0667304	0.006	0.007	1	2	male_Vs_female
CTLA4	0.96619	-0.339587	0.08	0.079	1	2	male_Vs_female
CCR4	0.971012	0.0797031	0.009	0.008	1	2	male_Vs_female
MGST1	0.989806	0.0977023	0.004	0.004	1	2	male_Vs_female
IL18	0.992312	-0.00584045	0.002	0.002	1	2	male_Vs_female
SLC7A7	0.994187	-0.0478169	0.008	0.008	1	2	male_Vs_female
ASAH1	0.997519	-0.0341167	0.073	0.073	1	2	male_Vs_female

## Sheet: 3
	p_val	avg_log2FC	pct.1	pct.2	p_val_adj	Cluster	Type
TCF7	8.05e-28	0.840507	0.277	0.173	3.92e-25	3	High_CVD_Vs_Low_CVD
LTB	5.7e-25	0.82215	0.239	0.146	2.78e-22	3	High_CVD_Vs_Low_CVD
GNAI2	6e-19	0.723861	0.254	0.172	2.92e-16	3	High_CVD_Vs_Low_CVD
TNFRSF25	2.39e-14	0.796241	0.146	0.089	1.16e-11	3	High_CVD_Vs_Low_CVD
HLA.B	1.36e-11	0.0997087	0.999	0.998	6.64e-09	3	High_CVD_Vs_Low_CVD
CD3E	1.51e-11	0.234877	0.87	0.832	7.33e-09	3	High_CVD_Vs_Low_CVD
CCL5	8.13e-11	-0.471276	0.28	0.345	3.96e-08	3	High_CVD_Vs_Low_CVD
IFITM3	1.52e-08	0.310279	0.344	0.286	7.4e-06	3	High_CVD_Vs_Low_CVD
S100A9	9.37e-08	-0.0518531	0.268	0.325	4.56e-05	3	High_CVD_Vs_Low_CVD
CD48	3.02e-07	0.133458	0.922	0.904	0.000147077	3	High_CVD_Vs_Low_CVD
ZAP70	3.5e-07	0.590357	0.148	0.109	0.000170693	3	High_CVD_Vs_Low_CVD
CXCL5	6.24e-07	1.76328	0.017	0.005	0.000303882	3	High_CVD_Vs_Low_CVD
SELL	8.77e-07	0.330581	0.462	0.415	0.000427084	3	High_CVD_Vs_Low_CVD
CD7	1.12e-06	0.420307	0.168	0.128	0.000547486	3	High_CVD_Vs_Low_CVD
RGS1	1.2e-06	0.580043	0.199	0.156	0.000585755	3	High_CVD_Vs_Low_CVD
CD52	1.36e-06	0.106664	0.993	0.989	0.000660373	3	High_CVD_Vs_Low_CVD
CD37	3.48e-06	0.16941	0.671	0.624	0.0016965	3	High_CVD_Vs_Low_CVD
CD27	6.31e-06	0.225059	0.441	0.393	0.00307075	3	High_CVD_Vs_Low_CVD
LGALS1	1.3e-05	-0.14813	0.275	0.325	0.00633195	3	High_CVD_Vs_Low_CVD
LCK	1.81e-05	0.15509	0.626	0.584	0.00879234	3	High_CVD_Vs_Low_CVD
CD3G	4.39e-05	0.438611	0.096	0.07	0.0213933	3	High_CVD_Vs_Low_CVD
JUNB	5.94e-05	0.118307	0.51	0.462	0.0289053	3	High_CVD_Vs_Low_CVD
CD3D	0.000126685	0.13384	0.852	0.827	0.0616956	3	High_CVD_Vs_Low_CVD
GZMA	0.000152312	-0.217149	0.152	0.186	0.0741759	3	High_CVD_Vs_Low_CVD
HLA.A	0.0001736	0.0685222	0.994	0.994	0.0845433	3	High_CVD_Vs_Low_CVD
GIMAP2	0.000183493	0.21936	0.287	0.248	0.0893611	3	High_CVD_Vs_Low_CVD
PTPRC	0.000231648	0.177949	0.543	0.505	0.112813	3	High_CVD_Vs_Low_CVD
SELPLG	0.000237758	0.200427	0.433	0.394	0.115788	3	High_CVD_Vs_Low_CVD
CD74	0.000267666	0.112428	0.64	0.602	0.130353	3	High_CVD_Vs_Low_CVD
ADA	0.000269323	0.463185	0.133	0.106	0.13116	3	High_CVD_Vs_Low_CVD
TRIB2	0.000344338	0.273223	0.248	0.213	0.167692	3	High_CVD_Vs_Low_CVD
TRBC2	0.000353275	0.0625236	0.913	0.896	0.172045	3	High_CVD_Vs_Low_CVD
CD6	0.000465998	0.165681	0.598	0.56	0.226941	3	High_CVD_Vs_Low_CVD
CTLA4	0.000500404	0.322457	0.093	0.07	0.243697	3	High_CVD_Vs_Low_CVD
GAPDH	0.00070457	0.0653344	0.77	0.742	0.343125	3	High_CVD_Vs_Low_CVD
BIN2	0.000742837	0.177813	0.457	0.424	0.361762	3	High_CVD_Vs_Low_CVD
XPO6	0.000863561	0.378388	0.149	0.122	0.420554	3	High_CVD_Vs_Low_CVD
CD247	0.0010875	0.255793	0.181	0.153	0.529611	3	High_CVD_Vs_Low_CVD
R3HDM4	0.00164736	0.224712	0.204	0.175	0.802262	3	High_CVD_Vs_Low_CVD
CD4	0.00215409	0.165387	0.437	0.403	1	3	High_CVD_Vs_Low_CVD
FYN	0.0026514	0.108116	0.477	0.441	1	3	High_CVD_Vs_Low_CVD
PIK3IP1	0.0027165	0.100223	0.647	0.609	1	3	High_CVD_Vs_Low_CVD
LAT	0.00318623	0.211953	0.451	0.424	1	3	High_CVD_Vs_Low_CVD
NAIP	0.00382911	1.34634	0.011	0.005	1	3	High_CVD_Vs_Low_CVD
CXCR3	0.00385992	0.366286	0.081	0.063	1	3	High_CVD_Vs_Low_CVD
TSPAN32	0.00398908	0.290319	0.089	0.071	1	3	High_CVD_Vs_Low_CVD
IL7R	0.00411046	0.171689	0.716	0.693	1	3	High_CVD_Vs_Low_CVD
TNFSF13B	0.00465299	0.549556	0.033	0.022	1	3	High_CVD_Vs_Low_CVD
C10orf54	0.00580419	0.133828	0.364	0.335	1	3	High_CVD_Vs_Low_CVD
CD79A	0.00639598	0.372358	0.012	0.006	1	3	High_CVD_Vs_Low_CVD
KDELR1	0.00655341	0.459267	0.041	0.029	1	3	High_CVD_Vs_Low_CVD
SLC7A7	0.00693562	-0.290298	0.004	0.01	1	3	High_CVD_Vs_Low_CVD
C5AR1	0.0072167	-0.153067	0.016	0.026	1	3	High_CVD_Vs_Low_CVD
CD300A	0.00854566	0.304463	0.098	0.08	1	3	High_CVD_Vs_Low_CVD
LYZ	0.00869247	0.0300964	0.106	0.087	1	3	High_CVD_Vs_Low_CVD
TRDC	0.0104058	0.826145	0.018	0.011	1	3	High_CVD_Vs_Low_CVD
ITM2B	0.0104786	0.0657396	0.732	0.702	1	3	High_CVD_Vs_Low_CVD
STAT1	0.0107536	0.566627	0.033	0.023	1	3	High_CVD_Vs_Low_CVD
B3GAT1	0.010755	2.05138	0.004	0.001	1	3	High_CVD_Vs_Low_CVD
CCR7	0.0117943	0.164051	0.244	0.219	1	3	High_CVD_Vs_Low_CVD
GZMK	0.0129385	-0.180214	0.167	0.191	1	3	High_CVD_Vs_Low_CVD
CD38	0.0146843	1.17506	0.008	0.004	1	3	High_CVD_Vs_Low_CVD
FYB	0.0149766	0.0669368	0.402	0.372	1	3	High_CVD_Vs_Low_CVD
CD163	0.0159156	-0.372959	0.004	0.009	1	3	High_CVD_Vs_Low_CVD
FAM65B	0.0165396	0.151511	0.261	0.238	1	3	High_CVD_Vs_Low_CVD
MYC	0.0175906	0.0847842	0.189	0.167	1	3	High_CVD_Vs_Low_CVD
MZB1	0.0176392	1.06356	0.006	0.003	1	3	High_CVD_Vs_Low_CVD
TRAT1	0.0182235	0.26177	0.165	0.145	1	3	High_CVD_Vs_Low_CVD
FCN1	0.0183506	0.0507465	0.103	0.087	1	3	High_CVD_Vs_Low_CVD
TIGIT	0.0195039	0.280229	0.033	0.024	1	3	High_CVD_Vs_Low_CVD
CXCL2	0.020385	-2.69172	0	0.002	1	3	High_CVD_Vs_Low_CVD
TNFRSF4	0.0205982	0.674409	0.025	0.018	1	3	High_CVD_Vs_Low_CVD
IL4R	0.0222068	0.180281	0.15	0.131	1	3	High_CVD_Vs_Low_CVD
STAT3	0.0223852	-0.299121	0.069	0.083	1	3	High_CVD_Vs_Low_CVD
STAT6	0.0230154	0.26613	0.103	0.087	1	3	High_CVD_Vs_Low_CVD
CD40	0.0256566	0.777791	0.009	0.005	1	3	High_CVD_Vs_Low_CVD
TIAF1	0.0258665	0.26277	0.129	0.113	1	3	High_CVD_Vs_Low_CVD
CCL20	0.0277982	1.49475	0.004	0.001	1	3	High_CVD_Vs_Low_CVD
STAT5A	0.0278017	0.192225	0.113	0.097	1	3	High_CVD_Vs_Low_CVD
CD244	0.0312077	-0.60227	0.005	0.009	1	3	High_CVD_Vs_Low_CVD
DUSP2	0.0318047	-0.129543	0.283	0.306	1	3	High_CVD_Vs_Low_CVD
IGBP1	0.0322334	0.23317	0.161	0.143	1	3	High_CVD_Vs_Low_CVD
THBS1	0.0329299	-0.378786	0.006	0.011	1	3	High_CVD_Vs_Low_CVD
CNOT2	0.0347718	0.21882	0.118	0.103	1	3	High_CVD_Vs_Low_CVD
GIMAP5	0.0350307	0.14422	0.248	0.228	1	3	High_CVD_Vs_Low_CVD
CTSW	0.0371789	-0.245272	0.168	0.185	1	3	High_CVD_Vs_Low_CVD
AIM2	0.0375477	2.12463	0.002	0	1	3	High_CVD_Vs_Low_CVD
IFITM2	0.0384095	0.0714792	0.53	0.504	1	3	High_CVD_Vs_Low_CVD
IL2RA	0.0423397	-0.438704	0.022	0.029	1	3	High_CVD_Vs_Low_CVD
CBLB	0.0458993	0.435401	0.044	0.035	1	3	High_CVD_Vs_Low_CVD
ALAS2	0.0480664	3.76884	0.001	0	1	3	High_CVD_Vs_Low_CVD
EGR1	0.0487016	0.131576	0.03	0.022	1	3	High_CVD_Vs_Low_CVD
LAIR2	0.0496213	0.588434	0.021	0.015	1	3	High_CVD_Vs_Low_CVD
CLC	0.0498007	2.06917	0.003	0.001	1	3	High_CVD_Vs_Low_CVD
KLF2	0.0557122	-0.106287	0.695	0.706	1	3	High_CVD_Vs_Low_CVD
GZMH	0.0563323	0.509534	0.028	0.036	1	3	High_CVD_Vs_Low_CVD
CD69	0.0567514	0.0197408	0.49	0.466	1	3	High_CVD_Vs_Low_CVD
TXK	0.0568455	0.195841	0.108	0.095	1	3	High_CVD_Vs_Low_CVD
FOSB	0.0594754	0.266696	0.427	0.416	1	3	High_CVD_Vs_Low_CVD
GCA	0.0610426	-0.358766	0.014	0.02	1	3	High_CVD_Vs_Low_CVD
SRGN	0.0619759	0.191665	0.092	0.079	1	3	High_CVD_Vs_Low_CVD
IKZF3	0.0627002	0.223259	0.073	0.062	1	3	High_CVD_Vs_Low_CVD
CTSD	0.0636817	0.168552	0.079	0.068	1	3	High_CVD_Vs_Low_CVD
SPN	0.0639076	0.380845	0.032	0.025	1	3	High_CVD_Vs_Low_CVD
CHI3L2	0.0644546	0.721157	0.023	0.017	1	3	High_CVD_Vs_Low_CVD
TRAC	0.0646579	0.0753492	0.899	0.885	1	3	High_CVD_Vs_Low_CVD
ACKR3	0.0682646	0.918199	0.006	0.003	1	3	High_CVD_Vs_Low_CVD
TTYH3	0.0690933	1.48143	0.003	0.001	1	3	High_CVD_Vs_Low_CVD
CD86	0.0695838	0.3249	0.006	0.003	1	3	High_CVD_Vs_Low_CVD
CXCR4	0.0715004	-0.178142	0.721	0.719	1	3	High_CVD_Vs_Low_CVD
NCF1C	0.0715321	1.77594	0.002	0	1	3	High_CVD_Vs_Low_CVD
LAMP1	0.0746384	0.0898017	0.335	0.315	1	3	High_CVD_Vs_Low_CVD
NEAT1	0.0754938	0.300167	0.125	0.112	1	3	High_CVD_Vs_Low_CVD
EOMES	0.0764884	1.24026	0.003	0.001	1	3	High_CVD_Vs_Low_CVD
PTAFR	0.0764884	0.494612	0.003	0.001	1	3	High_CVD_Vs_Low_CVD
G0S2	0.0775334	-0.696279	0	0.002	1	3	High_CVD_Vs_Low_CVD
CXCL1	0.0796505	-4.04203	0	0.001	1	3	High_CVD_Vs_Low_CVD
EBF1	0.0796505	-6.01933	0	0.001	1	3	High_CVD_Vs_Low_CVD
MCM2	0.0820412	-0.707438	0.008	0.012	1	3	High_CVD_Vs_Low_CVD
IRF4	0.0840022	0.475414	0.019	0.014	1	3	High_CVD_Vs_Low_CVD
PSEN1	0.0844756	-0.470041	0.016	0.021	1	3	High_CVD_Vs_Low_CVD
ITGB2	0.0865592	0.0819214	0.626	0.609	1	3	High_CVD_Vs_Low_CVD
C1QA	0.0908983	-0.883683	0.001	0.002	1	3	High_CVD_Vs_Low_CVD
IL12RB1	0.0913167	0.246191	0.052	0.044	1	3	High_CVD_Vs_Low_CVD
LEF1	0.0948412	0.110357	0.367	0.349	1	3	High_CVD_Vs_Low_CVD
KLRD1	0.0957483	-1.09902	0.002	0.004	1	3	High_CVD_Vs_Low_CVD
CD300C	0.0974433	-0.586102	0.001	0.003	1	3	High_CVD_Vs_Low_CVD
YBX3	0.0980648	0.225899	0.014	0.009	1	3	High_CVD_Vs_Low_CVD
VMO1	0.0989521	1.44715	0.001	0	1	3	High_CVD_Vs_Low_CVD
NKG7	0.101645	0.110285	0.103	0.115	1	3	High_CVD_Vs_Low_CVD
MXD1	0.101939	0.459873	0.013	0.009	1	3	High_CVD_Vs_Low_CVD
RAB27B	0.105041	-0.899722	0.003	0.005	1	3	High_CVD_Vs_Low_CVD
IRF8	0.106489	0.181954	0.021	0.016	1	3	High_CVD_Vs_Low_CVD
BLK	0.106558	5.53686	0.001	0	1	3	High_CVD_Vs_Low_CVD
CSF2	0.106558	10.5603	0.001	0	1	3	High_CVD_Vs_Low_CVD
IL21	0.106558	13.5573	0.001	0	1	3	High_CVD_Vs_Low_CVD
MMRN1	0.106558	7.12385	0.001	0	1	3	High_CVD_Vs_Low_CVD
KIAA0101	0.106558	5.78343	0.001	0	1	3	High_CVD_Vs_Low_CVD
FBP1	0.111327	0.409312	0.015	0.011	1	3	High_CVD_Vs_Low_CVD
SNCA	0.11515	0.990999	0.003	0.001	1	3	High_CVD_Vs_Low_CVD
RPN2	0.117026	0.050137	0.237	0.22	1	3	High_CVD_Vs_Low_CVD
CD2	0.123648	0.0994896	0.611	0.594	1	3	High_CVD_Vs_Low_CVD
PELI1	0.126111	0.0828245	0.075	0.066	1	3	High_CVD_Vs_Low_CVD
STAT4	0.126684	0.217134	0.122	0.11	1	3	High_CVD_Vs_Low_CVD
GAB2	0.127141	-0.768147	0.003	0.006	1	3	High_CVD_Vs_Low_CVD
CXCR2	0.129077	-2.93341	0	0.001	1	3	High_CVD_Vs_Low_CVD
FLT3	0.129077	-2.03495	0	0.001	1	3	High_CVD_Vs_Low_CVD
IL1R2	0.129077	-2.27886	0	0.001	1	3	High_CVD_Vs_Low_CVD
PTTG2	0.129674	0.489297	0.013	0.009	1	3	High_CVD_Vs_Low_CVD
FOXP3	0.132356	0.42337	0.024	0.019	1	3	High_CVD_Vs_Low_CVD
GZMB	0.13302	-0.259178	0.012	0.016	1	3	High_CVD_Vs_Low_CVD
TSPAN14	0.134666	0.219718	0.066	0.057	1	3	High_CVD_Vs_Low_CVD
KIT	0.134953	1.69694	0.002	0	1	3	High_CVD_Vs_Low_CVD
FCGR2A	0.136412	-0.238798	0.009	0.012	1	3	High_CVD_Vs_Low_CVD
VEGFA	0.13642	-0.966403	0.001	0.003	1	3	High_CVD_Vs_Low_CVD
KIR2DL1	0.138378	-1.08892	0.001	0.002	1	3	High_CVD_Vs_Low_CVD
BCL2A1	0.141266	0.161557	0.094	0.084	1	3	High_CVD_Vs_Low_CVD
CST7	0.142294	0.0278377	0.149	0.163	1	3	High_CVD_Vs_Low_CVD
TC2N	0.14331	0.209513	0.046	0.039	1	3	High_CVD_Vs_Low_CVD
RNASE6	0.14611	-0.139478	0.008	0.011	1	3	High_CVD_Vs_Low_CVD
RUNX3	0.148394	-0.0402997	0.243	0.259	1	3	High_CVD_Vs_Low_CVD
TNFSF10	0.1522	0.233997	0.127	0.116	1	3	High_CVD_Vs_Low_CVD
PRDM1	0.164094	0.150088	0.123	0.112	1	3	High_CVD_Vs_Low_CVD
S100A12	0.16846	-0.0404405	0.035	0.041	1	3	High_CVD_Vs_Low_CVD
IFNG	0.173609	0.133081	0.019	0.015	1	3	High_CVD_Vs_Low_CVD
VCAN	0.174424	-0.0817025	0.024	0.029	1	3	High_CVD_Vs_Low_CVD
NCF1	0.176148	1.09249	0.002	0.001	1	3	High_CVD_Vs_Low_CVD
NINJ2	0.176554	0.210004	0.031	0.026	1	3	High_CVD_Vs_Low_CVD
ARL4C	0.177614	-0.00755168	0.339	0.321	1	3	High_CVD_Vs_Low_CVD
CD63	0.177699	-0.0540143	0.231	0.244	1	3	High_CVD_Vs_Low_CVD
IL3RA	0.185812	-1.15085	0	0.001	1	3	High_CVD_Vs_Low_CVD
HAVCR2	0.185843	-0.355151	0.004	0.007	1	3	High_CVD_Vs_Low_CVD
KLRC4	0.187491	0.954941	0.003	0.001	1	3	High_CVD_Vs_Low_CVD
IGLC3	0.188037	-0.669601	0.023	0.028	1	3	High_CVD_Vs_Low_CVD
RNASE2	0.195086	0.382893	0.003	0.001	1	3	High_CVD_Vs_Low_CVD
ACSL1	0.198787	-0.353245	0.014	0.018	1	3	High_CVD_Vs_Low_CVD
CD14	0.199064	-0.0678432	0.03	0.035	1	3	High_CVD_Vs_Low_CVD
IGHD-membrane	0.199209	0.255723	0.005	0.003	1	3	High_CVD_Vs_Low_CVD
FASLG	0.202718	1.81182	0.001	0	1	3	High_CVD_Vs_Low_CVD
PTGDR2	0.202718	1.64812	0.001	0	1	3	High_CVD_Vs_Low_CVD
SH2D1B	0.202718	1.01757	0.001	0	1	3	High_CVD_Vs_Low_CVD
IL12A	0.202914	0.828692	0.003	0.002	1	3	High_CVD_Vs_Low_CVD
CD72	0.202994	0.642212	0.005	0.003	1	3	High_CVD_Vs_Low_CVD
CD22	0.208847	-0.24854	0.003	0.005	1	3	High_CVD_Vs_Low_CVD
BAX	0.21078	-0.189004	0.145	0.155	1	3	High_CVD_Vs_Low_CVD
CXCL8	0.215614	-0.248629	0.005	0.008	1	3	High_CVD_Vs_Low_CVD
TGFB3	0.215864	-0.463552	0.005	0.008	1	3	High_CVD_Vs_Low_CVD
TGFB1	0.217802	0.247547	0.018	0.014	1	3	High_CVD_Vs_Low_CVD
ITGAM	0.223697	-0.25908	0.02	0.024	1	3	High_CVD_Vs_Low_CVD
LGALS9	0.224512	0.138715	0.094	0.086	1	3	High_CVD_Vs_Low_CVD
LY86	0.225519	0.125359	0.011	0.008	1	3	High_CVD_Vs_Low_CVD
ANXA5	0.227435	0.0722403	0.188	0.177	1	3	High_CVD_Vs_Low_CVD
LAP3	0.22863	0.0771489	0.079	0.071	1	3	High_CVD_Vs_Low_CVD
KLRG1	0.229516	-0.199949	0.053	0.059	1	3	High_CVD_Vs_Low_CVD
NAMPT	0.233697	-0.171985	0.028	0.033	1	3	High_CVD_Vs_Low_CVD
ASAH1	0.235149	0.095977	0.079	0.072	1	3	High_CVD_Vs_Low_CVD
ICOS	0.237526	0.121886	0.113	0.104	1	3	High_CVD_Vs_Low_CVD
CCL3	0.240343	-0.55688	0.003	0.005	1	3	High_CVD_Vs_Low_CVD
IKZF2	0.242997	-0.857622	0.002	0.003	1	3	High_CVD_Vs_Low_CVD
IL18R1	0.248352	-0.248279	0.022	0.027	1	3	High_CVD_Vs_Low_CVD
IL18RAP	0.249717	0.0943964	0.019	0.023	1	3	High_CVD_Vs_Low_CVD
C1QB	0.25097	0.30799	0.001	0	1	3	High_CVD_Vs_Low_CVD
CYTIP	0.254686	-0.0855682	0.324	0.335	1	3	High_CVD_Vs_Low_CVD
VNN2	0.256984	0.0806381	0.038	0.033	1	3	High_CVD_Vs_Low_CVD
BCL2	0.257278	0.16639	0.124	0.116	1	3	High_CVD_Vs_Low_CVD
CLEC4E	0.260411	-0.184364	0.005	0.008	1	3	High_CVD_Vs_Low_CVD
TRGC2	0.264779	0.300028	0.102	0.095	1	3	High_CVD_Vs_Low_CVD
HLA.DRA	0.274736	0.00155345	0.084	0.092	1	3	High_CVD_Vs_Low_CVD
NT5E	0.275016	-0.403247	0.011	0.014	1	3	High_CVD_Vs_Low_CVD
TBX21	0.282865	-0.309018	0.044	0.05	1	3	High_CVD_Vs_Low_CVD
KCNE3	0.288002	0.26434	0.004	0.003	1	3	High_CVD_Vs_Low_CVD
TKT	0.288475	0.0484804	0.132	0.124	1	3	High_CVD_Vs_Low_CVD
JCHAIN	0.292463	0.179295	0.004	0.002	1	3	High_CVD_Vs_Low_CVD
CCL4	0.294915	-0.163776	0.011	0.014	1	3	High_CVD_Vs_Low_CVD
KLRC3	0.296823	1.23725	0.002	0.001	1	3	High_CVD_Vs_Low_CVD
CD5	0.297405	0.0395041	0.355	0.343	1	3	High_CVD_Vs_Low_CVD
ADGRE1	0.300712	-0.18027	0.019	0.023	1	3	High_CVD_Vs_Low_CVD
BIRC3	0.31316	0.021828	0.107	0.1	1	3	High_CVD_Vs_Low_CVD
DUSP4	0.333594	0.404813	0.01	0.008	1	3	High_CVD_Vs_Low_CVD
LTA	0.343558	0.035422	0.037	0.033	1	3	High_CVD_Vs_Low_CVD
IL1B	0.349815	-0.250829	0.002	0.003	1	3	High_CVD_Vs_Low_CVD
SORL1	0.350018	0.166147	0.158	0.15	1	3	High_CVD_Vs_Low_CVD
NR4A1	0.351917	0.289077	0.012	0.009	1	3	High_CVD_Vs_Low_CVD
SAMD3	0.354205	0.0267416	0.106	0.113	1	3	High_CVD_Vs_Low_CVD
TCL1A	0.356608	-0.307934	0.001	0.002	1	3	High_CVD_Vs_Low_CVD
TLR9	0.356969	-0.271935	0.001	0.002	1	3	High_CVD_Vs_Low_CVD
SLC11A1	0.364291	0.130998	0.009	0.008	1	3	High_CVD_Vs_Low_CVD
CX3CR1	0.366943	0.220752	0.007	0.006	1	3	High_CVD_Vs_Low_CVD
PLIN2	0.368234	-0.154753	0.031	0.035	1	3	High_CVD_Vs_Low_CVD
SLC2A3	0.370845	0.0448827	0.149	0.141	1	3	High_CVD_Vs_Low_CVD
LILRB1	0.374852	-0.0363394	0.025	0.028	1	3	High_CVD_Vs_Low_CVD
FOXP1	0.378473	0.164338	0.031	0.027	1	3	High_CVD_Vs_Low_CVD
PXN	0.388302	0.0972518	0.168	0.161	1	3	High_CVD_Vs_Low_CVD
ITGA4	0.393468	-0.125712	0.217	0.224	1	3	High_CVD_Vs_Low_CVD
PCNA	0.407601	0.179725	0.034	0.03	1	3	High_CVD_Vs_Low_CVD
AURKB	0.407846	0.286924	0.003	0.002	1	3	High_CVD_Vs_Low_CVD
FGFBP2	0.408726	0.258626	0.024	0.027	1	3	High_CVD_Vs_Low_CVD
KLRF1	0.408926	-0.282926	0.011	0.013	1	3	High_CVD_Vs_Low_CVD
FCER1G	0.409418	-0.000878126	0.045	0.049	1	3	High_CVD_Vs_Low_CVD
LIPA	0.409537	0.089906	0.162	0.155	1	3	High_CVD_Vs_Low_CVD
PASK	0.41331	-0.14642	0.131	0.137	1	3	High_CVD_Vs_Low_CVD
CCR8	0.41689	1.37815	0.001	0	1	3	High_CVD_Vs_Low_CVD
ENTPD1	0.418011	0.305874	0.003	0.002	1	3	High_CVD_Vs_Low_CVD
CD28	0.420662	0.131913	0.072	0.067	1	3	High_CVD_Vs_Low_CVD
IL2	0.4282	0.801905	0.003	0.002	1	3	High_CVD_Vs_Low_CVD
IL23R	0.431676	0.046517	0.122	0.115	1	3	High_CVD_Vs_Low_CVD
XBP1	0.433691	-0.125524	0.191	0.197	1	3	High_CVD_Vs_Low_CVD
SPON2	0.448434	0.537846	0.002	0.001	1	3	High_CVD_Vs_Low_CVD
FUT4	0.45141	-0.448982	0.004	0.005	1	3	High_CVD_Vs_Low_CVD
FCGR3A	0.45217	0.019204	0.029	0.027	1	3	High_CVD_Vs_Low_CVD
IL12RB2	0.452629	0.379365	0.005	0.004	1	3	High_CVD_Vs_Low_CVD
FCER1A	0.454369	-0.102372	0.003	0.005	1	3	High_CVD_Vs_Low_CVD
KLRC1	0.456877	0.39772	0.002	0.001	1	3	High_CVD_Vs_Low_CVD
PDCD1	0.456877	0.643651	0.002	0.001	1	3	High_CVD_Vs_Low_CVD
BPI	0.457015	-0.866812	0	0.001	1	3	High_CVD_Vs_Low_CVD
PAX5	0.457015	-0.628699	0	0.001	1	3	High_CVD_Vs_Low_CVD
IL32	0.459629	-0.0384411	0.917	0.9	1	3	High_CVD_Vs_Low_CVD
S100A10	0.462758	0.0506516	0.691	0.691	1	3	High_CVD_Vs_Low_CVD
CD24	0.464166	0.595222	0.001	0.001	1	3	High_CVD_Vs_Low_CVD
RORC	0.470164	0.223705	0.018	0.016	1	3	High_CVD_Vs_Low_CVD
RASGEF1B	0.473371	0.181057	0.007	0.005	1	3	High_CVD_Vs_Low_CVD
APLP2	0.476055	0.0213415	0.059	0.063	1	3	High_CVD_Vs_Low_CVD
MCTP2	0.482472	0.369132	0.004	0.003	1	3	High_CVD_Vs_Low_CVD
TNFSF14	0.482472	0.378292	0.004	0.003	1	3	High_CVD_Vs_Low_CVD
TLR8	0.498446	-0.0637029	0.002	0.003	1	3	High_CVD_Vs_Low_CVD
CD44	0.511814	-0.0205691	0.369	0.36	1	3	High_CVD_Vs_Low_CVD
TRBV3.1	0.51449	0.33772	0.009	0.008	1	3	High_CVD_Vs_Low_CVD
IL15RA	0.515135	0.123579	0.025	0.022	1	3	High_CVD_Vs_Low_CVD
TTC38	0.515212	0.137384	0.011	0.009	1	3	High_CVD_Vs_Low_CVD
CXCR5	0.524141	-0.216967	0.025	0.028	1	3	High_CVD_Vs_Low_CVD
VPS28	0.539057	0.0517763	0.238	0.233	1	3	High_CVD_Vs_Low_CVD
CLEC10A	0.540312	0.00893889	0.004	0.005	1	3	High_CVD_Vs_Low_CVD
IFITM1	0.544414	0.0903528	0.057	0.054	1	3	High_CVD_Vs_Low_CVD
F5	0.545875	0.333831	0.007	0.006	1	3	High_CVD_Vs_Low_CVD
KLRC4.KLRK1	0.547189	0.121166	0.013	0.011	1	3	High_CVD_Vs_Low_CVD
TREM1	0.553441	0.0789667	0.003	0.002	1	3	High_CVD_Vs_Low_CVD
CCR5	0.555631	-0.122154	0.006	0.007	1	3	High_CVD_Vs_Low_CVD
FPR1	0.558657	-0.0466245	0.01	0.012	1	3	High_CVD_Vs_Low_CVD
FCER2	0.559828	-0.292878	0.002	0.002	1	3	High_CVD_Vs_Low_CVD
QPCT	0.561752	-0.200174	0.002	0.003	1	3	High_CVD_Vs_Low_CVD
ZBTB16	0.561752	-0.372035	0.002	0.003	1	3	High_CVD_Vs_Low_CVD
GNLY	0.566529	0.0964028	0.061	0.065	1	3	High_CVD_Vs_Low_CVD
NCR3	0.567257	0.300024	0.028	0.026	1	3	High_CVD_Vs_Low_CVD
CR2	0.573233	0.616921	0.003	0.002	1	3	High_CVD_Vs_Low_CVD
LILRB4	0.573635	0.21792	0.003	0.002	1	3	High_CVD_Vs_Low_CVD
CXCR6	0.574036	0.128295	0.003	0.002	1	3	High_CVD_Vs_Low_CVD
IGHG1-secreted	0.574081	-0.572157	0.003	0.002	1	3	High_CVD_Vs_Low_CVD
FTH1	0.577342	0.0620477	0.07	0.066	1	3	High_CVD_Vs_Low_CVD
KLRB1	0.578789	0.0858737	0.32	0.328	1	3	High_CVD_Vs_Low_CVD
PIK3AP1	0.593109	0.0777321	0.012	0.011	1	3	High_CVD_Vs_Low_CVD
GLUL	0.593351	0.0146111	0.104	0.109	1	3	High_CVD_Vs_Low_CVD
LGALS3	0.604423	0.0024644	0.067	0.07	1	3	High_CVD_Vs_Low_CVD
CD70	0.604533	-0.393964	0.005	0.006	1	3	High_CVD_Vs_Low_CVD
NLRP3	0.613574	-0.145513	0.009	0.011	1	3	High_CVD_Vs_Low_CVD
SLC35G2	0.617671	-0.616572	0.001	0.001	1	3	High_CVD_Vs_Low_CVD
VSIG4	0.617671	-0.319998	0.001	0.001	1	3	High_CVD_Vs_Low_CVD
TMEM97	0.620987	0.106363	0.004	0.003	1	3	High_CVD_Vs_Low_CVD
DOCK8	0.638489	0.0322916	0.108	0.105	1	3	High_CVD_Vs_Low_CVD
ATF6B	0.639018	-0.238296	0.004	0.005	1	3	High_CVD_Vs_Low_CVD
IL2RB	0.640435	0.0427516	0.156	0.161	1	3	High_CVD_Vs_Low_CVD
SCPEP1	0.645331	0.109488	0.033	0.031	1	3	High_CVD_Vs_Low_CVD
CTSA	0.646742	0.0249342	0.179	0.175	1	3	High_CVD_Vs_Low_CVD
TLR2	0.647036	0.202981	0.015	0.014	1	3	High_CVD_Vs_Low_CVD
TNFSF13	0.652996	-0.0230632	0.02	0.021	1	3	High_CVD_Vs_Low_CVD
HLA.DQB1	0.663043	-0.0106839	0.062	0.065	1	3	High_CVD_Vs_Low_CVD
CCR2	0.664125	-0.163044	0.014	0.015	1	3	High_CVD_Vs_Low_CVD
CCR6	0.666811	0.141697	0.03	0.029	1	3	High_CVD_Vs_Low_CVD
TARP-refseq	0.670848	-0.16668	0.04	0.042	1	3	High_CVD_Vs_Low_CVD
CD9	0.675109	0.286035	0.002	0.001	1	3	High_CVD_Vs_Low_CVD
CMTM2	0.675109	0.31431	0.002	0.001	1	3	High_CVD_Vs_Low_CVD
FOXO1	0.679433	0.0475769	0.04	0.038	1	3	High_CVD_Vs_Low_CVD
SOD2	0.684615	-0.214469	0.029	0.03	1	3	High_CVD_Vs_Low_CVD
CASP5	0.694315	0.0276245	0.245	0.242	1	3	High_CVD_Vs_Low_CVD
BACH2	0.698083	-0.0519679	0.017	0.018	1	3	High_CVD_Vs_Low_CVD
CCR4	0.698386	0.242775	0.003	0.003	1	3	High_CVD_Vs_Low_CVD
BTLA	0.70119	0.0666671	0.013	0.012	1	3	High_CVD_Vs_Low_CVD
SDCBP	0.706008	0.0186099	0.131	0.128	1	3	High_CVD_Vs_Low_CVD
CD1C	0.707791	0.288432	0.001	0.001	1	3	High_CVD_Vs_Low_CVD
TNFRSF8	0.707791	0.275255	0.001	0.001	1	3	High_CVD_Vs_Low_CVD
VPREB3	0.707791	0.210175	0.001	0.001	1	3	High_CVD_Vs_Low_CVD
PRF1	0.717042	0.00552596	0.043	0.041	1	3	High_CVD_Vs_Low_CVD
TOP2A	0.717646	-0.151049	0.002	0.002	1	3	High_CVD_Vs_Low_CVD
LAG3	0.72161	-0.114964	0.012	0.013	1	3	High_CVD_Vs_Low_CVD
POU2AF1	0.728996	0.180799	0.003	0.002	1	3	High_CVD_Vs_Low_CVD
SH3BGRL2	0.734683	-0.777712	0.001	0.001	1	3	High_CVD_Vs_Low_CVD
DPP4	0.735479	0.0543343	0.089	0.091	1	3	High_CVD_Vs_Low_CVD
BTG1	0.74373	0.012663	0.631	0.618	1	3	High_CVD_Vs_Low_CVD
PDIA6	0.744185	-0.00942064	0.092	0.095	1	3	High_CVD_Vs_Low_CVD
BLNK	0.745533	0.287574	0.001	0.001	1	3	High_CVD_Vs_Low_CVD
CMKLR1	0.745533	0.339339	0.001	0.001	1	3	High_CVD_Vs_Low_CVD
IFNGR1	0.746318	-0.0666836	0.06	0.062	1	3	High_CVD_Vs_Low_CVD
SIGLEC10	0.747665	-0.136256	0.004	0.005	1	3	High_CVD_Vs_Low_CVD
JUN	0.752631	0.0352978	0.171	0.168	1	3	High_CVD_Vs_Low_CVD
S1PR5	0.752801	0.465375	0.01	0.01	1	3	High_CVD_Vs_Low_CVD
XYLT1	0.755534	-0.0830244	0.017	0.018	1	3	High_CVD_Vs_Low_CVD
CD200	0.762277	0.473001	0.003	0.002	1	3	High_CVD_Vs_Low_CVD
CLEC4D	0.762739	0.129926	0.003	0.002	1	3	High_CVD_Vs_Low_CVD
IGKC	0.77476	0.166096	0.028	0.027	1	3	High_CVD_Vs_Low_CVD
IER3	0.789197	0.0595838	0.01	0.01	1	3	High_CVD_Vs_Low_CVD
CCR1	0.791087	0.197917	0.001	0	1	3	High_CVD_Vs_Low_CVD
HOPX	0.793355	0.215022	0.126	0.13	1	3	High_CVD_Vs_Low_CVD
DUSP1	0.798975	-0.0344005	0.622	0.623	1	3	High_CVD_Vs_Low_CVD
CSF3R	0.802628	0.0531227	0.02	0.019	1	3	High_CVD_Vs_Low_CVD
MCM4	0.808934	0.198801	0.007	0.007	1	3	High_CVD_Vs_Low_CVD
AQP9	0.810613	-0.173129	0.003	0.003	1	3	High_CVD_Vs_Low_CVD
LRP1	0.811211	-0.0621215	0.003	0.003	1	3	High_CVD_Vs_Low_CVD
BCL6	0.814527	-0.0966109	0.011	0.012	1	3	High_CVD_Vs_Low_CVD
CD274	0.816949	0.0815817	0.01	0.011	1	3	High_CVD_Vs_Low_CVD
TNFSF8	0.820082	0.0671501	0.107	0.106	1	3	High_CVD_Vs_Low_CVD
ITGAX	0.824368	0.0572479	0.027	0.026	1	3	High_CVD_Vs_Low_CVD
APOBEC3G	0.824975	-0.00272516	0.117	0.119	1	3	High_CVD_Vs_Low_CVD
SYNE2	0.824997	-0.0305535	0.126	0.124	1	3	High_CVD_Vs_Low_CVD
IL1RN	0.826333	-0.418014	0.001	0.001	1	3	High_CVD_Vs_Low_CVD
CCR10	0.826607	-0.202833	0.001	0.001	1	3	High_CVD_Vs_Low_CVD
S100A8	0.827017	0.136489	0.001	0.001	1	3	High_CVD_Vs_Low_CVD
LAT2	0.829681	0.0356839	0.008	0.008	1	3	High_CVD_Vs_Low_CVD
C3AR1	0.833588	-0.205804	0.006	0.006	1	3	High_CVD_Vs_Low_CVD
IGHM-membrane	0.833752	0.0240878	0.022	0.021	1	3	High_CVD_Vs_Low_CVD
MS4A1	0.83404	-0.0660342	0.016	0.017	1	3	High_CVD_Vs_Low_CVD
PDIA4	0.834812	0.0508024	0.07	0.069	1	3	High_CVD_Vs_Low_CVD
TGFBI	0.836635	0.038966	0.024	0.023	1	3	High_CVD_Vs_Low_CVD
CXCL16	0.837239	-0.133009	0.01	0.011	1	3	High_CVD_Vs_Low_CVD
CD96	0.840273	0.00881436	0.01	0.01	1	3	High_CVD_Vs_Low_CVD
HLA.DMA	0.842099	-0.00336027	0.055	0.054	1	3	High_CVD_Vs_Low_CVD
CCR9	0.84811	0.117991	0.003	0.003	1	3	High_CVD_Vs_Low_CVD
LYN	0.852362	-0.0127502	0.018	0.019	1	3	High_CVD_Vs_Low_CVD
RORA	0.859777	0.100636	0.063	0.062	1	3	High_CVD_Vs_Low_CVD
MGST1	0.868567	-0.0341471	0.005	0.005	1	3	High_CVD_Vs_Low_CVD
CAMKK2	0.868778	0.0837342	0.019	0.018	1	3	High_CVD_Vs_Low_CVD
MNDA	0.875248	0.016731	0.011	0.011	1	3	High_CVD_Vs_Low_CVD
ITGA2B	0.876995	-0.188071	0.001	0.001	1	3	High_CVD_Vs_Low_CVD
TNFRSF13C	0.876995	-0.194496	0.001	0.001	1	3	High_CVD_Vs_Low_CVD
TNF	0.880788	0.282334	0.063	0.064	1	3	High_CVD_Vs_Low_CVD
CD8A	0.882146	0.0390988	0.016	0.016	1	3	High_CVD_Vs_Low_CVD
CD79B	0.884831	0.016571	0.045	0.044	1	3	High_CVD_Vs_Low_CVD
ICAM1	0.889715	0.036029	0.012	0.012	1	3	High_CVD_Vs_Low_CVD
CD160	0.891921	0.407261	0.002	0.001	1	3	High_CVD_Vs_Low_CVD
B3GALT2	0.892384	0.118006	0.002	0.001	1	3	High_CVD_Vs_Low_CVD
IL18	0.892384	0.0677576	0.002	0.001	1	3	High_CVD_Vs_Low_CVD
SLC25A37	0.893623	-0.0859621	0.017	0.018	1	3	High_CVD_Vs_Low_CVD
BCL11B	0.897461	-0.00902027	0.181	0.182	1	3	High_CVD_Vs_Low_CVD
IGHM-secreted	0.899054	0.0205387	0.008	0.009	1	3	High_CVD_Vs_Low_CVD
LAMP3	0.906249	0.291427	0.007	0.007	1	3	High_CVD_Vs_Low_CVD
MMP25	0.906782	-0.0535023	0.004	0.005	1	3	High_CVD_Vs_Low_CVD
IL15	0.907202	0.0685288	0.014	0.015	1	3	High_CVD_Vs_Low_CVD
CCND2	0.911532	0.015165	0.072	0.073	1	3	High_CVD_Vs_Low_CVD
KLRK1	0.921041	0.0160333	0.01	0.01	1	3	High_CVD_Vs_Low_CVD
CD36	0.930508	-0.0123401	0.008	0.008	1	3	High_CVD_Vs_Low_CVD
CD83	0.939024	-0.0504745	0.022	0.022	1	3	High_CVD_Vs_Low_CVD
ITGAE	0.950035	-0.00865858	0.11	0.11	1	3	High_CVD_Vs_Low_CVD
F13A1	0.95769	0.0118044	0.003	0.003	1	3	High_CVD_Vs_Low_CVD
IKZF1	0.975273	-0.0284402	0.13	0.13	1	3	High_CVD_Vs_Low_CVD
FAS	0.976021	0.064504	0.054	0.054	1	3	High_CVD_Vs_Low_CVD
HLA.DPA1	0.978469	0.0363478	0.132	0.132	1	3	High_CVD_Vs_Low_CVD
CD8B	0.980263	-0.0918045	0.005	0.005	1	3	High_CVD_Vs_Low_CVD
CD33	0.98422	0.0031986	0.005	0.005	1	3	High_CVD_Vs_Low_CVD
IGHA1-secreted	0.992829	0.216276	0.006	0.006	1	3	High_CVD_Vs_Low_CVD
IGHG2-secreted	0.995654	-0.0268509	0.003	0.003	1	3	High_CVD_Vs_Low_CVD
ZNF683	0.997119	-0.555642	0.006	0.006	1	3	High_CVD_Vs_Low_CVD
SYNE1	0.997835	-0.0917472	0.122	0.122	1	3	High_CVD_Vs_Low_CVD
IL32	6.98404e-21	-0.241454	0.89	0.93	3.40123e-18	3	Diabetes+_Vs_Diabetes-
CASP5	1.13127e-14	-0.452041	0.209	0.287	5.50928e-12	3	Diabetes+_Vs_Diabetes-
IFITM3	9.5113e-13	0.346407	0.345	0.268	4.632e-10	3	Diabetes+_Vs_Diabetes-
BTG1	5.53805e-11	0.274331	0.653	0.586	2.69703e-08	3	Diabetes+_Vs_Diabetes-
CD52	7.71239e-10	0.152539	0.991	0.99	3.75593e-07	3	Diabetes+_Vs_Diabetes-
CD74	7.98182e-10	0.122867	0.645	0.583	3.88714e-07	3	Diabetes+_Vs_Diabetes-
GAPDH	5.56057e-09	0.225492	0.774	0.728	2.708e-06	3	Diabetes+_Vs_Diabetes-
CD3E	3.7529e-08	0.181037	0.86	0.833	1.82766e-05	3	Diabetes+_Vs_Diabetes-
GNAI2	7.78875e-08	0.311393	0.23	0.179	3.79312e-05	3	Diabetes+_Vs_Diabetes-
LTB	4.15801e-07	0.360901	0.207	0.161	0.000202495	3	Diabetes+_Vs_Diabetes-
HLA.B	4.18312e-07	0.130559	0.997	1	0.000203718	3	Diabetes+_Vs_Diabetes-
LEF1	1.0696e-06	0.325988	0.378	0.329	0.000520894	3	Diabetes+_Vs_Diabetes-
TCF7	1.63834e-06	0.347849	0.238	0.192	0.000797872	3	Diabetes+_Vs_Diabetes-
DUSP2	1.68084e-06	0.384981	0.318	0.268	0.00081857	3	Diabetes+_Vs_Diabetes-
TRGC2	3.96087e-06	-0.431959	0.084	0.116	0.00192894	3	Diabetes+_Vs_Diabetes-
R3HDM4	5.67651e-06	0.333282	0.206	0.164	0.00276446	3	Diabetes+_Vs_Diabetes-
CTSW	6.43069e-06	0.346999	0.196	0.155	0.00313174	3	Diabetes+_Vs_Diabetes-
PIK3IP1	6.65526e-06	0.203907	0.645	0.601	0.00324111	3	Diabetes+_Vs_Diabetes-
CCR7	1.29956e-05	0.461544	0.247	0.208	0.00632884	3	Diabetes+_Vs_Diabetes-
TARP-refseq	1.55293e-05	-0.694246	0.032	0.052	0.00756275	3	Diabetes+_Vs_Diabetes-
CD4	2.36047e-05	0.203941	0.439	0.391	0.0114955	3	Diabetes+_Vs_Diabetes-
ITM2B	3.01082e-05	0.214296	0.726	0.7	0.0146627	3	Diabetes+_Vs_Diabetes-
CD44	3.60561e-05	0.253038	0.383	0.34	0.0175593	3	Diabetes+_Vs_Diabetes-
CD37	3.97079e-05	0.127088	0.66	0.624	0.0193378	3	Diabetes+_Vs_Diabetes-
ARL4C	6.52538e-05	0.333994	0.345	0.308	0.0317786	3	Diabetes+_Vs_Diabetes-
CYTIP	6.59482e-05	0.290816	0.347	0.308	0.0321168	3	Diabetes+_Vs_Diabetes-
XBP1	0.000102438	0.455629	0.209	0.175	0.0498874	3	Diabetes+_Vs_Diabetes-
ITGB2	0.000104106	0.149832	0.635	0.593	0.0506995	3	Diabetes+_Vs_Diabetes-
CD7	0.000183271	0.371642	0.159	0.129	0.089253	3	Diabetes+_Vs_Diabetes-
RUNX3	0.000197285	0.287585	0.268	0.232	0.0960777	3	Diabetes+_Vs_Diabetes-
CD79B	0.000229479	0.575344	0.052	0.034	0.111756	3	Diabetes+_Vs_Diabetes-
HLA.A	0.000345214	-0.0658834	0.992	0.997	0.168119	3	Diabetes+_Vs_Diabetes-
BAX	0.000400836	-0.26773	0.138	0.168	0.195207	3	Diabetes+_Vs_Diabetes-
IFNGR1	0.00055609	0.29891	0.07	0.05	0.270816	3	Diabetes+_Vs_Diabetes-
TNFRSF4	0.000647792	0.874304	0.026	0.014	0.315475	3	Diabetes+_Vs_Diabetes-
NEAT1	0.000997012	0.42139	0.129	0.104	0.485545	3	Diabetes+_Vs_Diabetes-
STAT6	0.00145043	0.368514	0.104	0.082	0.706358	3	Diabetes+_Vs_Diabetes-
CD247	0.00164938	-0.241922	0.153	0.181	0.80325	3	Diabetes+_Vs_Diabetes-
CXCR4	0.00172663	0.0619669	0.735	0.7	0.840867	3	Diabetes+_Vs_Diabetes-
ITGA4	0.00205367	0.21622	0.234	0.204	1	3	Diabetes+_Vs_Diabetes-
RGS1	0.00208577	-0.545795	0.163	0.189	1	3	Diabetes+_Vs_Diabetes-
SDCBP	0.00247022	0.204741	0.14	0.115	1	3	Diabetes+_Vs_Diabetes-
PXN	0.00256095	0.255798	0.175	0.149	1	3	Diabetes+_Vs_Diabetes-
GNLY	0.0027729	-0.729305	0.056	0.073	1	3	Diabetes+_Vs_Diabetes-
BIRC3	0.00333249	0.412074	0.112	0.092	1	3	Diabetes+_Vs_Diabetes-
LAT	0.00339116	-0.203539	0.425	0.45	1	3	Diabetes+_Vs_Diabetes-
STAT4	0.00354343	0.231307	0.125	0.103	1	3	Diabetes+_Vs_Diabetes-
DPP4	0.00383946	0.434019	0.099	0.079	1	3	Diabetes+_Vs_Diabetes-
ICOS	0.00389353	0.404337	0.117	0.096	1	3	Diabetes+_Vs_Diabetes-
TGFBI	0.00390627	-0.241541	0.019	0.029	1	3	Diabetes+_Vs_Diabetes-
SLC2A3	0.00403072	0.159144	0.155	0.13	1	3	Diabetes+_Vs_Diabetes-
TSPAN14	0.00421144	0.38302	0.068	0.052	1	3	Diabetes+_Vs_Diabetes-
TRAT1	0.00439797	-0.141714	0.143	0.168	1	3	Diabetes+_Vs_Diabetes-
THBS1	0.00671029	0.491515	0.011	0.005	1	3	Diabetes+_Vs_Diabetes-
CD6	0.00747716	0.142868	0.585	0.566	1	3	Diabetes+_Vs_Diabetes-
IL18R1	0.00761467	-0.593037	0.021	0.03	1	3	Diabetes+_Vs_Diabetes-
KCNE3	0.00768068	-0.661506	0.002	0.005	1	3	Diabetes+_Vs_Diabetes-
BIN2	0.00828504	0.123336	0.451	0.422	1	3	Diabetes+_Vs_Diabetes-
ZNF683	0.00851109	-1.6125	0.004	0.009	1	3	Diabetes+_Vs_Diabetes-
TCL1A	0.00851518	0.925726	0.003	0	1	3	Diabetes+_Vs_Diabetes-
CCND2	0.00860787	0.380649	0.08	0.064	1	3	Diabetes+_Vs_Diabetes-
JUNB	0.00966902	0.181886	0.495	0.468	1	3	Diabetes+_Vs_Diabetes-
BCL2	0.0100424	0.367659	0.128	0.108	1	3	Diabetes+_Vs_Diabetes-
HLA.DPA1	0.0100428	-0.0906322	0.123	0.144	1	3	Diabetes+_Vs_Diabetes-
C10orf54	0.0106984	0.1167	0.359	0.333	1	3	Diabetes+_Vs_Diabetes-
GZMK	0.0117549	0.270869	0.19	0.168	1	3	Diabetes+_Vs_Diabetes-
GZMA	0.0122375	0.164674	0.181	0.158	1	3	Diabetes+_Vs_Diabetes-
VCAN	0.0123012	0.144876	0.031	0.021	1	3	Diabetes+_Vs_Diabetes-
CD1C	0.0123571	2.70064	0.002	0	1	3	Diabetes+_Vs_Diabetes-
IGHG2-secreted	0.0128648	-0.598819	0.002	0.005	1	3	Diabetes+_Vs_Diabetes-
IGHA1-secreted	0.0147593	0.176841	0.008	0.004	1	3	Diabetes+_Vs_Diabetes-
LYN	0.0171791	0.201115	0.022	0.014	1	3	Diabetes+_Vs_Diabetes-
CCL5	0.0172603	-0.363839	0.309	0.326	1	3	Diabetes+_Vs_Diabetes-
CD5	0.019352	0.23735	0.357	0.336	1	3	Diabetes+_Vs_Diabetes-
TGFB1	0.0222238	0.663793	0.019	0.012	1	3	Diabetes+_Vs_Diabetes-
CXCL16	0.0249175	-0.438889	0.008	0.014	1	3	Diabetes+_Vs_Diabetes-
IL2	0.0262532	-1.80816	0.001	0.004	1	3	Diabetes+_Vs_Diabetes-
FCN1	0.027059	-0.0330958	0.087	0.102	1	3	Diabetes+_Vs_Diabetes-
CD163	0.0283877	0.340391	0.009	0.005	1	3	Diabetes+_Vs_Diabetes-
IGKC	0.0294171	-0.273721	0.031	0.022	1	3	Diabetes+_Vs_Diabetes-
IKZF3	0.0311001	0.324297	0.072	0.059	1	3	Diabetes+_Vs_Diabetes-
PASK	0.0330009	-0.307815	0.128	0.144	1	3	Diabetes+_Vs_Diabetes-
IL4R	0.0410929	0.250837	0.147	0.13	1	3	Diabetes+_Vs_Diabetes-
TRAC	0.0425109	-0.0744216	0.889	0.894	1	3	Diabetes+_Vs_Diabetes-
YBX3	0.043487	-0.271735	0.009	0.014	1	3	Diabetes+_Vs_Diabetes-
EGR1	0.0443764	0.178918	0.029	0.021	1	3	Diabetes+_Vs_Diabetes-
CD36	0.0445668	-0.281157	0.006	0.01	1	3	Diabetes+_Vs_Diabetes-
C1QB	0.0513542	-1.63925	0	0.002	1	3	Diabetes+_Vs_Diabetes-
LGALS1	0.0522538	0.137311	0.312	0.292	1	3	Diabetes+_Vs_Diabetes-
SORL1	0.0528326	0.157639	0.161	0.145	1	3	Diabetes+_Vs_Diabetes-
APOBEC3G	0.0533359	-0.186644	0.112	0.127	1	3	Diabetes+_Vs_Diabetes-
LAMP3	0.0562951	0.334627	0.009	0.005	1	3	Diabetes+_Vs_Diabetes-
CXCL5	0.057837	-0.599322	0.009	0.013	1	3	Diabetes+_Vs_Diabetes-
CTLA4	0.0580397	0.202227	0.085	0.073	1	3	Diabetes+_Vs_Diabetes-
CD40	0.0603882	0.840378	0.008	0.005	1	3	Diabetes+_Vs_Diabetes-
SPN	0.0611326	-0.466734	0.025	0.032	1	3	Diabetes+_Vs_Diabetes-
CD3D	0.0631007	-0.0211941	0.829	0.85	1	3	Diabetes+_Vs_Diabetes-
TNF	0.0631177	-0.277789	0.059	0.07	1	3	Diabetes+_Vs_Diabetes-
SPON2	0.065196	-1.34257	0.001	0.003	1	3	Diabetes+_Vs_Diabetes-
NT5E	0.0694128	0.730201	0.014	0.01	1	3	Diabetes+_Vs_Diabetes-
KLRC4.KLRK1	0.0694598	-0.341006	0.01	0.015	1	3	Diabetes+_Vs_Diabetes-
CD83	0.0702192	0.405886	0.025	0.018	1	3	Diabetes+_Vs_Diabetes-
CXCR5	0.0729925	0.607819	0.03	0.023	1	3	Diabetes+_Vs_Diabetes-
GCA	0.074063	0.286776	0.02	0.014	1	3	Diabetes+_Vs_Diabetes-
GZMB	0.0748415	-0.628222	0.012	0.017	1	3	Diabetes+_Vs_Diabetes-
EBF1	0.0769824	6.03042	0.001	0	1	3	Diabetes+_Vs_Diabetes-
NLRP3	0.0783701	0.544834	0.012	0.008	1	3	Diabetes+_Vs_Diabetes-
IFITM1	0.078754	0.270448	0.059	0.05	1	3	Diabetes+_Vs_Diabetes-
IGHM-secreted	0.0796423	0.352336	0.01	0.006	1	3	Diabetes+_Vs_Diabetes-
GIMAP5	0.0825623	0.205448	0.244	0.228	1	3	Diabetes+_Vs_Diabetes-
CBLB	0.0885858	0.219521	0.043	0.035	1	3	Diabetes+_Vs_Diabetes-
FCER2	0.0903077	0.894009	0.003	0.001	1	3	Diabetes+_Vs_Diabetes-
IKZF2	0.0906262	1.30466	0.003	0.001	1	3	Diabetes+_Vs_Diabetes-
CCR6	0.0910812	-0.314874	0.026	0.033	1	3	Diabetes+_Vs_Diabetes-
CD22	0.0951212	0.53786	0.005	0.003	1	3	Diabetes+_Vs_Diabetes-
TBX21	0.0952274	0.252119	0.051	0.043	1	3	Diabetes+_Vs_Diabetes-
HOPX	0.100232	0.33288	0.134	0.122	1	3	Diabetes+_Vs_Diabetes-
CD8A	0.102965	-0.233909	0.014	0.019	1	3	Diabetes+_Vs_Diabetes-
PTPRC	0.1044	0.0289186	0.534	0.506	1	3	Diabetes+_Vs_Diabetes-
CD79A	0.106124	-0.194566	0.007	0.01	1	3	Diabetes+_Vs_Diabetes-
IGHG4-secreted	0.109713	-2.00685	0	0.001	1	3	Diabetes+_Vs_Diabetes-
MMRN1	0.109713	-7.10941	0	0.001	1	3	Diabetes+_Vs_Diabetes-
STAT3	0.110953	0.161333	0.082	0.071	1	3	Diabetes+_Vs_Diabetes-
CCL3	0.111827	-0.601034	0.003	0.006	1	3	Diabetes+_Vs_Diabetes-
BCL2A1	0.11229	-0.203462	0.084	0.094	1	3	Diabetes+_Vs_Diabetes-
PDIA4	0.112914	-0.218861	0.065	0.075	1	3	Diabetes+_Vs_Diabetes-
TRIB2	0.114446	0.129102	0.235	0.22	1	3	Diabetes+_Vs_Diabetes-
TTC38	0.115672	0.524782	0.012	0.008	1	3	Diabetes+_Vs_Diabetes-
KDELR1	0.118398	0.212265	0.037	0.031	1	3	Diabetes+_Vs_Diabetes-
FCGR2A	0.118538	0.136765	0.012	0.008	1	3	Diabetes+_Vs_Diabetes-
SRGN	0.120394	0.213039	0.089	0.079	1	3	Diabetes+_Vs_Diabetes-
IL12A	0.122572	1.11191	0.003	0.002	1	3	Diabetes+_Vs_Diabetes-
PELI1	0.122899	0.210491	0.074	0.065	1	3	Diabetes+_Vs_Diabetes-
CXCR2	0.125672	2.94321	0.001	0	1	3	Diabetes+_Vs_Diabetes-
ALAS2	0.125672	3.42953	0.001	0	1	3	Diabetes+_Vs_Diabetes-
TNFRSF25	0.128347	0.0823936	0.119	0.107	1	3	Diabetes+_Vs_Diabetes-
KIR2DL1	0.130488	1.10922	0.002	0.001	1	3	Diabetes+_Vs_Diabetes-
PDIA6	0.133361	0.194279	0.098	0.088	1	3	Diabetes+_Vs_Diabetes-
PRF1	0.134433	-0.231123	0.039	0.046	1	3	Diabetes+_Vs_Diabetes-
IGHG1-secreted	0.140014	-0.95261	0.002	0.003	1	3	Diabetes+_Vs_Diabetes-
LAT2	0.14013	-0.242859	0.007	0.01	1	3	Diabetes+_Vs_Diabetes-
NAIP	0.141295	-0.84915	0.006	0.009	1	3	Diabetes+_Vs_Diabetes-
NCR3	0.143659	0.323873	0.029	0.024	1	3	Diabetes+_Vs_Diabetes-
MYC	0.144845	-0.0823897	0.171	0.184	1	3	Diabetes+_Vs_Diabetes-
KLRD1	0.145653	-0.752426	0.002	0.004	1	3	Diabetes+_Vs_Diabetes-
FYN	0.147989	0.0189965	0.466	0.445	1	3	Diabetes+_Vs_Diabetes-
FYB	0.148437	0.128718	0.391	0.376	1	3	Diabetes+_Vs_Diabetes-
IL12RB2	0.149304	0.77808	0.005	0.003	1	3	Diabetes+_Vs_Diabetes-
LGALS3	0.149564	0.236088	0.072	0.064	1	3	Diabetes+_Vs_Diabetes-
CD2	0.15035	-0.046931	0.597	0.608	1	3	Diabetes+_Vs_Diabetes-
KLRK1	0.153045	-0.358373	0.009	0.012	1	3	Diabetes+_Vs_Diabetes-
APLP2	0.154004	0.10134	0.065	0.057	1	3	Diabetes+_Vs_Diabetes-
CLEC10A	0.157335	-0.269376	0.004	0.006	1	3	Diabetes+_Vs_Diabetes-
ZAP70	0.160711	0.161412	0.131	0.12	1	3	Diabetes+_Vs_Diabetes-
S100A12	0.161771	0.0366792	0.041	0.035	1	3	Diabetes+_Vs_Diabetes-
GLUL	0.162789	-0.195513	0.103	0.112	1	3	Diabetes+_Vs_Diabetes-
BACH2	0.162853	0.433833	0.019	0.015	1	3	Diabetes+_Vs_Diabetes-
TNFSF13	0.162997	0.17057	0.023	0.018	1	3	Diabetes+_Vs_Diabetes-
IGHM-membrane	0.166338	0.0938893	0.024	0.019	1	3	Diabetes+_Vs_Diabetes-
DOCK8	0.167278	0.129597	0.111	0.101	1	3	Diabetes+_Vs_Diabetes-
CXCR6	0.168215	1.19173	0.003	0.002	1	3	Diabetes+_Vs_Diabetes-
FTH1	0.178886	0.155596	0.071	0.063	1	3	Diabetes+_Vs_Diabetes-
TKT	0.179086	0.101602	0.132	0.122	1	3	Diabetes+_Vs_Diabetes-
BLNK	0.179175	1.35675	0.001	0	1	3	Diabetes+_Vs_Diabetes-
PTTG2	0.181927	0.447845	0.012	0.009	1	3	Diabetes+_Vs_Diabetes-
TRBC2	0.183164	0.0651099	0.907	0.899	1	3	Diabetes+_Vs_Diabetes-
CD244	0.183794	-0.384989	0.006	0.009	1	3	Diabetes+_Vs_Diabetes-
FAM65B	0.185504	-0.0812586	0.242	0.255	1	3	Diabetes+_Vs_Diabetes-
SYNE1	0.188212	0.163928	0.126	0.116	1	3	Diabetes+_Vs_Diabetes-
VNN2	0.190489	0.239051	0.038	0.032	1	3	Diabetes+_Vs_Diabetes-
CD3G	0.19155	0.11234	0.085	0.076	1	3	Diabetes+_Vs_Diabetes-
TNFSF10	0.194977	-0.172888	0.117	0.127	1	3	Diabetes+_Vs_Diabetes-
TC2N	0.195291	0.225404	0.044	0.038	1	3	Diabetes+_Vs_Diabetes-
CNOT2	0.195583	0.166165	0.113	0.104	1	3	Diabetes+_Vs_Diabetes-
NKG7	0.202518	-0.201851	0.106	0.115	1	3	Diabetes+_Vs_Diabetes-
LIPA	0.203885	0.140817	0.162	0.152	1	3	Diabetes+_Vs_Diabetes-
TRDC	0.208992	-0.430553	0.012	0.016	1	3	Diabetes+_Vs_Diabetes-
CXCL1	0.209603	-1.70425	0	0.001	1	3	Diabetes+_Vs_Diabetes-
HLA.DQB1	0.2102	0.151215	0.067	0.06	1	3	Diabetes+_Vs_Diabetes-
TREM1	0.210496	0.493995	0.003	0.002	1	3	Diabetes+_Vs_Diabetes-
SELL	0.210882	-0.0580385	0.429	0.444	1	3	Diabetes+_Vs_Diabetes-
CLEC4D	0.213675	-0.531241	0.002	0.003	1	3	Diabetes+_Vs_Diabetes-
TLR8	0.213923	-0.264319	0.002	0.003	1	3	Diabetes+_Vs_Diabetes-
CCR4	0.219795	-0.767493	0.002	0.004	1	3	Diabetes+_Vs_Diabetes-
IL1B	0.219795	-0.321217	0.002	0.004	1	3	Diabetes+_Vs_Diabetes-
CSF3R	0.222304	0.174478	0.022	0.018	1	3	Diabetes+_Vs_Diabetes-
MXD1	0.230361	0.435602	0.012	0.009	1	3	Diabetes+_Vs_Diabetes-
S1PR5	0.23347	0.36054	0.011	0.008	1	3	Diabetes+_Vs_Diabetes-
CTSA	0.237081	-0.0935302	0.172	0.183	1	3	Diabetes+_Vs_Diabetes-
HLA.DRA	0.242839	-0.00717896	0.085	0.093	1	3	Diabetes+_Vs_Diabetes-
STAT5A	0.251831	-0.174805	0.1	0.108	1	3	Diabetes+_Vs_Diabetes-
PSEN1	0.25597	0.326379	0.021	0.017	1	3	Diabetes+_Vs_Diabetes-
CMKLR1	0.260413	-1.19486	0	0.001	1	3	Diabetes+_Vs_Diabetes-
SLC35G2	0.260413	-1.35029	0	0.001	1	3	Diabetes+_Vs_Diabetes-
FGFBP2	0.261466	-0.00393086	0.024	0.028	1	3	Diabetes+_Vs_Diabetes-
CD72	0.268922	0.58607	0.004	0.003	1	3	Diabetes+_Vs_Diabetes-
CD14	0.273633	-0.0604384	0.031	0.036	1	3	Diabetes+_Vs_Diabetes-
DUSP4	0.274715	0.70272	0.01	0.008	1	3	Diabetes+_Vs_Diabetes-
S100A9	0.277023	0.0134097	0.305	0.294	1	3	Diabetes+_Vs_Diabetes-
NINJ2	0.277306	-0.191764	0.026	0.031	1	3	Diabetes+_Vs_Diabetes-
CD274	0.279268	-0.354293	0.009	0.012	1	3	Diabetes+_Vs_Diabetes-
G0S2	0.281777	1.082	0.001	0.001	1	3	Diabetes+_Vs_Diabetes-
IFITM2	0.281809	0.0149342	0.522	0.506	1	3	Diabetes+_Vs_Diabetes-
TNFRSF13C	0.281968	1.54957	0.001	0	1	3	Diabetes+_Vs_Diabetes-
CD86	0.285547	-0.19175	0.004	0.006	1	3	Diabetes+_Vs_Diabetes-
ASAH1	0.28607	-0.0960898	0.072	0.079	1	3	Diabetes+_Vs_Diabetes-
LAP3	0.287117	0.150189	0.078	0.071	1	3	Diabetes+_Vs_Diabetes-
DUSP1	0.287737	0.0225403	0.626	0.617	1	3	Diabetes+_Vs_Diabetes-
VPREB3	0.28818	-0.592778	0.001	0.002	1	3	Diabetes+_Vs_Diabetes-
IL2RB	0.289254	0.10284	0.163	0.154	1	3	Diabetes+_Vs_Diabetes-
ACKR3	0.290553	-0.530051	0.004	0.005	1	3	Diabetes+_Vs_Diabetes-
MS4A1	0.291568	0.314905	0.018	0.015	1	3	Diabetes+_Vs_Diabetes-
CHI3L2	0.292263	-0.51674	0.018	0.021	1	3	Diabetes+_Vs_Diabetes-
CD96	0.292632	0.412345	0.011	0.009	1	3	Diabetes+_Vs_Diabetes-
CD63	0.29289	-0.0760675	0.234	0.244	1	3	Diabetes+_Vs_Diabetes-
FOSB	0.297497	-0.156464	0.418	0.424	1	3	Diabetes+_Vs_Diabetes-
TNFSF14	0.300174	-0.557531	0.003	0.005	1	3	Diabetes+_Vs_Diabetes-
TLR2	0.300517	0.163472	0.015	0.013	1	3	Diabetes+_Vs_Diabetes-
IL1RN	0.304075	-0.32019	0.001	0.002	1	3	Diabetes+_Vs_Diabetes-
ADA	0.304248	-0.0662123	0.114	0.122	1	3	Diabetes+_Vs_Diabetes-
TXK	0.31175	-0.0949277	0.098	0.105	1	3	Diabetes+_Vs_Diabetes-
VEGFA	0.317731	-0.702765	0.002	0.003	1	3	Diabetes+_Vs_Diabetes-
CD27	0.318091	-0.0548097	0.41	0.419	1	3	Diabetes+_Vs_Diabetes-
CD48	0.318175	-0.014596	0.904	0.922	1	3	Diabetes+_Vs_Diabetes-
IKZF1	0.32311	0.117978	0.134	0.126	1	3	Diabetes+_Vs_Diabetes-
BCL6	0.32475	0.368537	0.012	0.01	1	3	Diabetes+_Vs_Diabetes-
F13A1	0.329346	0.444661	0.003	0.002	1	3	Diabetes+_Vs_Diabetes-
VPS28	0.330023	0.139028	0.239	0.231	1	3	Diabetes+_Vs_Diabetes-
BTLA	0.341881	-0.341762	0.011	0.013	1	3	Diabetes+_Vs_Diabetes-
CCR5	0.342669	0.486212	0.007	0.005	1	3	Diabetes+_Vs_Diabetes-
IGHD-membrane	0.345601	0.191181	0.005	0.003	1	3	Diabetes+_Vs_Diabetes-
TSPAN32	0.365444	0.159504	0.081	0.075	1	3	Diabetes+_Vs_Diabetes-
IL23R	0.370891	-0.182641	0.115	0.122	1	3	Diabetes+_Vs_Diabetes-
BCL11B	0.372868	0.00469886	0.186	0.176	1	3	Diabetes+_Vs_Diabetes-
PIK3AP1	0.373619	0.130515	0.012	0.01	1	3	Diabetes+_Vs_Diabetes-
KLRB1	0.373975	-0.0941377	0.321	0.329	1	3	Diabetes+_Vs_Diabetes-
MMP25	0.375295	-0.399184	0.004	0.005	1	3	Diabetes+_Vs_Diabetes-
CD9	0.376414	0.635016	0.002	0.001	1	3	Diabetes+_Vs_Diabetes-
LYZ	0.380568	-0.00405022	0.093	0.099	1	3	Diabetes+_Vs_Diabetes-
GAB2	0.383343	0.473817	0.005	0.004	1	3	Diabetes+_Vs_Diabetes-
ATF6B	0.383659	0.448128	0.005	0.004	1	3	Diabetes+_Vs_Diabetes-
LAG3	0.384511	0.259725	0.013	0.011	1	3	Diabetes+_Vs_Diabetes-
SLC11A1	0.402799	-0.112689	0.008	0.009	1	3	Diabetes+_Vs_Diabetes-
FBP1	0.403594	0.231406	0.013	0.011	1	3	Diabetes+_Vs_Diabetes-
ADGRE1	0.413	-0.224429	0.02	0.023	1	3	Diabetes+_Vs_Diabetes-
KIT	0.414466	0.963189	0.001	0.001	1	3	Diabetes+_Vs_Diabetes-
FOXP1	0.421323	0.146004	0.03	0.027	1	3	Diabetes+_Vs_Diabetes-
IGHG3-secreted	0.426204	-1.45811	0	0.001	1	3	Diabetes+_Vs_Diabetes-
FLT3	0.426297	-0.843893	0	0.001	1	3	Diabetes+_Vs_Diabetes-
TNFSF13B	0.431755	-0.171513	0.025	0.028	1	3	Diabetes+_Vs_Diabetes-
NR4A1	0.437554	0.156473	0.011	0.009	1	3	Diabetes+_Vs_Diabetes-
TIGIT	0.439116	0.0141331	0.027	0.03	1	3	Diabetes+_Vs_Diabetes-
CXCR3	0.440386	-0.0379083	0.073	0.068	1	3	Diabetes+_Vs_Diabetes-
LGALS9	0.440622	0.0168831	0.092	0.087	1	3	Diabetes+_Vs_Diabetes-
CCL20	0.441151	-0.506791	0.002	0.003	1	3	Diabetes+_Vs_Diabetes-
QPCT	0.441151	-0.26041	0.002	0.003	1	3	Diabetes+_Vs_Diabetes-
PAX5	0.446855	0.641821	0.001	0	1	3	Diabetes+_Vs_Diabetes-
SH2D1B	0.446855	0.636525	0.001	0	1	3	Diabetes+_Vs_Diabetes-
EOMES	0.450711	-0.519267	0.002	0.003	1	3	Diabetes+_Vs_Diabetes-
RNASE2	0.459904	-0.219072	0.002	0.003	1	3	Diabetes+_Vs_Diabetes-
FOXP3	0.462151	-0.233487	0.02	0.023	1	3	Diabetes+_Vs_Diabetes-
TLR9	0.468682	-0.213496	0.001	0.002	1	3	Diabetes+_Vs_Diabetes-
FOXO1	0.472175	0.130503	0.04	0.037	1	3	Diabetes+_Vs_Diabetes-
TMEM97	0.473026	0.543385	0.004	0.003	1	3	Diabetes+_Vs_Diabetes-
B3GALT2	0.475401	-0.617665	0.001	0.002	1	3	Diabetes+_Vs_Diabetes-
C1QA	0.475401	-0.34441	0.001	0.002	1	3	Diabetes+_Vs_Diabetes-
KLRC1	0.475401	-0.38164	0.001	0.002	1	3	Diabetes+_Vs_Diabetes-
PDCD1	0.475401	-0.61786	0.001	0.002	1	3	Diabetes+_Vs_Diabetes-
CD160	0.476332	0.318207	0.001	0.002	1	3	Diabetes+_Vs_Diabetes-
AQP9	0.477752	0.0938432	0.003	0.003	1	3	Diabetes+_Vs_Diabetes-
AIM2	0.479829	-0.6619	0.001	0.002	1	3	Diabetes+_Vs_Diabetes-
C5AR1	0.482368	0.0660118	0.023	0.02	1	3	Diabetes+_Vs_Diabetes-
SELPLG	0.489595	-0.085498	0.409	0.412	1	3	Diabetes+_Vs_Diabetes-
KLRF1	0.492768	0.129588	0.013	0.011	1	3	Diabetes+_Vs_Diabetes-
LAIR2	0.494506	0.613764	0.018	0.016	1	3	Diabetes+_Vs_Diabetes-
ITGAM	0.49509	0.163015	0.023	0.021	1	3	Diabetes+_Vs_Diabetes-
TNFSF8	0.500248	0.0873492	0.108	0.103	1	3	Diabetes+_Vs_Diabetes-
LCK	0.514642	0.0355361	0.594	0.613	1	3	Diabetes+_Vs_Diabetes-
S100A10	0.514655	0.0568753	0.692	0.69	1	3	Diabetes+_Vs_Diabetes-
F5	0.515112	0.336576	0.007	0.006	1	3	Diabetes+_Vs_Diabetes-
ICAM1	0.522858	-0.288433	0.012	0.013	1	3	Diabetes+_Vs_Diabetes-
RORC	0.524985	-0.465859	0.016	0.018	1	3	Diabetes+_Vs_Diabetes-
ENTPD1	0.536385	0.23858	0.003	0.002	1	3	Diabetes+_Vs_Diabetes-
IL18RAP	0.536565	0.510171	0.022	0.02	1	3	Diabetes+_Vs_Diabetes-
MNDA	0.54436	0.0647604	0.012	0.01	1	3	Diabetes+_Vs_Diabetes-
XYLT1	0.553711	0.060165	0.018	0.016	1	3	Diabetes+_Vs_Diabetes-
LILRB1	0.557238	0.062969	0.028	0.026	1	3	Diabetes+_Vs_Diabetes-
SLC7A7	0.561285	0.0615464	0.008	0.007	1	3	Diabetes+_Vs_Diabetes-
MCM2	0.563271	-0.328805	0.009	0.011	1	3	Diabetes+_Vs_Diabetes-
JCHAIN	0.56373	0.396322	0.003	0.003	1	3	Diabetes+_Vs_Diabetes-
FCER1G	0.571856	-0.0436249	0.046	0.049	1	3	Diabetes+_Vs_Diabetes-
CD300A	0.573884	0.0366351	0.089	0.086	1	3	Diabetes+_Vs_Diabetes-
KLF2	0.587974	0.00549465	0.694	0.711	1	3	Diabetes+_Vs_Diabetes-
CX3CR1	0.588365	-0.166326	0.006	0.007	1	3	Diabetes+_Vs_Diabetes-
AURKB	0.593728	0.0638838	0.003	0.003	1	3	Diabetes+_Vs_Diabetes-
GZMH	0.596035	0.332203	0.034	0.032	1	3	Diabetes+_Vs_Diabetes-
LAMP1	0.5966	0.016863	0.32	0.329	1	3	Diabetes+_Vs_Diabetes-
CCR2	0.601686	0.104814	0.015	0.013	1	3	Diabetes+_Vs_Diabetes-
VSIG4	0.602841	0.333161	0.001	0.001	1	3	Diabetes+_Vs_Diabetes-
RORA	0.60476	0.0202299	0.063	0.061	1	3	Diabetes+_Vs_Diabetes-
B3GAT1	0.606554	0.726403	0.002	0.002	1	3	Diabetes+_Vs_Diabetes-
NCF1	0.615559	0.416096	0.002	0.001	1	3	Diabetes+_Vs_Diabetes-
CLC	0.615971	-0.0633043	0.002	0.001	1	3	Diabetes+_Vs_Diabetes-
CD38	0.621419	0.080303	0.006	0.005	1	3	Diabetes+_Vs_Diabetes-
MCTP2	0.624127	0.26385	0.004	0.003	1	3	Diabetes+_Vs_Diabetes-
ANXA5	0.635551	-0.0165259	0.18	0.185	1	3	Diabetes+_Vs_Diabetes-
SNCA	0.643845	-0.289686	0.002	0.002	1	3	Diabetes+_Vs_Diabetes-
PRDM1	0.650873	0.0507392	0.118	0.115	1	3	Diabetes+_Vs_Diabetes-
IRF8	0.655862	0.146407	0.019	0.017	1	3	Diabetes+_Vs_Diabetes-
ACSL1	0.66096	0.110281	0.017	0.015	1	3	Diabetes+_Vs_Diabetes-
MGST1	0.663351	-0.0892524	0.005	0.006	1	3	Diabetes+_Vs_Diabetes-
CXCL8	0.663544	-0.134241	0.006	0.007	1	3	Diabetes+_Vs_Diabetes-
KLRC3	0.669027	-0.0512389	0.001	0.002	1	3	Diabetes+_Vs_Diabetes-
LILRB4	0.669704	0.167717	0.003	0.002	1	3	Diabetes+_Vs_Diabetes-
CD8B	0.682445	0.0620962	0.005	0.005	1	3	Diabetes+_Vs_Diabetes-
IL15	0.68264	0.0964326	0.015	0.014	1	3	Diabetes+_Vs_Diabetes-
HLA.DMA	0.682807	0.0677921	0.055	0.053	1	3	Diabetes+_Vs_Diabetes-
IL12RB1	0.686148	-0.076305	0.047	0.049	1	3	Diabetes+_Vs_Diabetes-
STAT1	0.692146	-0.1753	0.027	0.028	1	3	Diabetes+_Vs_Diabetes-
KLRC4	0.694001	0.291359	0.002	0.002	1	3	Diabetes+_Vs_Diabetes-
TOP2A	0.69491	-0.430704	0.002	0.002	1	3	Diabetes+_Vs_Diabetes-
CCR10	0.696087	-0.35374	0.001	0.002	1	3	Diabetes+_Vs_Diabetes-
MCM4	0.697877	0.0453794	0.007	0.007	1	3	Diabetes+_Vs_Diabetes-
NAMPT	0.707992	0.0948427	0.032	0.03	1	3	Diabetes+_Vs_Diabetes-
PLIN2	0.713047	-0.0482159	0.034	0.032	1	3	Diabetes+_Vs_Diabetes-
TNFRSF8	0.716365	0.272984	0.001	0.001	1	3	Diabetes+_Vs_Diabetes-
FAS	0.722579	-0.0374093	0.053	0.055	1	3	Diabetes+_Vs_Diabetes-
CCL4	0.724262	-0.228195	0.012	0.013	1	3	Diabetes+_Vs_Diabetes-
RASGEF1B	0.726466	-0.284605	0.006	0.006	1	3	Diabetes+_Vs_Diabetes-
SH3BGRL2	0.726568	-0.866485	0.001	0.001	1	3	Diabetes+_Vs_Diabetes-
NCF1C	0.726862	-0.326776	0.001	0.001	1	3	Diabetes+_Vs_Diabetes-
IER3	0.729248	0.186181	0.011	0.01	1	3	Diabetes+_Vs_Diabetes-
JUN	0.735611	-0.0368898	0.168	0.171	1	3	Diabetes+_Vs_Diabetes-
SAMD3	0.754034	-0.00920036	0.111	0.108	1	3	Diabetes+_Vs_Diabetes-
RNASE6	0.755019	0.0915015	0.01	0.009	1	3	Diabetes+_Vs_Diabetes-
LTA	0.757114	-0.139897	0.034	0.035	1	3	Diabetes+_Vs_Diabetes-
CLEC4E	0.757574	0.0297438	0.007	0.006	1	3	Diabetes+_Vs_Diabetes-
FCER1A	0.757915	-0.00945824	0.004	0.004	1	3	Diabetes+_Vs_Diabetes-
ZBTB16	0.758568	-0.191259	0.002	0.003	1	3	Diabetes+_Vs_Diabetes-
IL3RA	0.762321	-0.236045	0.001	0.001	1	3	Diabetes+_Vs_Diabetes-
PCNA	0.778358	-0.0422427	0.031	0.032	1	3	Diabetes+_Vs_Diabetes-
CD28	0.788955	0.0515309	0.07	0.068	1	3	Diabetes+_Vs_Diabetes-
CD200	0.790592	-0.448147	0.002	0.003	1	3	Diabetes+_Vs_Diabetes-
CD300C	0.791059	-0.0896555	0.002	0.003	1	3	Diabetes+_Vs_Diabetes-
PTAFR	0.791059	-0.0746392	0.002	0.003	1	3	Diabetes+_Vs_Diabetes-
SOD2	0.804479	0.0640464	0.03	0.029	1	3	Diabetes+_Vs_Diabetes-
S100A8	0.804737	0.25493	0.001	0.001	1	3	Diabetes+_Vs_Diabetes-
CMTM2	0.805009	0.188639	0.001	0.001	1	3	Diabetes+_Vs_Diabetes-
BPI	0.805019	-0.26655	0	0.001	1	3	Diabetes+_Vs_Diabetes-
CCR1	0.805019	-0.184415	0	0.001	1	3	Diabetes+_Vs_Diabetes-
FASLG	0.805019	-0.332306	0	0.001	1	3	Diabetes+_Vs_Diabetes-
PTGDR2	0.805019	-0.306575	0	0.001	1	3	Diabetes+_Vs_Diabetes-
ITGAE	0.806414	0.00257551	0.109	0.111	1	3	Diabetes+_Vs_Diabetes-
ITGAX	0.815061	0.0425927	0.026	0.027	1	3	Diabetes+_Vs_Diabetes-
FPR1	0.816389	-0.0638738	0.011	0.012	1	3	Diabetes+_Vs_Diabetes-
CAMKK2	0.816798	-0.0360809	0.018	0.019	1	3	Diabetes+_Vs_Diabetes-
IFNG	0.817656	0.304307	0.017	0.016	1	3	Diabetes+_Vs_Diabetes-
IL15RA	0.822585	-0.0890987	0.023	0.024	1	3	Diabetes+_Vs_Diabetes-
IL2RA	0.822621	0.0588477	0.025	0.026	1	3	Diabetes+_Vs_Diabetes-
FUT4	0.826459	0.0156762	0.005	0.005	1	3	Diabetes+_Vs_Diabetes-
TTYH3	0.828067	0.293938	0.002	0.002	1	3	Diabetes+_Vs_Diabetes-
IGLC3	0.835238	0.342082	0.025	0.026	1	3	Diabetes+_Vs_Diabetes-
FCGR3A	0.837857	-0.036881	0.027	0.028	1	3	Diabetes+_Vs_Diabetes-
IGBP1	0.838453	0.0293	0.151	0.15	1	3	Diabetes+_Vs_Diabetes-
CTSD	0.845941	-0.046622	0.073	0.072	1	3	Diabetes+_Vs_Diabetes-
HAVCR2	0.857357	-0.16051	0.006	0.006	1	3	Diabetes+_Vs_Diabetes-
XPO6	0.858418	0.0887303	0.134	0.133	1	3	Diabetes+_Vs_Diabetes-
ITGA2B	0.861518	0.211873	0.001	0.001	1	3	Diabetes+_Vs_Diabetes-
VMO1	0.861518	0.151533	0.001	0.001	1	3	Diabetes+_Vs_Diabetes-
CST7	0.868434	-0.0525411	0.157	0.158	1	3	Diabetes+_Vs_Diabetes-
POU2AF1	0.876506	0.0818911	0.003	0.003	1	3	Diabetes+_Vs_Diabetes-
RPN2	0.877351	-0.0604161	0.228	0.225	1	3	Diabetes+_Vs_Diabetes-
LRP1	0.880945	-0.103497	0.003	0.003	1	3	Diabetes+_Vs_Diabetes-
CCR9	0.881038	-0.0922107	0.003	0.003	1	3	Diabetes+_Vs_Diabetes-
MZB1	0.884864	-0.0649063	0.004	0.004	1	3	Diabetes+_Vs_Diabetes-
RAB27B	0.884864	-0.0746171	0.004	0.004	1	3	Diabetes+_Vs_Diabetes-
TGFB3	0.885938	0.0318725	0.007	0.007	1	3	Diabetes+_Vs_Diabetes-
CD69	0.913438	-0.0498874	0.477	0.476	1	3	Diabetes+_Vs_Diabetes-
IL18	0.915821	-0.052928	0.001	0.002	1	3	Diabetes+_Vs_Diabetes-
LY86	0.920126	0.0636753	0.009	0.009	1	3	Diabetes+_Vs_Diabetes-
IL7R	0.926821	-0.00795861	0.705	0.699	1	3	Diabetes+_Vs_Diabetes-
TIAF1	0.935794	0.0974957	0.12	0.12	1	3	Diabetes+_Vs_Diabetes-
GIMAP2	0.938083	0.0258605	0.264	0.266	1	3	Diabetes+_Vs_Diabetes-
IRF4	0.947876	0.0964198	0.016	0.016	1	3	Diabetes+_Vs_Diabetes-
TRBV3.1	0.948604	-0.179022	0.008	0.008	1	3	Diabetes+_Vs_Diabetes-
SYNE2	0.952101	0.0408	0.125	0.126	1	3	Diabetes+_Vs_Diabetes-
CD24	0.956875	0.0446653	0.001	0.001	1	3	Diabetes+_Vs_Diabetes-
CXCL2	0.956875	0.0450475	0.001	0.001	1	3	Diabetes+_Vs_Diabetes-
SLC25A37	0.960233	-0.00598055	0.017	0.017	1	3	Diabetes+_Vs_Diabetes-
CR2	0.960513	-0.305903	0.002	0.003	1	3	Diabetes+_Vs_Diabetes-
SCPEP1	0.963441	-0.00974374	0.032	0.032	1	3	Diabetes+_Vs_Diabetes-
CD70	0.966527	0.0190555	0.006	0.006	1	3	Diabetes+_Vs_Diabetes-
C3AR1	0.966764	-0.0323196	0.006	0.006	1	3	Diabetes+_Vs_Diabetes-
CD33	0.971533	0.00576102	0.005	0.005	1	3	Diabetes+_Vs_Diabetes-
SIGLEC10	0.988287	0.0645033	0.004	0.004	1	3	Diabetes+_Vs_Diabetes-
KLRG1	0.989074	-0.0784661	0.056	0.056	1	3	Diabetes+_Vs_Diabetes-
CD52	4.68091e-30	-0.294771	0.989	0.994	2.2796e-27	3	male_Vs_female
JUNB	2.00743e-26	-0.60831	0.449	0.567	9.77618e-24	3	male_Vs_female
IFITM3	4.96657e-25	-0.566464	0.277	0.395	2.41872e-22	3	male_Vs_female
PIK3IP1	2.45885e-23	-0.547054	0.6	0.689	1.19746e-20	3	male_Vs_female
CCR7	4.93436e-21	-0.817973	0.202	0.299	2.40303e-18	3	male_Vs_female
SLC2A3	1.28098e-20	-0.871564	0.12	0.203	6.23837e-18	3	male_Vs_female
CXCR4	2.0992e-20	-0.469688	0.701	0.767	1.02231e-17	3	male_Vs_female
LEF1	4.37114e-20	-0.593655	0.327	0.43	2.12875e-17	3	male_Vs_female
CD48	6.76258e-18	-0.279821	0.904	0.93	3.29338e-15	3	male_Vs_female
CYTIP	1.5248e-15	-0.556181	0.304	0.394	7.42578e-13	3	male_Vs_female
GAPDH	6.9702e-15	-0.322142	0.737	0.796	3.39449e-12	3	male_Vs_female
FYB	8.05817e-12	-0.541643	0.364	0.435	3.92433e-09	3	male_Vs_female
XBP1	1.3172e-11	-0.722139	0.175	0.241	6.41475e-09	3	male_Vs_female
CD37	3.38586e-11	-0.248985	0.625	0.691	1.64891e-08	3	male_Vs_female
CD3E	1.19093e-10	-0.222649	0.838	0.874	5.79984e-08	3	male_Vs_female
BTG1	2.11955e-10	-0.320818	0.607	0.665	1.03222e-07	3	male_Vs_female
SDCBP	1.04476e-09	-0.502065	0.114	0.166	5.08799e-07	3	male_Vs_female
CCL5	1.8396e-09	0.701731	0.336	0.27	8.95884e-07	3	male_Vs_female
R3HDM4	1.97719e-09	-0.523191	0.17	0.229	9.6289e-07	3	male_Vs_female
KLRB1	2.4314e-09	0.211033	0.346	0.273	1.18409e-06	3	male_Vs_female
ITM2B	3.25342e-09	-0.26589	0.7	0.75	1.58441e-06	3	male_Vs_female
ARL4C	7.75598e-09	-0.398288	0.309	0.375	3.77716e-06	3	male_Vs_female
SORL1	1.19047e-08	-0.51846	0.138	0.191	5.79758e-06	3	male_Vs_female
DUSP1	1.22688e-08	-0.175378	0.604	0.667	5.97489e-06	3	male_Vs_female
GIMAP5	1.69318e-08	-0.490753	0.22	0.279	8.2458e-06	3	male_Vs_female
CD44	1.88672e-08	-0.380025	0.346	0.407	9.18833e-06	3	male_Vs_female
CST7	2.62107e-08	0.750777	0.171	0.122	1.27646e-05	3	male_Vs_female
ICOS	3.0215e-08	-0.686349	0.095	0.139	1.47147e-05	3	male_Vs_female
HLA.B	3.26394e-08	-0.172084	0.998	0.998	1.58954e-05	3	male_Vs_female
IL4R	3.36316e-08	-0.5276	0.125	0.174	1.63786e-05	3	male_Vs_female
FOSB	6.24716e-08	-0.272597	0.401	0.468	3.04237e-05	3	male_Vs_female
BCL2	2.36764e-07	-0.687136	0.107	0.149	0.000115304	3	male_Vs_female
PELI1	2.92052e-07	-0.777058	0.06	0.093	0.000142229	3	male_Vs_female
IFITM2	2.98996e-07	-0.203136	0.495	0.563	0.000145611	3	male_Vs_female
PXN	3.75938e-07	-0.390326	0.15	0.199	0.000183082	3	male_Vs_female
CD69	6.13259e-07	-0.281066	0.46	0.517	0.000298657	3	male_Vs_female
NKG7	7.0256e-07	0.939053	0.121	0.083	0.000342146	3	male_Vs_female
CD3D	1.19733e-06	-0.19044	0.832	0.853	0.000583101	3	male_Vs_female
GZMH	1.23144e-06	1.48611	0.039	0.017	0.000599709	3	male_Vs_female
ITGA4	1.68914e-06	-0.55508	0.207	0.254	0.000822612	3	male_Vs_female
SELL	2.36935e-06	-0.294096	0.42	0.471	0.00115388	3	male_Vs_female
GZMK	2.89475e-06	0.456242	0.194	0.148	0.00140974	3	male_Vs_female
CD7	3.76074e-06	-0.440627	0.134	0.175	0.00183148	3	male_Vs_female
DPP4	3.77647e-06	-0.553427	0.08	0.114	0.00183914	3	male_Vs_female
TRBC2	7.42929e-06	-0.272641	0.902	0.906	0.00361806	3	male_Vs_female
BCL6	1.30233e-05	-1.2245	0.008	0.02	0.00634236	3	male_Vs_female
BCL11B	1.45709e-05	-0.438566	0.17	0.211	0.00709603	3	male_Vs_female
SRGN	1.4952e-05	-0.434769	0.076	0.107	0.00728163	3	male_Vs_female
BACH2	2.97792e-05	-1.11962	0.013	0.027	0.0145025	3	male_Vs_female
STAT4	3.29881e-05	-0.428343	0.105	0.139	0.0160652	3	male_Vs_female
HLA.A	3.59184e-05	-0.107343	0.994	0.994	0.0174923	3	male_Vs_female
CD5	5.48514e-05	-0.380937	0.336	0.378	0.0267126	3	male_Vs_female
TARP-refseq	6.84347e-05	0.917626	0.047	0.027	0.0333277	3	male_Vs_female
TRGC2	7.46564e-05	0.619651	0.107	0.077	0.0363576	3	male_Vs_female
CD4	8.08154e-05	-0.229429	0.405	0.449	0.0393571	3	male_Vs_female
IGHA1-secreted	0.000145691	-1.09286	0.004	0.012	0.0709516	3	male_Vs_female
S100A10	0.000163733	-0.135078	0.68	0.718	0.0797381	3	male_Vs_female
HLA.DPA1	0.000230272	0.20709	0.141	0.109	0.112143	3	male_Vs_female
IGBP1	0.000288983	-0.31517	0.141	0.174	0.140735	3	male_Vs_female
LGALS1	0.000315458	-0.172776	0.291	0.333	0.153628	3	male_Vs_female
BIRC3	0.000332498	-0.381193	0.095	0.123	0.161927	3	male_Vs_female
PASK	0.000340391	-0.223408	0.125	0.158	0.16577	3	male_Vs_female
IL32	0.000341636	-0.181732	0.906	0.91	0.166377	3	male_Vs_female
STAT6	0.000425007	-0.413485	0.086	0.113	0.206978	3	male_Vs_female
IL18RAP	0.000551709	1.23521	0.025	0.012	0.268682	3	male_Vs_female
FAM65B	0.000631622	-0.279759	0.237	0.274	0.3076	3	male_Vs_female
NEAT1	0.000669324	-0.528423	0.11	0.137	0.325961	3	male_Vs_female
ZNF683	0.000740728	3.11948	0.008	0.001	0.360734	3	male_Vs_female
GNLY	0.000778887	1.32719	0.069	0.049	0.379318	3	male_Vs_female
KLF2	0.000796768	-0.109923	0.692	0.725	0.388026	3	male_Vs_female
IGLC3	0.00100686	-0.922551	0.022	0.035	0.490339	3	male_Vs_female
MYC	0.00105531	-0.331352	0.168	0.199	0.513937	3	male_Vs_female
NT5E	0.00117269	-1.01011	0.01	0.019	0.5711	3	male_Vs_female
CD3G	0.00120475	-0.339634	0.075	0.098	0.586711	3	male_Vs_female
TNFSF8	0.00133709	-0.352966	0.099	0.124	0.651161	3	male_Vs_female
FGFBP2	0.00135036	0.832007	0.03	0.017	0.657627	3	male_Vs_female
TXK	0.00163822	-0.327267	0.094	0.118	0.797811	3	male_Vs_female
PCNA	0.00164613	-0.676279	0.028	0.042	0.801664	3	male_Vs_female
CCR2	0.0020182	1.09954	0.017	0.008	0.982861	3	male_Vs_female
FOXO1	0.0022407	-0.540831	0.034	0.049	1	3	male_Vs_female
LTB	0.00230553	-0.282405	0.177	0.209	1	3	male_Vs_female
CD6	0.00276856	-0.205379	0.571	0.59	1	3	male_Vs_female
IGHM-membrane	0.00290035	-0.177821	0.018	0.029	1	3	male_Vs_female
PRF1	0.00301316	0.693413	0.047	0.031	1	3	male_Vs_female
IKZF1	0.00311475	-0.369427	0.123	0.148	1	3	male_Vs_female
BAX	0.00316925	0.279173	0.159	0.132	1	3	male_Vs_female
CCL4	0.0032969	1.11224	0.015	0.007	1	3	male_Vs_female
TRIB2	0.00424995	-0.337338	0.22	0.248	1	3	male_Vs_female
CBLB	0.00476254	-0.386197	0.035	0.049	1	3	male_Vs_female
TKT	0.00484998	-0.212177	0.121	0.145	1	3	male_Vs_female
LAMP1	0.00495683	-0.168829	0.314	0.347	1	3	male_Vs_female
LYZ	0.00537026	-0.0652918	0.089	0.11	1	3	male_Vs_female
CD28	0.00554716	-0.426923	0.064	0.082	1	3	male_Vs_female
HOPX	0.00587949	0.160279	0.135	0.111	1	3	male_Vs_female
IL18R1	0.00615052	0.711764	0.028	0.017	1	3	male_Vs_female
PTAFR	0.00671765	-0.763687	0.001	0.005	1	3	male_Vs_female
ADGRE1	0.00737172	-0.453354	0.018	0.028	1	3	male_Vs_female
XYLT1	0.00775829	-0.774863	0.015	0.024	1	3	male_Vs_female
IGHM-secreted	0.00840633	-0.539011	0.007	0.013	1	3	male_Vs_female
DUSP2	0.00867571	0.0149936	0.285	0.322	1	3	male_Vs_female
HLA.DQB1	0.00912751	-0.256406	0.059	0.075	1	3	male_Vs_female
RORC	0.00940455	0.745262	0.019	0.01	1	3	male_Vs_female
GLUL	0.00960258	-0.261326	0.101	0.121	1	3	male_Vs_female
TCL1A	0.00972449	-0.839539	0.001	0.004	1	3	male_Vs_female
DOCK8	0.00990489	-0.284058	0.1	0.121	1	3	male_Vs_female
STAT3	0.010331	-0.367212	0.072	0.09	1	3	male_Vs_female
RORA	0.0112607	-0.270382	0.058	0.073	1	3	male_Vs_female
CD27	0.0115132	-0.121671	0.404	0.437	1	3	male_Vs_female
JUN	0.0121147	-0.190566	0.162	0.187	1	3	male_Vs_female
SYNE1	0.0123566	-0.3033	0.116	0.136	1	3	male_Vs_female
SLC11A1	0.013673	0.859132	0.01	0.004	1	3	male_Vs_female
CTLA4	0.0144909	-0.415952	0.075	0.092	1	3	male_Vs_female
KDELR1	0.0147763	-0.503943	0.031	0.043	1	3	male_Vs_female
ITGB2	0.0150301	-0.0834556	0.609	0.636	1	3	male_Vs_female
KLRG1	0.0153174	0.331931	0.06	0.046	1	3	male_Vs_female
PRDM1	0.0155188	-0.255962	0.111	0.131	1	3	male_Vs_female
S100A9	0.0179116	-0.00725364	0.309	0.278	1	3	male_Vs_female
TC2N	0.0197787	-0.35512	0.038	0.05	1	3	male_Vs_female
CD74	0.021689	-0.0456534	0.611	0.635	1	3	male_Vs_female
IRF4	0.0228401	-0.779198	0.014	0.021	1	3	male_Vs_female
TSPAN14	0.0253656	-0.271948	0.057	0.071	1	3	male_Vs_female
IFITM1	0.0263201	-0.32232	0.051	0.064	1	3	male_Vs_female
IL13	0.0269866	-10.4108	0	0.001	1	3	male_Vs_female
MKI67	0.0269866	-12.1864	0	0.001	1	3	male_Vs_female
LILRB1	0.0270684	0.171834	0.03	0.02	1	3	male_Vs_female
TGFBI	0.0278848	0.216263	0.026	0.018	1	3	male_Vs_female
VCAN	0.0278864	-0.168609	0.024	0.033	1	3	male_Vs_female
JCHAIN	0.0298997	-0.804849	0.002	0.005	1	3	male_Vs_female
S1PR5	0.0336071	1.06089	0.012	0.006	1	3	male_Vs_female
TTC38	0.0345015	-0.585223	0.008	0.014	1	3	male_Vs_female
VNN2	0.0346581	-0.287632	0.033	0.043	1	3	male_Vs_female
CD1C	0.0368496	-1.53969	0.001	0.002	1	3	male_Vs_female
FOXP1	0.03907	-0.410313	0.026	0.035	1	3	male_Vs_female
FCN1	0.0416176	-0.0541876	0.089	0.104	1	3	male_Vs_female
EBF1	0.0427596	-1.39674	0	0.001	1	3	male_Vs_female
B3GAT1	0.0445458	2.36589	0.003	0	1	3	male_Vs_female
TRAC	0.045411	-0.112877	0.894	0.883	1	3	male_Vs_female
LIPA	0.0465955	-0.156348	0.152	0.171	1	3	male_Vs_female
CD22	0.0471192	-0.664677	0.003	0.007	1	3	male_Vs_female
TIAF1	0.0475143	-0.243531	0.115	0.131	1	3	male_Vs_female
HAVCR2	0.04763	-0.622015	0.005	0.009	1	3	male_Vs_female
TNFRSF4	0.0488745	-0.354077	0.019	0.026	1	3	male_Vs_female
CD96	0.052834	-0.600714	0.009	0.014	1	3	male_Vs_female
MXD1	0.0557097	0.574028	0.012	0.007	1	3	male_Vs_female
SELPLG	0.0578186	-0.0902352	0.404	0.427	1	3	male_Vs_female
SOD2	0.0600901	-0.416498	0.027	0.036	1	3	male_Vs_female
CLC	0.0620387	-1.1243	0.001	0.003	1	3	male_Vs_female
LCK	0.0626624	-0.0940546	0.599	0.611	1	3	male_Vs_female
GZMB	0.0649741	0.577808	0.016	0.01	1	3	male_Vs_female
IFNGR1	0.0666419	-0.256734	0.058	0.069	1	3	male_Vs_female
TNFSF10	0.0719768	-0.147658	0.117	0.132	1	3	male_Vs_female
CCND2	0.0728097	-0.303843	0.069	0.081	1	3	male_Vs_female
APOBEC3G	0.0730242	0.191417	0.123	0.108	1	3	male_Vs_female
CTSA	0.0754096	-0.0710625	0.172	0.19	1	3	male_Vs_female
TMEM97	0.0767272	-1.15087	0.003	0.006	1	3	male_Vs_female
LAIR2	0.0811071	0.600167	0.019	0.013	1	3	male_Vs_female
CX3CR1	0.0811372	0.67066	0.007	0.004	1	3	male_Vs_female
IFNG	0.0836734	-0.839194	0.015	0.02	1	3	male_Vs_female
TLR9	0.0899436	2.46236	0.002	0	1	3	male_Vs_female
GZMA	0.0900109	0.117326	0.176	0.159	1	3	male_Vs_female
SLC25A37	0.0906619	0.38959	0.019	0.013	1	3	male_Vs_female
CD83	0.0917779	-0.315919	0.02	0.027	1	3	male_Vs_female
ITGAM	0.0949682	0.399947	0.024	0.018	1	3	male_Vs_female
FYN	0.0955324	-0.0909921	0.452	0.468	1	3	male_Vs_female
CD63	0.10015	-0.0982949	0.233	0.251	1	3	male_Vs_female
C10orf54	0.100339	-0.0297618	0.34	0.365	1	3	male_Vs_female
CXCL2	0.100998	-1.3057	0.001	0.002	1	3	male_Vs_female
KIT	0.100998	-1.70028	0.001	0.002	1	3	male_Vs_female
LAT	0.102994	0.107063	0.44	0.426	1	3	male_Vs_female
IGKC	0.103739	-0.440329	0.025	0.032	1	3	male_Vs_female
FTH1	0.104999	-0.141547	0.065	0.075	1	3	male_Vs_female
CNOT2	0.110118	-0.163615	0.106	0.118	1	3	male_Vs_female
MZB1	0.112344	-0.714731	0.003	0.006	1	3	male_Vs_female
IL3RA	0.117202	1.91391	0.001	0	1	3	male_Vs_female
SLC35G2	0.117202	8.681	0.001	0	1	3	male_Vs_female
C1QB	0.117202	1.74774	0.001	0	1	3	male_Vs_female
LAMP3	0.118291	1.25884	0.008	0.005	1	3	male_Vs_female
BIN2	0.119063	-0.10215	0.433	0.45	1	3	male_Vs_female
FOXP3	0.11968	0.356036	0.023	0.017	1	3	male_Vs_female
STAT1	0.121162	0.464439	0.029	0.023	1	3	male_Vs_female
APLP2	0.131746	-0.1417	0.059	0.068	1	3	male_Vs_female
PTPRC	0.136018	-0.118001	0.519	0.528	1	3	male_Vs_female
CCR4	0.136315	1.2881	0.003	0.001	1	3	male_Vs_female
GNAI2	0.137814	0.175821	0.212	0.197	1	3	male_Vs_female
LTA	0.140958	-0.190573	0.032	0.039	1	3	male_Vs_female
PDCD1	0.145053	2.02849	0.002	0	1	3	male_Vs_female
IL23R	0.150626	-0.162525	0.115	0.127	1	3	male_Vs_female
IGHG3-secreted	0.150734	-2.10433	0	0.001	1	3	male_Vs_female
EGR3	0.150784	-1.99291	0	0.001	1	3	male_Vs_female
MITF	0.150784	-2.01676	0	0.001	1	3	male_Vs_female
ACSL1	0.154634	0.240162	0.017	0.013	1	3	male_Vs_female
CXCL16	0.158089	0.232957	0.012	0.008	1	3	male_Vs_female
IL1B	0.161793	-0.384089	0.002	0.004	1	3	male_Vs_female
CD79B	0.166006	-0.304045	0.042	0.05	1	3	male_Vs_female
TOP2A	0.17309	-1.11184	0.001	0.003	1	3	male_Vs_female
KCNE3	0.181734	0.389176	0.004	0.002	1	3	male_Vs_female
FCER1A	0.183925	-0.47506	0.003	0.006	1	3	male_Vs_female
CCR10	0.184863	1.86555	0.002	0	1	3	male_Vs_female
CMTM2	0.184863	1.40729	0.002	0	1	3	male_Vs_female
RPN2	0.186897	-0.0258205	0.222	0.238	1	3	male_Vs_female
GAB2	0.187823	-0.723891	0.004	0.006	1	3	male_Vs_female
SH3BGRL2	0.191004	-0.771426	0.001	0.002	1	3	male_Vs_female
PDIA6	0.191273	0.123671	0.097	0.087	1	3	male_Vs_female
TNFSF14	0.192307	0.902876	0.004	0.002	1	3	male_Vs_female
NAMPT	0.194432	-0.165325	0.029	0.035	1	3	male_Vs_female
FASLG	0.200926	4.4055	0.001	0	1	3	male_Vs_female
PAX5	0.200926	1.46744	0.001	0	1	3	male_Vs_female
SH2D1B	0.200926	1.45136	0.001	0	1	3	male_Vs_female
PIK3AP1	0.202896	-0.197457	0.01	0.014	1	3	male_Vs_female
CCL20	0.203324	1.12299	0.003	0.001	1	3	male_Vs_female
CLEC4E	0.209652	0.208133	0.007	0.005	1	3	male_Vs_female
CD163	0.210437	0.139665	0.008	0.005	1	3	male_Vs_female
KLRF1	0.211872	0.360499	0.013	0.009	1	3	male_Vs_female
LYN	0.213638	-0.0977921	0.017	0.022	1	3	male_Vs_female
CXCR5	0.215384	-0.257683	0.025	0.03	1	3	male_Vs_female
CD160	0.229984	-0.109783	0.001	0.002	1	3	male_Vs_female
F5	0.23444	-0.40303	0.006	0.008	1	3	male_Vs_female
BCL2A1	0.237252	-0.126828	0.086	0.094	1	3	male_Vs_female
CD244	0.237379	0.377457	0.008	0.006	1	3	male_Vs_female
TCF7	0.23759	0.0221043	0.214	0.228	1	3	male_Vs_female
FUT4	0.23849	0.728096	0.005	0.003	1	3	male_Vs_female
YBX3	0.240692	0.180726	0.012	0.009	1	3	male_Vs_female
NLRP3	0.245136	-0.193654	0.009	0.012	1	3	male_Vs_female
CR2	0.247584	1.14921	0.003	0.001	1	3	male_Vs_female
LILRB4	0.247672	0.537042	0.003	0.001	1	3	male_Vs_female
GIMAP2	0.25522	-0.0977302	0.262	0.274	1	3	male_Vs_female
BLNK	0.257377	-0.990388	0.001	0.001	1	3	male_Vs_female
IL1R2	0.268097	2.02523	0.001	0	1	3	male_Vs_female
ALAS2	0.268097	3.12581	0.001	0	1	3	male_Vs_female
IKZF2	0.268909	-0.757743	0.002	0.003	1	3	male_Vs_female
FAS	0.275532	-0.148366	0.052	0.058	1	3	male_Vs_female
CCR5	0.275853	0.321432	0.007	0.005	1	3	male_Vs_female
CD86	0.277645	0.221906	0.005	0.003	1	3	male_Vs_female
MGST1	0.278012	0.25366	0.006	0.004	1	3	male_Vs_female
SPON2	0.278363	1.01056	0.002	0.001	1	3	male_Vs_female
KLRC4.KLRK1	0.283869	0.159595	0.013	0.01	1	3	male_Vs_female
CD300A	0.286144	0.204964	0.09	0.082	1	3	male_Vs_female
PDIA4	0.291762	0.192214	0.071	0.064	1	3	male_Vs_female
ZAP70	0.298073	-0.106598	0.123	0.132	1	3	male_Vs_female
TLR8	0.300936	0.461389	0.003	0.001	1	3	male_Vs_female
CD300C	0.301039	0.409358	0.003	0.001	1	3	male_Vs_female
EOMES	0.301039	0.91907	0.003	0.001	1	3	male_Vs_female
TNFRSF8	0.303064	0.985431	0.001	0	1	3	male_Vs_female
TGFB1	0.305365	-0.345863	0.015	0.018	1	3	male_Vs_female
TGFB3	0.309851	0.349264	0.007	0.005	1	3	male_Vs_female
CD8A	0.309986	0.121911	0.017	0.014	1	3	male_Vs_female
NR4A1	0.315801	-0.265146	0.01	0.012	1	3	male_Vs_female
TBX21	0.317361	-0.178858	0.046	0.051	1	3	male_Vs_female
FCER1G	0.322777	0.0188046	0.049	0.043	1	3	male_Vs_female
MNDA	0.327923	0.115913	0.012	0.009	1	3	male_Vs_female
DUSP4	0.332508	-0.726287	0.009	0.011	1	3	male_Vs_female
KLRC3	0.333666	-0.96885	0.001	0.002	1	3	male_Vs_female
LAP3	0.335105	0.106974	0.077	0.07	1	3	male_Vs_female
LY86	0.335783	-0.141817	0.009	0.011	1	3	male_Vs_female
CASP5	0.339397	-0.064183	0.24	0.251	1	3	male_Vs_female
CTSW	0.340533	0.100815	0.181	0.172	1	3	male_Vs_female
GCA	0.347527	-0.186806	0.016	0.019	1	3	male_Vs_female
S100A12	0.349532	-0.0180675	0.037	0.042	1	3	male_Vs_female
TRBV3.1	0.352823	-0.0776855	0.008	0.01	1	3	male_Vs_female
IGHG1-secreted	0.35509	-1.1902	0.002	0.003	1	3	male_Vs_female
F13A1	0.357932	-0.561126	0.003	0.004	1	3	male_Vs_female
AURKB	0.35911	-0.406686	0.003	0.004	1	3	male_Vs_female
TNFRSF25	0.36239	0.245028	0.115	0.109	1	3	male_Vs_female
IL15RA	0.363336	0.172631	0.024	0.021	1	3	male_Vs_female
NINJ2	0.366612	0.246042	0.029	0.026	1	3	male_Vs_female
KLRD1	0.373259	0.757413	0.003	0.002	1	3	male_Vs_female
MCTP2	0.375288	0.563468	0.004	0.003	1	3	male_Vs_female
FCGR3A	0.378993	0.0473395	0.029	0.025	1	3	male_Vs_female
RUNX3	0.383182	-0.0693149	0.249	0.258	1	3	male_Vs_female
ANXA5	0.385603	0.0351194	0.185	0.176	1	3	male_Vs_female
BTLA	0.402884	0.327063	0.013	0.01	1	3	male_Vs_female
ITGAX	0.409781	0.0583556	0.027	0.024	1	3	male_Vs_female
CD8B	0.410963	-0.20695	0.005	0.006	1	3	male_Vs_female
CD24	0.419726	-0.668349	0.001	0.001	1	3	male_Vs_female
RNASE6	0.421155	0.0951189	0.01	0.008	1	3	male_Vs_female
IL18	0.428108	0.467857	0.002	0.001	1	3	male_Vs_female
KLRC1	0.428108	0.50753	0.002	0.001	1	3	male_Vs_female
PLIN2	0.433468	0.23947	0.034	0.03	1	3	male_Vs_female
ASAH1	0.434195	-0.0999089	0.073	0.079	1	3	male_Vs_female
CD2	0.437577	0.0162425	0.606	0.592	1	3	male_Vs_female
TTYH3	0.440819	0.867619	0.002	0.001	1	3	male_Vs_female
S100A8	0.443651	-0.569159	0.001	0.002	1	3	male_Vs_female
ZBTB16	0.443661	0.57545	0.003	0.002	1	3	male_Vs_female
ENTPD1	0.451946	-0.300871	0.002	0.003	1	3	male_Vs_female
QPCT	0.451946	-0.270189	0.002	0.003	1	3	male_Vs_female
KLRC4	0.452862	-0.557256	0.002	0.002	1	3	male_Vs_female
VSIG4	0.504902	0.495832	0.001	0	1	3	male_Vs_female
LAG3	0.505947	0.262054	0.013	0.011	1	3	male_Vs_female
STAT5A	0.510717	-0.13433	0.102	0.107	1	3	male_Vs_female
LGALS3	0.511938	-0.0288041	0.07	0.065	1	3	male_Vs_female
IL7R	0.513659	0.113031	0.698	0.714	1	3	male_Vs_female
CD79A	0.514523	-0.106842	0.008	0.009	1	3	male_Vs_female
CAMKK2	0.514715	-0.0361294	0.019	0.017	1	3	male_Vs_female
LRP1	0.515453	0.152584	0.003	0.002	1	3	male_Vs_female
IER3	0.516147	-0.0985107	0.01	0.011	1	3	male_Vs_female
IKZF3	0.518925	-0.105876	0.065	0.069	1	3	male_Vs_female
TLR2	0.527904	0.130464	0.015	0.013	1	3	male_Vs_female
IGHG2-secreted	0.54158	-0.440063	0.003	0.004	1	3	male_Vs_female
ATF6B	0.544568	0.350355	0.005	0.004	1	3	male_Vs_female
CD33	0.551772	-0.103362	0.005	0.006	1	3	male_Vs_female
IRF8	0.560184	-0.1328	0.017	0.019	1	3	male_Vs_female
LGALS9	0.560234	0.150088	0.091	0.087	1	3	male_Vs_female
CD200	0.568574	-0.19929	0.002	0.003	1	3	male_Vs_female
KLRK1	0.568574	-0.107543	0.01	0.011	1	3	male_Vs_female
FBP1	0.575264	0.174301	0.013	0.011	1	3	male_Vs_female
RGS1	0.577637	0.0291065	0.176	0.171	1	3	male_Vs_female
CHI3L2	0.582629	0.374538	0.02	0.018	1	3	male_Vs_female
MCM2	0.583778	-0.100275	0.009	0.011	1	3	male_Vs_female
MMP25	0.584253	-0.262616	0.004	0.005	1	3	male_Vs_female
CCL3	0.586252	0.172666	0.004	0.005	1	3	male_Vs_female
ITGA2B	0.588498	-0.654954	0.001	0.001	1	3	male_Vs_female
TNFRSF13C	0.588498	-0.675657	0.001	0.001	1	3	male_Vs_female
LAT2	0.594824	0.097911	0.008	0.007	1	3	male_Vs_female
G0S2	0.597262	-0.0943591	0.001	0.001	1	3	male_Vs_female
RASGEF1B	0.609049	0.0126559	0.006	0.007	1	3	male_Vs_female
SAMD3	0.613185	0.115336	0.111	0.107	1	3	male_Vs_female
CLEC4D	0.617621	0.244835	0.003	0.002	1	3	male_Vs_female
C3AR1	0.617674	0.29098	0.006	0.005	1	3	male_Vs_female
CD72	0.62079	-0.266209	0.003	0.004	1	3	male_Vs_female
IL12RB1	0.622261	-0.20981	0.047	0.049	1	3	male_Vs_female
CD38	0.627204	-0.142835	0.005	0.006	1	3	male_Vs_female
KIR2DL1	0.636644	0.366021	0.002	0.001	1	3	male_Vs_female
TNFSF13B	0.640756	0.128669	0.026	0.028	1	3	male_Vs_female
AIM2	0.65311	0.504176	0.001	0.001	1	3	male_Vs_female
TSPAN32	0.653267	-0.0788168	0.078	0.081	1	3	male_Vs_female
VMO1	0.656782	0.449561	0.001	0	1	3	male_Vs_female
FPR1	0.658228	0.0939533	0.012	0.01	1	3	male_Vs_female
CLEC10A	0.66728	-0.395519	0.004	0.005	1	3	male_Vs_female
ADA	0.670369	0.113174	0.119	0.116	1	3	male_Vs_female
PTTG2	0.67614	-0.14617	0.01	0.011	1	3	male_Vs_female
TNFSF13	0.686014	0.0158274	0.021	0.019	1	3	male_Vs_female
RAB27B	0.69057	-0.218191	0.004	0.005	1	3	male_Vs_female
SPN	0.693566	0.167632	0.029	0.027	1	3	male_Vs_female
CD40	0.699336	0.272045	0.007	0.006	1	3	male_Vs_female
C5AR1	0.702542	-0.0371784	0.021	0.023	1	3	male_Vs_female
PSEN1	0.707787	-0.202701	0.019	0.02	1	3	male_Vs_female
NAIP	0.710274	0.383816	0.008	0.007	1	3	male_Vs_female
MCM4	0.710765	-0.0910178	0.007	0.008	1	3	male_Vs_female
CD36	0.711636	0.0575636	0.008	0.007	1	3	male_Vs_female
CD247	0.715557	-0.0157131	0.164	0.168	1	3	male_Vs_female
MS4A1	0.717447	-0.070587	0.017	0.016	1	3	male_Vs_female
TIGIT	0.735063	0.0486444	0.028	0.027	1	3	male_Vs_female
CCR6	0.744831	0.134875	0.03	0.028	1	3	male_Vs_female
CTSD	0.760394	-0.00536163	0.072	0.074	1	3	male_Vs_female
SCPEP1	0.763756	-0.00279103	0.032	0.033	1	3	male_Vs_female
CCR9	0.772122	-0.190627	0.003	0.003	1	3	male_Vs_female
AQP9	0.772469	-0.0198476	0.003	0.003	1	3	male_Vs_female
CD14	0.775775	0.029494	0.034	0.032	1	3	male_Vs_female
ACKR3	0.780578	-0.151258	0.004	0.005	1	3	male_Vs_female
IL12RB2	0.780578	-0.152187	0.004	0.005	1	3	male_Vs_female
ICAM1	0.781834	-0.119654	0.012	0.013	1	3	male_Vs_female
IL12A	0.794931	0.192217	0.003	0.002	1	3	male_Vs_female
NCF1C	0.802198	0.269656	0.001	0.001	1	3	male_Vs_female
VPREB3	0.802198	0.158354	0.001	0.001	1	3	male_Vs_female
HLA.DRA	0.803542	-0.0102881	0.088	0.09	1	3	male_Vs_female
IL2RA	0.803877	-0.0974931	0.026	0.025	1	3	male_Vs_female
POU2AF1	0.805635	-0.138492	0.003	0.003	1	3	male_Vs_female
CXCL8	0.806851	0.0409643	0.007	0.007	1	3	male_Vs_female
TRAT1	0.808679	-0.0567388	0.155	0.152	1	3	male_Vs_female
CMKLR1	0.815929	-0.259377	0.001	0.001	1	3	male_Vs_female
IL2RB	0.837656	0.00230017	0.159	0.158	1	3	male_Vs_female
RNASE2	0.840787	0.0662594	0.002	0.002	1	3	male_Vs_female
THBS1	0.841815	-0.0249968	0.009	0.009	1	3	male_Vs_female
VPS28	0.842224	-0.0992124	0.235	0.236	1	3	male_Vs_female
VEGFA	0.844343	0.0400519	0.002	0.002	1	3	male_Vs_female
ITGAE	0.847686	-0.0181424	0.111	0.109	1	3	male_Vs_female
NCR3	0.858753	0.00263351	0.027	0.027	1	3	male_Vs_female
XPO6	0.859437	0.0317645	0.133	0.135	1	3	male_Vs_female
BPI	0.859502	0.217908	0.001	0	1	3	male_Vs_female
CCR1	0.859502	0.148847	0.001	0	1	3	male_Vs_female
CXCL1	0.859502	0.263016	0.001	0	1	3	male_Vs_female
PTGDR2	0.859502	0.252192	0.001	0	1	3	male_Vs_female
CD70	0.861587	-0.0967905	0.006	0.006	1	3	male_Vs_female
SYNE2	0.864358	-0.132191	0.126	0.123	1	3	male_Vs_female
CXCL5	0.867848	-0.116221	0.01	0.011	1	3	male_Vs_female
CSF3R	0.885521	-0.00228379	0.02	0.019	1	3	male_Vs_female
TNF	0.897894	0.070668	0.064	0.064	1	3	male_Vs_female
B3GALT2	0.898435	0.124479	0.002	0.001	1	3	male_Vs_female
C1QA	0.898435	0.0687502	0.002	0.001	1	3	male_Vs_female
NCF1	0.898435	0.114872	0.002	0.001	1	3	male_Vs_female
TRDC	0.902438	-0.696747	0.014	0.014	1	3	male_Vs_female
CXCR6	0.908285	-0.335437	0.003	0.002	1	3	male_Vs_female
SIGLEC10	0.91207	-0.0885586	0.004	0.004	1	3	male_Vs_female
IL15	0.919947	-0.0151613	0.015	0.014	1	3	male_Vs_female
TREM1	0.922222	-0.220496	0.003	0.003	1	3	male_Vs_female
FCGR2A	0.928825	0.0727716	0.011	0.01	1	3	male_Vs_female
HLA.DMA	0.929942	-0.0261887	0.055	0.054	1	3	male_Vs_female
IL1RN	0.945035	-0.547207	0.001	0.001	1	3	male_Vs_female
CD9	0.945569	-0.0510683	0.001	0.001	1	3	male_Vs_female
FCER2	0.970578	0.0199985	0.002	0.002	1	3	male_Vs_female
SNCA	0.970578	0.0256441	0.002	0.002	1	3	male_Vs_female
IL2	0.971885	0.165399	0.002	0.002	1	3	male_Vs_female
CXCR3	0.972469	-0.0565135	0.071	0.071	1	3	male_Vs_female
CD274	0.986479	0.177195	0.01	0.01	1	3	male_Vs_female
SLC7A7	0.990674	-0.00135466	0.008	0.008	1	3	male_Vs_female
EGR1	0.995295	-0.156317	0.026	0.026	1	3	male_Vs_female
IGHD-membrane	0.998782	-0.000347178	0.004	0.004	1	3	male_Vs_female

## Sheet: 4
	p_val	avg_log2FC	pct.1	pct.2	p_val_adj	Cluster	Type
TCF7	8.77e-24	0.947135	0.257	0.144	4.27e-21	4	High_CVD_Vs_Low_CVD
HLA.B	5.59e-20	0.198978	1	0.995	2.72e-17	4	High_CVD_Vs_Low_CVD
LTB	1.7e-13	0.569847	0.242	0.157	8.3e-11	4	High_CVD_Vs_Low_CVD
GNAI2	1.71e-10	0.616463	0.25	0.177	8.33e-08	4	High_CVD_Vs_Low_CVD
SELL	8.24e-10	0.373538	0.537	0.459	4.01e-07	4	High_CVD_Vs_Low_CVD
JUNB	1.78e-09	0.412722	0.542	0.457	8.68e-07	4	High_CVD_Vs_Low_CVD
CD48	1.87e-09	0.187962	0.943	0.925	9.08e-07	4	High_CVD_Vs_Low_CVD
PIK3IP1	3.15e-09	0.248363	0.678	0.608	1.53e-06	4	High_CVD_Vs_Low_CVD
CD3E	9.23e-08	0.194813	0.859	0.833	4.5e-05	4	High_CVD_Vs_Low_CVD
CCL5	1.03e-07	-0.934408	0.11	0.161	5.01e-05	4	High_CVD_Vs_Low_CVD
IL4R	1.37e-07	0.49107	0.247	0.184	6.65e-05	4	High_CVD_Vs_Low_CVD
IFITM3	1.55e-07	0.326933	0.39	0.32	7.54e-05	4	High_CVD_Vs_Low_CVD
CD7	1.98e-07	0.616993	0.171	0.12	9.63e-05	4	High_CVD_Vs_Low_CVD
KLRB1	2.02e-07	-0.520542	0.211	0.274	9.83e-05	4	High_CVD_Vs_Low_CVD
S100A9	1.76e-06	-0.0495231	0.278	0.341	0.000856121	4	High_CVD_Vs_Low_CVD
ZAP70	2.41e-06	0.634657	0.147	0.103	0.00117201	4	High_CVD_Vs_Low_CVD
R3HDM4	5.02e-06	0.492035	0.213	0.162	0.00244502	4	High_CVD_Vs_Low_CVD
TNFRSF25	6.02e-06	0.662968	0.138	0.097	0.00293067	4	High_CVD_Vs_Low_CVD
IFITM2	7.64e-06	0.235938	0.594	0.543	0.00372056	4	High_CVD_Vs_Low_CVD
CD69	1.24e-05	0.185693	0.546	0.481	0.00604579	4	High_CVD_Vs_Low_CVD
GZMH	3.91e-05	-0.974886	0.024	0.046	0.0190485	4	High_CVD_Vs_Low_CVD
CD37	6.19e-05	0.118009	0.681	0.629	0.0301442	4	High_CVD_Vs_Low_CVD
LEF1	6.34e-05	0.217987	0.43	0.376	0.0308968	4	High_CVD_Vs_Low_CVD
XPO6	7.74e-05	0.433087	0.149	0.111	0.0376999	4	High_CVD_Vs_Low_CVD
LGALS9	8.58e-05	0.340726	0.112	0.078	0.0417619	4	High_CVD_Vs_Low_CVD
ZNF683	0.000108134	-1.63862	0.004	0.015	0.0526614	4	High_CVD_Vs_Low_CVD
IGBP1	0.000108579	0.446992	0.185	0.145	0.0528778	4	High_CVD_Vs_Low_CVD
GIMAP5	0.000112731	0.379126	0.242	0.197	0.0548999	4	High_CVD_Vs_Low_CVD
CD27	0.000135782	0.29908	0.374	0.327	0.0661258	4	High_CVD_Vs_Low_CVD
TRAT1	0.000152702	0.47032	0.194	0.154	0.0743661	4	High_CVD_Vs_Low_CVD
SDCBP	0.000157948	0.340095	0.147	0.11	0.0769206	4	High_CVD_Vs_Low_CVD
FOSB	0.000224342	0.262927	0.46	0.415	0.109255	4	High_CVD_Vs_Low_CVD
CD3D	0.000351085	0.143055	0.853	0.844	0.170979	4	High_CVD_Vs_Low_CVD
DUSP2	0.000756852	-0.442009	0.171	0.209	0.368587	4	High_CVD_Vs_Low_CVD
NKG7	0.000766304	-0.687597	0.091	0.12	0.37319	4	High_CVD_Vs_Low_CVD
GZMA	0.000819406	-0.386546	0.072	0.1	0.399051	4	High_CVD_Vs_Low_CVD
RGS1	0.000855748	0.638986	0.137	0.107	0.416749	4	High_CVD_Vs_Low_CVD
CX3CR1	0.00139139	-1.02925	0.005	0.014	0.677605	4	High_CVD_Vs_Low_CVD
TRGC2	0.00139908	-0.662747	0.072	0.097	0.681354	4	High_CVD_Vs_Low_CVD
HLA.DRA	0.00142287	-0.078501	0.071	0.097	0.692939	4	High_CVD_Vs_Low_CVD
MYC	0.00149504	0.340101	0.235	0.198	0.728082	4	High_CVD_Vs_Low_CVD
IL18RAP	0.00167177	-1.08104	0.011	0.023	0.814154	4	High_CVD_Vs_Low_CVD
FOXP1	0.00174719	0.771369	0.04	0.024	0.850882	4	High_CVD_Vs_Low_CVD
TRBC2	0.00372863	0.0995683	0.903	0.884	1	4	High_CVD_Vs_Low_CVD
CD300A	0.00378332	-0.441248	0.056	0.077	1	4	High_CVD_Vs_Low_CVD
S1PR5	0.00447021	-0.714964	0.006	0.015	1	4	High_CVD_Vs_Low_CVD
CNOT2	0.00450827	0.347704	0.128	0.102	1	4	High_CVD_Vs_Low_CVD
SLC2A3	0.00546317	0.266436	0.19	0.16	1	4	High_CVD_Vs_Low_CVD
CTSA	0.00664764	0.292687	0.244	0.213	1	4	High_CVD_Vs_Low_CVD
VCAN	0.0068472	-0.210494	0.023	0.036	1	4	High_CVD_Vs_Low_CVD
LGALS1	0.00689338	-0.24107	0.421	0.455	1	4	High_CVD_Vs_Low_CVD
LAT	0.00698511	0.18469	0.489	0.453	1	4	High_CVD_Vs_Low_CVD
GIMAP2	0.00713721	0.175367	0.298	0.263	1	4	High_CVD_Vs_Low_CVD
CD52	0.00785916	0.0647951	0.992	0.988	1	4	High_CVD_Vs_Low_CVD
LCK	0.00861773	0.189265	0.597	0.578	1	4	High_CVD_Vs_Low_CVD
TRAC	0.00879072	0.0259958	0.889	0.868	1	4	High_CVD_Vs_Low_CVD
CCL4	0.00974706	-0.809406	0.005	0.013	1	4	High_CVD_Vs_Low_CVD
GZMK	0.0112631	-0.435604	0.047	0.064	1	4	High_CVD_Vs_Low_CVD
GAPDH	0.011481	0.0691554	0.781	0.756	1	4	High_CVD_Vs_Low_CVD
STAT6	0.0123886	0.33892	0.106	0.085	1	4	High_CVD_Vs_Low_CVD
TBX21	0.0131411	-0.823209	0.017	0.028	1	4	High_CVD_Vs_Low_CVD
S100A12	0.0132019	-0.0693446	0.031	0.045	1	4	High_CVD_Vs_Low_CVD
SPON2	0.0149666	-3.73727	0	0.003	1	4	High_CVD_Vs_Low_CVD
STAT5A	0.0156609	0.286815	0.127	0.104	1	4	High_CVD_Vs_Low_CVD
CD4	0.0170508	0.176771	0.463	0.441	1	4	High_CVD_Vs_Low_CVD
VPS28	0.0199495	0.123257	0.273	0.243	1	4	High_CVD_Vs_Low_CVD
TRIB2	0.0210205	0.114942	0.302	0.27	1	4	High_CVD_Vs_Low_CVD
IGKC	0.0213737	-0.025388	0.036	0.024	1	4	High_CVD_Vs_Low_CVD
GAB2	0.0219098	0.950674	0.007	0.003	1	4	High_CVD_Vs_Low_CVD
GZMB	0.0222981	-0.392444	0.019	0.029	1	4	High_CVD_Vs_Low_CVD
SCPEP1	0.0247383	0.412995	0.047	0.035	1	4	High_CVD_Vs_Low_CVD
TXK	0.0265623	0.293403	0.092	0.074	1	4	High_CVD_Vs_Low_CVD
FAM65B	0.0299727	0.24031	0.278	0.252	1	4	High_CVD_Vs_Low_CVD
HOPX	0.0301411	-0.316204	0.088	0.106	1	4	High_CVD_Vs_Low_CVD
DUSP1	0.0308982	0.0963016	0.654	0.624	1	4	High_CVD_Vs_Low_CVD
CD6	0.03137	0.140324	0.615	0.597	1	4	High_CVD_Vs_Low_CVD
CXCR3	0.0322156	-0.513376	0.015	0.023	1	4	High_CVD_Vs_Low_CVD
IL7R	0.0335499	0.0581964	0.755	0.726	1	4	High_CVD_Vs_Low_CVD
CXCR4	0.0347144	0.0438542	0.739	0.708	1	4	High_CVD_Vs_Low_CVD
IL12RB2	0.0366184	-2.70107	0	0.003	1	4	High_CVD_Vs_Low_CVD
NCR3	0.0367951	-0.536317	0.03	0.041	1	4	High_CVD_Vs_Low_CVD
FGFBP2	0.0378784	-0.456222	0.03	0.041	1	4	High_CVD_Vs_Low_CVD
FCGR3A	0.0407524	0.126418	0.036	0.026	1	4	High_CVD_Vs_Low_CVD
CBLB	0.0408066	0.382085	0.037	0.027	1	4	High_CVD_Vs_Low_CVD
DOCK8	0.0432246	-0.151381	0.099	0.118	1	4	High_CVD_Vs_Low_CVD
BTG1	0.0432637	0.0303198	0.63	0.587	1	4	High_CVD_Vs_Low_CVD
FCER1G	0.0520592	-0.0717738	0.039	0.05	1	4	High_CVD_Vs_Low_CVD
NEAT1	0.0523243	0.250446	0.141	0.122	1	4	High_CVD_Vs_Low_CVD
SYNE1	0.053939	0.220196	0.128	0.11	1	4	High_CVD_Vs_Low_CVD
NT5E	0.0560838	-1.03792	0.008	0.013	1	4	High_CVD_Vs_Low_CVD
CCR2	0.0577015	-0.656837	0.01	0.017	1	4	High_CVD_Vs_Low_CVD
HMMR	0.0594874	9.85377	0.001	0	1	4	High_CVD_Vs_Low_CVD
LIF	0.0594874	10.0202	0.001	0	1	4	High_CVD_Vs_Low_CVD
SRGN	0.0617858	0.219821	0.096	0.081	1	4	High_CVD_Vs_Low_CVD
TNFSF14	0.0649627	-1.44244	0.002	0.005	1	4	High_CVD_Vs_Low_CVD
CCR7	0.0652178	0.117532	0.232	0.209	1	4	High_CVD_Vs_Low_CVD
LGALS3	0.0667195	-0.294219	0.076	0.09	1	4	High_CVD_Vs_Low_CVD
IGHA1-secreted	0.0673685	1.21499	0.007	0.003	1	4	High_CVD_Vs_Low_CVD
LYZ	0.068973	0.0376754	0.114	0.099	1	4	High_CVD_Vs_Low_CVD
NR4A1	0.0721505	-0.509804	0.01	0.017	1	4	High_CVD_Vs_Low_CVD
SPN	0.0721613	0.466288	0.036	0.027	1	4	High_CVD_Vs_Low_CVD
TSPAN32	0.0769364	0.358266	0.074	0.061	1	4	High_CVD_Vs_Low_CVD
IL12RB1	0.078493	0.292247	0.059	0.048	1	4	High_CVD_Vs_Low_CVD
F5	0.0797376	0.68759	0.013	0.008	1	4	High_CVD_Vs_Low_CVD
JCHAIN	0.0893214	1.15034	0.004	0.002	1	4	High_CVD_Vs_Low_CVD
MZB1	0.0894968	1.10627	0.004	0.002	1	4	High_CVD_Vs_Low_CVD
XBP1	0.101185	-0.162432	0.2	0.219	1	4	High_CVD_Vs_Low_CVD
IFNG	0.104488	-0.079094	0.006	0.011	1	4	High_CVD_Vs_Low_CVD
BLNK	0.111364	-2.39774	0	0.001	1	4	High_CVD_Vs_Low_CVD
CD38	0.111364	-2.90396	0	0.001	1	4	High_CVD_Vs_Low_CVD
IGHG3-secreted	0.111364	-2.35512	0	0.001	1	4	High_CVD_Vs_Low_CVD
SH2D1B	0.111364	-1.84216	0	0.001	1	4	High_CVD_Vs_Low_CVD
STAT1	0.111565	0.376238	0.03	0.022	1	4	High_CVD_Vs_Low_CVD
RUNX3	0.115503	-0.180628	0.24	0.258	1	4	High_CVD_Vs_Low_CVD
CLEC4E	0.116663	-0.278207	0.006	0.01	1	4	High_CVD_Vs_Low_CVD
CD244	0.117097	-0.603428	0.007	0.011	1	4	High_CVD_Vs_Low_CVD
RAB27B	0.117261	0.823266	0.008	0.005	1	4	High_CVD_Vs_Low_CVD
PLIN2	0.119339	0.469335	0.035	0.027	1	4	High_CVD_Vs_Low_CVD
CAMKK2	0.119706	0.405116	0.022	0.016	1	4	High_CVD_Vs_Low_CVD
LIPA	0.120188	0.257037	0.178	0.163	1	4	High_CVD_Vs_Low_CVD
PCNA	0.123895	0.258305	0.049	0.04	1	4	High_CVD_Vs_Low_CVD
IGHG1-secreted	0.124218	-0.4298	0.002	0.005	1	4	High_CVD_Vs_Low_CVD
CXCR6	0.12463	2.18547	0.002	0	1	4	High_CVD_Vs_Low_CVD
SLC7A7	0.132792	-0.201557	0.006	0.01	1	4	High_CVD_Vs_Low_CVD
RORA	0.134371	-0.253163	0.07	0.081	1	4	High_CVD_Vs_Low_CVD
TNFSF13B	0.137439	0.403627	0.027	0.02	1	4	High_CVD_Vs_Low_CVD
IL2RA	0.139745	-0.226087	0.035	0.044	1	4	High_CVD_Vs_Low_CVD
HLA.A	0.13984	0.0228272	0.993	0.992	1	4	High_CVD_Vs_Low_CVD
TLR2	0.143379	-0.3081	0.012	0.017	1	4	High_CVD_Vs_Low_CVD
IGHM-membrane	0.144415	0.106098	0.024	0.018	1	4	High_CVD_Vs_Low_CVD
CD163	0.145978	-0.245658	0.004	0.007	1	4	High_CVD_Vs_Low_CVD
TIAF1	0.146027	0.153385	0.128	0.114	1	4	High_CVD_Vs_Low_CVD
ASAH1	0.146207	0.180475	0.093	0.081	1	4	High_CVD_Vs_Low_CVD
TC2N	0.146594	0.327838	0.052	0.044	1	4	High_CVD_Vs_Low_CVD
IRF4	0.14697	-0.611866	0.008	0.012	1	4	High_CVD_Vs_Low_CVD
CD8A	0.150553	0.234509	0.018	0.013	1	4	High_CVD_Vs_Low_CVD
BIRC3	0.151952	0.146959	0.127	0.113	1	4	High_CVD_Vs_Low_CVD
CD300C	0.151971	-0.580198	0	0.002	1	4	High_CVD_Vs_Low_CVD
FYB	0.152795	0.13256	0.425	0.41	1	4	High_CVD_Vs_Low_CVD
CD63	0.155889	-0.0817094	0.272	0.29	1	4	High_CVD_Vs_Low_CVD
HAVCR2	0.165221	-0.633876	0.004	0.007	1	4	High_CVD_Vs_Low_CVD
BCL6	0.166905	-0.342777	0.007	0.011	1	4	High_CVD_Vs_Low_CVD
GLUL	0.167945	0.139321	0.187	0.173	1	4	High_CVD_Vs_Low_CVD
TNFRSF4	0.169905	0.401763	0.026	0.02	1	4	High_CVD_Vs_Low_CVD
NLRP3	0.170946	-0.593719	0.01	0.014	1	4	High_CVD_Vs_Low_CVD
SAMD3	0.171889	0.362922	0.074	0.065	1	4	High_CVD_Vs_Low_CVD
DUSP4	0.172823	-0.516025	0.012	0.017	1	4	High_CVD_Vs_Low_CVD
SNCA	0.17321	1.16844	0.002	0.001	1	4	High_CVD_Vs_Low_CVD
KLRD1	0.174495	-1.01043	0.002	0.005	1	4	High_CVD_Vs_Low_CVD
PTPRC	0.174517	0.0448878	0.517	0.497	1	4	High_CVD_Vs_Low_CVD
IL2RB	0.175784	-0.16811	0.108	0.12	1	4	High_CVD_Vs_Low_CVD
BIN2	0.176401	0.0890129	0.464	0.451	1	4	High_CVD_Vs_Low_CVD
CD96	0.176733	0.499802	0.009	0.006	1	4	High_CVD_Vs_Low_CVD
TNFSF10	0.178407	0.17038	0.163	0.149	1	4	High_CVD_Vs_Low_CVD
LAP3	0.179963	-0.211738	0.063	0.073	1	4	High_CVD_Vs_Low_CVD
HLA.DPA1	0.180575	-0.119024	0.134	0.147	1	4	High_CVD_Vs_Low_CVD
CCR6	0.181167	-0.500502	0.03	0.037	1	4	High_CVD_Vs_Low_CVD
SLC11A1	0.184527	0.638709	0.011	0.007	1	4	High_CVD_Vs_Low_CVD
B3GAT1	0.187116	-0.954035	0.003	0.006	1	4	High_CVD_Vs_Low_CVD
PIK3AP1	0.189424	0.233059	0.013	0.009	1	4	High_CVD_Vs_Low_CVD
SLC25A37	0.190939	0.385662	0.015	0.01	1	4	High_CVD_Vs_Low_CVD
LAMP3	0.191373	0.891432	0.005	0.003	1	4	High_CVD_Vs_Low_CVD
CST7	0.192255	-0.246034	0.103	0.114	1	4	High_CVD_Vs_Low_CVD
CD1B	0.193703	-5.68498	0	0.001	1	4	High_CVD_Vs_Low_CVD
IL13	0.193703	-10.1114	0	0.001	1	4	High_CVD_Vs_Low_CVD
PAX5	0.193703	-1.46158	0	0.001	1	4	High_CVD_Vs_Low_CVD
TCF4	0.193703	-6.04446	0	0.001	1	4	High_CVD_Vs_Low_CVD
GNLY	0.201201	0.330617	0.062	0.072	1	4	High_CVD_Vs_Low_CVD
CASP5	0.203966	0.108342	0.264	0.25	1	4	High_CVD_Vs_Low_CVD
DPP4	0.208406	0.121645	0.091	0.081	1	4	High_CVD_Vs_Low_CVD
FYN	0.2107	0.149684	0.398	0.386	1	4	High_CVD_Vs_Low_CVD
C10orf54	0.214981	0.0990674	0.364	0.348	1	4	High_CVD_Vs_Low_CVD
IGHG2-secreted	0.219725	-0.0537229	0.004	0.006	1	4	High_CVD_Vs_Low_CVD
PASK	0.224689	0.0220827	0.158	0.145	1	4	High_CVD_Vs_Low_CVD
HLA.DQB1	0.230378	-0.179287	0.079	0.089	1	4	High_CVD_Vs_Low_CVD
CD160	0.237525	-0.968066	0.001	0.002	1	4	High_CVD_Vs_Low_CVD
IGHM-secreted	0.237643	0.318653	0.009	0.006	1	4	High_CVD_Vs_Low_CVD
PELI1	0.237979	0.196213	0.065	0.057	1	4	High_CVD_Vs_Low_CVD
CMTM2	0.240978	1.29	0.001	0	1	4	High_CVD_Vs_Low_CVD
KIT	0.240978	1.82018	0.001	0	1	4	High_CVD_Vs_Low_CVD
FOSL1	0.246884	-1.59076	0	0.002	1	4	High_CVD_Vs_Low_CVD
CTSW	0.252694	0.0897441	0.15	0.139	1	4	High_CVD_Vs_Low_CVD
SYNE2	0.255935	-0.0957071	0.099	0.11	1	4	High_CVD_Vs_Low_CVD
CTSD	0.258344	0.164321	0.069	0.061	1	4	High_CVD_Vs_Low_CVD
KLF2	0.261267	0.0589856	0.7	0.693	1	4	High_CVD_Vs_Low_CVD
LAMP1	0.265446	-0.0364659	0.334	0.351	1	4	High_CVD_Vs_Low_CVD
STAT3	0.27028	-0.154089	0.077	0.086	1	4	High_CVD_Vs_Low_CVD
ACSL1	0.278763	-0.290689	0.013	0.017	1	4	High_CVD_Vs_Low_CVD
CD36	0.285477	-0.227034	0.009	0.012	1	4	High_CVD_Vs_Low_CVD
CD72	0.288102	-0.542694	0.003	0.005	1	4	High_CVD_Vs_Low_CVD
CR2	0.288189	-1.00176	0.007	0.01	1	4	High_CVD_Vs_Low_CVD
CYTIP	0.288191	0.123159	0.318	0.305	1	4	High_CVD_Vs_Low_CVD
FCGR2A	0.297987	0.273716	0.013	0.01	1	4	High_CVD_Vs_Low_CVD
LYN	0.300828	0.161953	0.021	0.017	1	4	High_CVD_Vs_Low_CVD
CD79A	0.306873	0.163044	0.011	0.008	1	4	High_CVD_Vs_Low_CVD
CXCL5	0.307866	0.429348	0.011	0.008	1	4	High_CVD_Vs_Low_CVD
ITGAE	0.308284	-0.174523	0.103	0.112	1	4	High_CVD_Vs_Low_CVD
PTTG2	0.309282	-0.344524	0.011	0.014	1	4	High_CVD_Vs_Low_CVD
B3GALT2	0.315536	-1.29465	0.001	0.003	1	4	High_CVD_Vs_Low_CVD
SOD2	0.321845	0.331735	0.03	0.025	1	4	High_CVD_Vs_Low_CVD
CD74	0.322121	-0.014256	0.603	0.582	1	4	High_CVD_Vs_Low_CVD
CTLA4	0.336125	0.29068	0.062	0.055	1	4	High_CVD_Vs_Low_CVD
KLRG1	0.34042	-0.213304	0.044	0.05	1	4	High_CVD_Vs_Low_CVD
ITGAX	0.342165	-0.189423	0.022	0.027	1	4	High_CVD_Vs_Low_CVD
KIR2DL1	0.342656	0.798741	0.002	0.001	1	4	High_CVD_Vs_Low_CVD
C3AR1	0.344354	-0.463547	0.005	0.008	1	4	High_CVD_Vs_Low_CVD
ADA	0.344619	-0.0892463	0.108	0.117	1	4	High_CVD_Vs_Low_CVD
IRF8	0.345184	-0.173231	0.01	0.013	1	4	High_CVD_Vs_Low_CVD
ITGAM	0.346191	-0.111978	0.019	0.023	1	4	High_CVD_Vs_Low_CVD
IER3	0.355951	-0.352517	0.007	0.009	1	4	High_CVD_Vs_Low_CVD
IL18	0.360192	-0.581601	0.001	0.002	1	4	High_CVD_Vs_Low_CVD
SORL1	0.3628	0.0783994	0.205	0.194	1	4	High_CVD_Vs_Low_CVD
S100A10	0.367158	-0.017701	0.753	0.747	1	4	High_CVD_Vs_Low_CVD
TNFSF13	0.368723	-0.178887	0.02	0.024	1	4	High_CVD_Vs_Low_CVD
YBX3	0.369092	0.239275	0.03	0.025	1	4	High_CVD_Vs_Low_CVD
CD3G	0.3692	0.109722	0.079	0.072	1	4	High_CVD_Vs_Low_CVD
CD247	0.370063	0.141351	0.164	0.155	1	4	High_CVD_Vs_Low_CVD
STAT4	0.371708	0.0963854	0.108	0.101	1	4	High_CVD_Vs_Low_CVD
ACKR3	0.373641	-0.557882	0.004	0.005	1	4	High_CVD_Vs_Low_CVD
RPN2	0.373824	0.0980108	0.243	0.233	1	4	High_CVD_Vs_Low_CVD
MCTP2	0.374735	-0.440517	0.006	0.008	1	4	High_CVD_Vs_Low_CVD
CD14	0.375559	-0.0555526	0.034	0.039	1	4	High_CVD_Vs_Low_CVD
PXN	0.377025	0.098271	0.19	0.181	1	4	High_CVD_Vs_Low_CVD
BCL2	0.380639	0.154604	0.14	0.132	1	4	High_CVD_Vs_Low_CVD
TCL1A	0.382822	0.355224	0.003	0.002	1	4	High_CVD_Vs_Low_CVD
LAG3	0.384141	-0.571604	0.003	0.004	1	4	High_CVD_Vs_Low_CVD
TMEM97	0.384141	-0.624047	0.003	0.004	1	4	High_CVD_Vs_Low_CVD
CCR8	0.3858	-0.756449	0.002	0.003	1	4	High_CVD_Vs_Low_CVD
KLRC1	0.3858	-0.54104	0.002	0.003	1	4	High_CVD_Vs_Low_CVD
LILRB4	0.3858	-0.422708	0.002	0.003	1	4	High_CVD_Vs_Low_CVD
IKZF1	0.391624	0.0834593	0.157	0.148	1	4	High_CVD_Vs_Low_CVD
TGFB3	0.401322	0.409374	0.008	0.006	1	4	High_CVD_Vs_Low_CVD
KDELR1	0.402276	0.235254	0.043	0.038	1	4	High_CVD_Vs_Low_CVD
VNN2	0.403692	0.208172	0.026	0.023	1	4	High_CVD_Vs_Low_CVD
CSF2	0.403725	-1.99396	0	0.001	1	4	High_CVD_Vs_Low_CVD
KLRC4	0.403725	-1.63706	0	0.001	1	4	High_CVD_Vs_Low_CVD
C1QA	0.403843	-0.506617	0	0.001	1	4	High_CVD_Vs_Low_CVD
IL3RA	0.403843	-0.846892	0	0.001	1	4	High_CVD_Vs_Low_CVD
SH3BGRL2	0.403843	-1.32927	0	0.001	1	4	High_CVD_Vs_Low_CVD
TNFRSF13C	0.403843	-1.28246	0	0.001	1	4	High_CVD_Vs_Low_CVD
FASLG	0.404197	0.0970306	0	0.001	1	4	High_CVD_Vs_Low_CVD
IKZF2	0.404622	0.782018	0.005	0.003	1	4	High_CVD_Vs_Low_CVD
KLRF1	0.408885	-0.0837427	0.01	0.013	1	4	High_CVD_Vs_Low_CVD
PSEN1	0.409881	-0.304472	0.015	0.018	1	4	High_CVD_Vs_Low_CVD
TGFBI	0.416995	-0.0985953	0.02	0.023	1	4	High_CVD_Vs_Low_CVD
IGLC3	0.428141	0.468329	0.019	0.022	1	4	High_CVD_Vs_Low_CVD
ARL4C	0.429736	-0.0686003	0.326	0.333	1	4	High_CVD_Vs_Low_CVD
MXD1	0.447957	-0.251813	0.011	0.014	1	4	High_CVD_Vs_Low_CVD
CD22	0.448504	-0.258068	0.002	0.003	1	4	High_CVD_Vs_Low_CVD
VEGFA	0.448504	-0.457802	0.002	0.003	1	4	High_CVD_Vs_Low_CVD
CCND2	0.449325	-0.0995523	0.078	0.084	1	4	High_CVD_Vs_Low_CVD
CD44	0.455258	0.00197414	0.406	0.397	1	4	High_CVD_Vs_Low_CVD
AIM2	0.46813	1.18453	0.001	0	1	4	High_CVD_Vs_Low_CVD
BPI	0.46813	0.944472	0.001	0	1	4	High_CVD_Vs_Low_CVD
CAVIN2	0.46813	1.10059	0.001	0	1	4	High_CVD_Vs_Low_CVD
CCR9	0.46813	1.23471	0.001	0	1	4	High_CVD_Vs_Low_CVD
NCF1C	0.46813	1.06537	0.001	0	1	4	High_CVD_Vs_Low_CVD
BACH2	0.470883	0.309149	0.021	0.018	1	4	High_CVD_Vs_Low_CVD
FTH1	0.471311	0.187887	0.076	0.071	1	4	High_CVD_Vs_Low_CVD
BTLA	0.475769	0.308962	0.016	0.013	1	4	High_CVD_Vs_Low_CVD
IL15	0.477091	0.389809	0.01	0.008	1	4	High_CVD_Vs_Low_CVD
IL18R1	0.480565	0.0242373	0.025	0.022	1	4	High_CVD_Vs_Low_CVD
XYLT1	0.485527	0.0333554	0.015	0.013	1	4	High_CVD_Vs_Low_CVD
IFITM1	0.489185	0.18436	0.056	0.052	1	4	High_CVD_Vs_Low_CVD
TGFB1	0.490126	-0.12083	0.012	0.015	1	4	High_CVD_Vs_Low_CVD
ADGRE1	0.494217	0.007666	0.04	0.036	1	4	High_CVD_Vs_Low_CVD
CD70	0.494326	0.558011	0.009	0.007	1	4	High_CVD_Vs_Low_CVD
FAS	0.49467	0.0725355	0.061	0.066	1	4	High_CVD_Vs_Low_CVD
ANXA5	0.499289	-0.0780361	0.225	0.233	1	4	High_CVD_Vs_Low_CVD
APOBEC3G	0.503832	-0.144378	0.104	0.11	1	4	High_CVD_Vs_Low_CVD
CCL3	0.504877	-0.241734	0.003	0.004	1	4	High_CVD_Vs_Low_CVD
CXCL16	0.506983	-0.0933663	0.01	0.012	1	4	High_CVD_Vs_Low_CVD
CSF3R	0.510211	-0.0877791	0.018	0.02	1	4	High_CVD_Vs_Low_CVD
TSPAN14	0.519918	0.125151	0.057	0.053	1	4	High_CVD_Vs_Low_CVD
CXCL2	0.523463	1.18474	0.001	0.001	1	4	High_CVD_Vs_Low_CVD
MCM4	0.528217	-0.326659	0.01	0.012	1	4	High_CVD_Vs_Low_CVD
CD83	0.529236	-0.0083424	0.018	0.021	1	4	High_CVD_Vs_Low_CVD
IL12A	0.529803	-0.554774	0.002	0.003	1	4	High_CVD_Vs_Low_CVD
QPCT	0.529803	-0.265539	0.002	0.003	1	4	High_CVD_Vs_Low_CVD
JUN	0.535024	0.0251265	0.152	0.146	1	4	High_CVD_Vs_Low_CVD
TLR9	0.540025	-0.750188	0.001	0.002	1	4	High_CVD_Vs_Low_CVD
IL1B	0.542629	0.42432	0.005	0.004	1	4	High_CVD_Vs_Low_CVD
MGST1	0.543844	0.150545	0.005	0.004	1	4	High_CVD_Vs_Low_CVD
MS4A1	0.54412	0.0962859	0.016	0.014	1	4	High_CVD_Vs_Low_CVD
CCL20	0.546595	0.656958	0.002	0.001	1	4	High_CVD_Vs_Low_CVD
G0S2	0.546595	0.488367	0.002	0.001	1	4	High_CVD_Vs_Low_CVD
TNFRSF8	0.546595	0.508231	0.002	0.001	1	4	High_CVD_Vs_Low_CVD
VPREB3	0.546595	0.405539	0.002	0.001	1	4	High_CVD_Vs_Low_CVD
F13A1	0.549026	0.209664	0.005	0.003	1	4	High_CVD_Vs_Low_CVD
AQP9	0.555884	-0.231651	0.003	0.004	1	4	High_CVD_Vs_Low_CVD
FCER2	0.559866	0.341626	0.003	0.002	1	4	High_CVD_Vs_Low_CVD
LRP1	0.559866	0.372295	0.003	0.002	1	4	High_CVD_Vs_Low_CVD
POU2AF1	0.559866	0.387209	0.003	0.002	1	4	High_CVD_Vs_Low_CVD
THBS1	0.563134	-0.198991	0.009	0.011	1	4	High_CVD_Vs_Low_CVD
LTA	0.577117	0.176406	0.046	0.042	1	4	High_CVD_Vs_Low_CVD
AURKB	0.59488	-0.706723	0.002	0.003	1	4	High_CVD_Vs_Low_CVD
CXCL8	0.597507	-0.101657	0.005	0.006	1	4	High_CVD_Vs_Low_CVD
RASGEF1B	0.598124	-0.0823413	0.005	0.006	1	4	High_CVD_Vs_Low_CVD
LAT2	0.599642	0.281386	0.009	0.007	1	4	High_CVD_Vs_Low_CVD
SIGLEC10	0.602344	-0.152767	0.004	0.005	1	4	High_CVD_Vs_Low_CVD
LILRB1	0.610106	-0.0533374	0.025	0.027	1	4	High_CVD_Vs_Low_CVD
ICOS	0.61183	0.0655757	0.111	0.106	1	4	High_CVD_Vs_Low_CVD
PRF1	0.61271	-0.540503	0.039	0.042	1	4	High_CVD_Vs_Low_CVD
BCL11B	0.619411	0.0567807	0.195	0.189	1	4	High_CVD_Vs_Low_CVD
APLP2	0.626403	-0.0318922	0.056	0.059	1	4	High_CVD_Vs_Low_CVD
CD79B	0.628287	0.0695425	0.046	0.043	1	4	High_CVD_Vs_Low_CVD
PTGDR2	0.630247	0.455971	0.007	0.006	1	4	High_CVD_Vs_Low_CVD
FBP1	0.642152	0.138794	0.011	0.01	1	4	High_CVD_Vs_Low_CVD
MMP25	0.642869	0.225395	0.007	0.006	1	4	High_CVD_Vs_Low_CVD
CD33	0.646079	-0.143372	0.007	0.008	1	4	High_CVD_Vs_Low_CVD
ZBTB16	0.654248	0.236568	0.006	0.005	1	4	High_CVD_Vs_Low_CVD
C5AR1	0.656494	-0.0102382	0.016	0.018	1	4	High_CVD_Vs_Low_CVD
TRDC	0.661122	0.921243	0.014	0.013	1	4	High_CVD_Vs_Low_CVD
CCR1	0.664985	-0.405113	0	0.001	1	4	High_CVD_Vs_Low_CVD
EBF1	0.664985	-0.729627	0	0.001	1	4	High_CVD_Vs_Low_CVD
KLRC3	0.664985	-0.342855	0	0.001	1	4	High_CVD_Vs_Low_CVD
VMO1	0.664985	-0.475372	0	0.001	1	4	High_CVD_Vs_Low_CVD
CD8B	0.665709	0.00573262	0.006	0.007	1	4	High_CVD_Vs_Low_CVD
TTC38	0.666074	-0.00803456	0.01	0.009	1	4	High_CVD_Vs_Low_CVD
MCM2	0.678818	0.227795	0.014	0.012	1	4	High_CVD_Vs_Low_CVD
MNDA	0.687529	0.050646	0.01	0.008	1	4	High_CVD_Vs_Low_CVD
ITM2B	0.690137	-0.0130175	0.699	0.698	1	4	High_CVD_Vs_Low_CVD
CXCR5	0.691571	0.220365	0.005	0.004	1	4	High_CVD_Vs_Low_CVD
TRBV3.1	0.692911	-1.07761	0.006	0.007	1	4	High_CVD_Vs_Low_CVD
PTAFR	0.701957	-0.135906	0.003	0.004	1	4	High_CVD_Vs_Low_CVD
NINJ2	0.709809	0.156994	0.035	0.033	1	4	High_CVD_Vs_Low_CVD
S100A8	0.712893	-0.17243	0.002	0.002	1	4	High_CVD_Vs_Low_CVD
TNF	0.713206	-0.0912873	0.06	0.063	1	4	High_CVD_Vs_Low_CVD
PRDM1	0.718985	0.0661369	0.152	0.148	1	4	High_CVD_Vs_Low_CVD
PDIA4	0.719339	0.123485	0.084	0.081	1	4	High_CVD_Vs_Low_CVD
GCA	0.723063	0.07551	0.02	0.022	1	4	High_CVD_Vs_Low_CVD
CLC	0.725594	-0.290441	0.007	0.008	1	4	High_CVD_Vs_Low_CVD
CD28	0.737061	0.100849	0.076	0.073	1	4	High_CVD_Vs_Low_CVD
IFNGR1	0.749859	-0.0793179	0.063	0.065	1	4	High_CVD_Vs_Low_CVD
RORC	0.753141	-0.113023	0.03	0.031	1	4	High_CVD_Vs_Low_CVD
CD2	0.758954	0.0217914	0.575	0.573	1	4	High_CVD_Vs_Low_CVD
IKZF3	0.770791	-0.0240766	0.05	0.048	1	4	High_CVD_Vs_Low_CVD
CCR4	0.771974	-0.0208815	0.017	0.016	1	4	High_CVD_Vs_Low_CVD
CCR5	0.773967	-0.228067	0.002	0.003	1	4	High_CVD_Vs_Low_CVD
FOXO1	0.777269	0.0180377	0.037	0.036	1	4	High_CVD_Vs_Low_CVD
TIGIT	0.779754	-0.326119	0.008	0.008	1	4	High_CVD_Vs_Low_CVD
LAIR2	0.785548	0.238342	0.008	0.008	1	4	High_CVD_Vs_Low_CVD
RNASE2	0.789421	0.0977758	0.002	0.002	1	4	High_CVD_Vs_Low_CVD
CD24	0.794889	-0.259892	0.001	0.001	1	4	High_CVD_Vs_Low_CVD
CXCR2	0.794889	-0.308581	0.001	0.001	1	4	High_CVD_Vs_Low_CVD
EGR3	0.794889	-0.322988	0.001	0.001	1	4	High_CVD_Vs_Low_CVD
TREM1	0.794889	-0.0887532	0.001	0.001	1	4	High_CVD_Vs_Low_CVD
IGHD-membrane	0.805614	0.0618857	0.006	0.005	1	4	High_CVD_Vs_Low_CVD
BCL2A1	0.808373	-0.0557331	0.085	0.087	1	4	High_CVD_Vs_Low_CVD
ENTPD1	0.811269	0.112305	0.002	0.002	1	4	High_CVD_Vs_Low_CVD
TNFSF8	0.811575	-0.035225	0.119	0.116	1	4	High_CVD_Vs_Low_CVD
LY86	0.815934	-0.0305872	0.006	0.007	1	4	High_CVD_Vs_Low_CVD
SELPLG	0.816376	0.0260696	0.448	0.46	1	4	High_CVD_Vs_Low_CVD
CHI3L2	0.819584	-0.120252	0.01	0.011	1	4	High_CVD_Vs_Low_CVD
FCER1A	0.823397	-0.163294	0.005	0.005	1	4	High_CVD_Vs_Low_CVD
CLEC10A	0.823591	0.180006	0.005	0.005	1	4	High_CVD_Vs_Low_CVD
CD86	0.82528	-0.0449359	0.003	0.003	1	4	High_CVD_Vs_Low_CVD
TTYH3	0.836235	0.176339	0.001	0.001	1	4	High_CVD_Vs_Low_CVD
KLRC4.KLRK1	0.850023	-0.0132617	0.015	0.016	1	4	High_CVD_Vs_Low_CVD
EGR1	0.851534	-0.110545	0.023	0.022	1	4	High_CVD_Vs_Low_CVD
KLRK1	0.853514	0.182829	0.011	0.01	1	4	High_CVD_Vs_Low_CVD
FCN1	0.853974	0.00786818	0.096	0.098	1	4	High_CVD_Vs_Low_CVD
CD274	0.855179	0.0932936	0.011	0.01	1	4	High_CVD_Vs_Low_CVD
FUT4	0.865708	0.307744	0.005	0.004	1	4	High_CVD_Vs_Low_CVD
IL22	0.865724	3.07695	0.001	0.001	1	4	High_CVD_Vs_Low_CVD
CD1C	0.866053	0.170662	0.001	0.001	1	4	High_CVD_Vs_Low_CVD
CLEC4D	0.866053	0.0882096	0.001	0.001	1	4	High_CVD_Vs_Low_CVD
EOMES	0.866053	0.235642	0.001	0.001	1	4	High_CVD_Vs_Low_CVD
FLT3	0.866053	0.189889	0.001	0.001	1	4	High_CVD_Vs_Low_CVD
TOP2A	0.866053	0.241522	0.001	0.001	1	4	High_CVD_Vs_Low_CVD
VSIG4	0.866053	0.129784	0.001	0.001	1	4	High_CVD_Vs_Low_CVD
C1QB	0.866383	-0.415794	0.001	0.001	1	4	High_CVD_Vs_Low_CVD
NAMPT	0.868639	-0.0155836	0.036	0.035	1	4	High_CVD_Vs_Low_CVD
ICAM1	0.880746	-0.103558	0.012	0.012	1	4	High_CVD_Vs_Low_CVD
ITGB2	0.883524	-0.0144417	0.619	0.619	1	4	High_CVD_Vs_Low_CVD
CCR10	0.885514	-0.504213	0.005	0.006	1	4	High_CVD_Vs_Low_CVD
RNASE6	0.89574	-0.0329116	0.018	0.018	1	4	High_CVD_Vs_Low_CVD
IL32	0.903577	-0.113574	0.943	0.916	1	4	High_CVD_Vs_Low_CVD
IL23R	0.91109	-0.204843	0.119	0.117	1	4	High_CVD_Vs_Low_CVD
BAX	0.913159	-0.0277595	0.155	0.153	1	4	High_CVD_Vs_Low_CVD
NAIP	0.915804	-0.194823	0.006	0.006	1	4	High_CVD_Vs_Low_CVD
TLR8	0.915865	0.201658	0.004	0.003	1	4	High_CVD_Vs_Low_CVD
IL2	0.920583	0.0852497	0.008	0.008	1	4	High_CVD_Vs_Low_CVD
TKT	0.925961	0.00688322	0.137	0.136	1	4	High_CVD_Vs_Low_CVD
HLA.DMA	0.928972	-0.0202229	0.041	0.042	1	4	High_CVD_Vs_Low_CVD
CD9	0.935282	-0.0631197	0.002	0.002	1	4	High_CVD_Vs_Low_CVD
CMKLR1	0.935282	-0.0745693	0.002	0.002	1	4	High_CVD_Vs_Low_CVD
KCNE3	0.935282	-0.0231299	0.002	0.002	1	4	High_CVD_Vs_Low_CVD
ATF6B	0.943131	-0.0458093	0.004	0.004	1	4	High_CVD_Vs_Low_CVD
CD40	0.943131	-0.0376805	0.004	0.004	1	4	High_CVD_Vs_Low_CVD
FOXP3	0.946764	-0.169737	0.006	0.006	1	4	High_CVD_Vs_Low_CVD
FPR1	0.959721	-0.0016458	0.011	0.012	1	4	High_CVD_Vs_Low_CVD
CD5	0.964297	0.0502046	0.401	0.408	1	4	High_CVD_Vs_Low_CVD
PDIA6	0.964773	-0.145328	0.103	0.103	1	4	High_CVD_Vs_Low_CVD
TARP-refseq	0.982963	0.00139284	0.036	0.037	1	4	High_CVD_Vs_Low_CVD
IL15RA	0.98361	-0.0862409	0.022	0.022	1	4	High_CVD_Vs_Low_CVD
ITGA4	0.986162	0.0344674	0.113	0.114	1	4	High_CVD_Vs_Low_CVD
CD52	1.13644e-17	0.247966	0.99	0.991	5.53448e-15	4	Diabetes+_Vs_Diabetes-
IL32	6.32969e-16	-0.228697	0.906	0.949	3.08256e-13	4	Diabetes+_Vs_Diabetes-
LTB	3.16867e-13	0.839555	0.238	0.158	1.54314e-10	4	Diabetes+_Vs_Diabetes-
GNAI2	6.79665e-10	0.488069	0.249	0.176	3.30997e-07	4	Diabetes+_Vs_Diabetes-
HLA.A	1.4682e-09	-0.111247	0.986	0.998	7.15014e-07	4	Diabetes+_Vs_Diabetes-
CD3E	4.77005e-09	0.223836	0.865	0.827	2.32301e-06	4	Diabetes+_Vs_Diabetes-
R3HDM4	3.03409e-08	0.494176	0.218	0.157	1.4776e-05	4	Diabetes+_Vs_Diabetes-
TCF7	1.22216e-07	0.43622	0.228	0.167	5.95194e-05	4	Diabetes+_Vs_Diabetes-
CCL5	5.23014e-07	-0.902087	0.112	0.16	0.000254708	4	Diabetes+_Vs_Diabetes-
CD79B	5.40069e-07	0.908629	0.06	0.031	0.000263014	4	Diabetes+_Vs_Diabetes-
GAPDH	1.19962e-06	0.21041	0.787	0.75	0.000584215	4	Diabetes+_Vs_Diabetes-
ITGB2	3.81064e-06	0.218464	0.648	0.594	0.00185578	4	Diabetes+_Vs_Diabetes-
CASP5	6.2112e-06	-0.292789	0.225	0.283	0.00302486	4	Diabetes+_Vs_Diabetes-
LAIR2	8.55035e-06	2.52704	0.014	0.003	0.00416402	4	Diabetes+_Vs_Diabetes-
IFITM3	1.26801e-05	0.300711	0.382	0.326	0.00617522	4	Diabetes+_Vs_Diabetes-
FCN1	3.16055e-05	-0.0894878	0.078	0.114	0.0153919	4	Diabetes+_Vs_Diabetes-
CTSW	4.82129e-05	0.41252	0.166	0.125	0.0234797	4	Diabetes+_Vs_Diabetes-
RPN2	0.000156705	-0.288202	0.213	0.259	0.0763154	4	Diabetes+_Vs_Diabetes-
CD74	0.000242911	0.0525233	0.615	0.571	0.118298	4	Diabetes+_Vs_Diabetes-
CD28	0.000273357	0.54301	0.089	0.061	0.133125	4	Diabetes+_Vs_Diabetes-
KLF2	0.000296038	-0.245393	0.682	0.709	0.14417	4	Diabetes+_Vs_Diabetes-
NEAT1	0.000306786	0.473641	0.149	0.115	0.149405	4	Diabetes+_Vs_Diabetes-
CD274	0.000311196	-1.39099	0.005	0.016	0.151552	4	Diabetes+_Vs_Diabetes-
ITGAE	0.000361385	-0.414416	0.091	0.123	0.175994	4	Diabetes+_Vs_Diabetes-
LEF1	0.00061526	0.286421	0.424	0.381	0.299631	4	Diabetes+_Vs_Diabetes-
CD96	0.00100355	1.80667	0.012	0.004	0.488731	4	Diabetes+_Vs_Diabetes-
DPP4	0.0015015	0.413481	0.099	0.074	0.731231	4	Diabetes+_Vs_Diabetes-
IFNGR1	0.0015185	0.430784	0.076	0.054	0.739508	4	Diabetes+_Vs_Diabetes-
CST7	0.00167449	-0.199535	0.094	0.122	0.815479	4	Diabetes+_Vs_Diabetes-
PASK	0.00182761	-0.535898	0.135	0.165	0.890047	4	Diabetes+_Vs_Diabetes-
BAX	0.00283155	-0.350126	0.138	0.168	1	4	Diabetes+_Vs_Diabetes-
CD7	0.00299516	0.408441	0.159	0.129	1	4	Diabetes+_Vs_Diabetes-
MMP25	0.00329878	1.51118	0.01	0.003	1	4	Diabetes+_Vs_Diabetes-
ARL4C	0.00330869	0.292337	0.349	0.313	1	4	Diabetes+_Vs_Diabetes-
XPO6	0.00385194	0.216678	0.144	0.115	1	4	Diabetes+_Vs_Diabetes-
BTG1	0.00398578	0.152474	0.621	0.595	1	4	Diabetes+_Vs_Diabetes-
GIMAP2	0.00401411	-0.257632	0.26	0.296	1	4	Diabetes+_Vs_Diabetes-
SRGN	0.00463087	0.338958	0.1	0.077	1	4	Diabetes+_Vs_Diabetes-
BIRC3	0.00471482	0.353039	0.133	0.107	1	4	Diabetes+_Vs_Diabetes-
LGALS1	0.00601531	0.357187	0.455	0.426	1	4	Diabetes+_Vs_Diabetes-
NCR3	0.00655195	0.838794	0.043	0.029	1	4	Diabetes+_Vs_Diabetes-
CTSD	0.0066232	0.403652	0.075	0.056	1	4	Diabetes+_Vs_Diabetes-
TRAT1	0.00829041	-0.293383	0.157	0.186	1	4	Diabetes+_Vs_Diabetes-
CD4	0.00868345	0.1545	0.47	0.434	1	4	Diabetes+_Vs_Diabetes-
LAT	0.00967865	-0.134432	0.45	0.486	1	4	Diabetes+_Vs_Diabetes-
TARP-refseq	0.0102534	-0.521801	0.029	0.043	1	4	Diabetes+_Vs_Diabetes-
SYNE1	0.0105385	-0.275561	0.106	0.129	1	4	Diabetes+_Vs_Diabetes-
CD44	0.0108768	0.207395	0.417	0.387	1	4	Diabetes+_Vs_Diabetes-
C10orf54	0.0110953	0.122504	0.374	0.34	1	4	Diabetes+_Vs_Diabetes-
BIN2	0.0126242	0.198554	0.472	0.444	1	4	Diabetes+_Vs_Diabetes-
CD247	0.0127407	-0.247874	0.145	0.171	1	4	Diabetes+_Vs_Diabetes-
SNCA	0.0133073	-2.85518	0	0.003	1	4	Diabetes+_Vs_Diabetes-
CD27	0.0137518	0.14573	0.367	0.332	1	4	Diabetes+_Vs_Diabetes-
PTGDR2	0.0137846	-1.37616	0.004	0.009	1	4	Diabetes+_Vs_Diabetes-
B3GAT1	0.0139863	1.64612	0.007	0.002	1	4	Diabetes+_Vs_Diabetes-
PXN	0.0142776	0.235737	0.2	0.172	1	4	Diabetes+_Vs_Diabetes-
S100A10	0.0147844	0.153577	0.754	0.746	1	4	Diabetes+_Vs_Diabetes-
STAT6	0.0156625	0.339872	0.106	0.085	1	4	Diabetes+_Vs_Diabetes-
SLC2A3	0.01707	0.13448	0.188	0.161	1	4	Diabetes+_Vs_Diabetes-
TNFRSF4	0.0178637	0.699615	0.028	0.018	1	4	Diabetes+_Vs_Diabetes-
FOSB	0.0179864	-0.225028	0.423	0.447	1	4	Diabetes+_Vs_Diabetes-
IFNG	0.018158	-1.50879	0.005	0.012	1	4	Diabetes+_Vs_Diabetes-
ZNF683	0.0189109	1.35131	0.014	0.007	1	4	Diabetes+_Vs_Diabetes-
CD6	0.0190429	0.167503	0.619	0.594	1	4	Diabetes+_Vs_Diabetes-
TNFRSF25	0.0212517	0.169899	0.127	0.105	1	4	Diabetes+_Vs_Diabetes-
XBP1	0.0223354	0.294686	0.224	0.198	1	4	Diabetes+_Vs_Diabetes-
DUSP2	0.0234087	-0.395491	0.179	0.203	1	4	Diabetes+_Vs_Diabetes-
CD37	0.0242752	0.127706	0.664	0.643	1	4	Diabetes+_Vs_Diabetes-
IGKC	0.0282163	-0.151273	0.024	0.034	1	4	Diabetes+_Vs_Diabetes-
ANXA5	0.0340142	0.146001	0.242	0.218	1	4	Diabetes+_Vs_Diabetes-
TGFB3	0.0342055	1.05753	0.01	0.005	1	4	Diabetes+_Vs_Diabetes-
CD5	0.0347993	0.219096	0.417	0.394	1	4	Diabetes+_Vs_Diabetes-
KLRG1	0.039323	0.362103	0.054	0.041	1	4	Diabetes+_Vs_Diabetes-
KLRD1	0.0473474	1.70698	0.005	0.002	1	4	Diabetes+_Vs_Diabetes-
FAM65B	0.0501883	-0.189175	0.251	0.275	1	4	Diabetes+_Vs_Diabetes-
CD48	0.0523658	-0.0281432	0.92	0.944	1	4	Diabetes+_Vs_Diabetes-
CD160	0.0526924	-1.71995	0	0.003	1	4	Diabetes+_Vs_Diabetes-
IGBP1	0.0544534	0.274223	0.174	0.154	1	4	Diabetes+_Vs_Diabetes-
LGALS9	0.0572907	0.223108	0.102	0.086	1	4	Diabetes+_Vs_Diabetes-
CCND2	0.0596093	0.314859	0.089	0.075	1	4	Diabetes+_Vs_Diabetes-
NT5E	0.0597092	0.677631	0.014	0.008	1	4	Diabetes+_Vs_Diabetes-
FLT3	0.0614036	-2.9349	0	0.002	1	4	Diabetes+_Vs_Diabetes-
IL3RA	0.0614036	-2.24075	0	0.002	1	4	Diabetes+_Vs_Diabetes-
VSIG4	0.0614036	-1.6489	0	0.002	1	4	Diabetes+_Vs_Diabetes-
APLP2	0.0657954	0.23968	0.064	0.052	1	4	Diabetes+_Vs_Diabetes-
TLR9	0.0715568	2.48498	0.002	0	1	4	Diabetes+_Vs_Diabetes-
BCL6	0.071686	0.505619	0.012	0.007	1	4	Diabetes+_Vs_Diabetes-
ICOS	0.0754566	0.260494	0.117	0.101	1	4	Diabetes+_Vs_Diabetes-
IL18RAP	0.0757169	-0.845377	0.014	0.021	1	4	Diabetes+_Vs_Diabetes-
PDIA4	0.0763669	0.288562	0.09	0.076	1	4	Diabetes+_Vs_Diabetes-
RNASE6	0.0767848	-0.299689	0.014	0.021	1	4	Diabetes+_Vs_Diabetes-
EGR1	0.0785361	-0.532214	0.018	0.026	1	4	Diabetes+_Vs_Diabetes-
KLRK1	0.0789713	0.714314	0.013	0.008	1	4	Diabetes+_Vs_Diabetes-
IKZF1	0.083505	0.135915	0.162	0.144	1	4	Diabetes+_Vs_Diabetes-
PDIA6	0.0844839	0.207033	0.111	0.096	1	4	Diabetes+_Vs_Diabetes-
CCL20	0.0859189	-2.38359	0	0.002	1	4	Diabetes+_Vs_Diabetes-
IL7R	0.0861483	-0.112538	0.73	0.748	1	4	Diabetes+_Vs_Diabetes-
AQP9	0.0881518	0.66531	0.005	0.002	1	4	Diabetes+_Vs_Diabetes-
JUN	0.0902443	-0.277842	0.14	0.156	1	4	Diabetes+_Vs_Diabetes-
SELPLG	0.097352	-0.0876501	0.443	0.465	1	4	Diabetes+_Vs_Diabetes-
RORA	0.0981386	0.176784	0.083	0.07	1	4	Diabetes+_Vs_Diabetes-
IGHG3-secreted	0.105288	-2.37362	0	0.001	1	4	Diabetes+_Vs_Diabetes-
NCF1C	0.105288	-3.71442	0	0.001	1	4	Diabetes+_Vs_Diabetes-
VMO1	0.105288	-2.12338	0	0.001	1	4	Diabetes+_Vs_Diabetes-
VNN2	0.105908	-0.388754	0.021	0.028	1	4	Diabetes+_Vs_Diabetes-
TRBV3.1	0.106439	0.468471	0.009	0.005	1	4	Diabetes+_Vs_Diabetes-
ENTPD1	0.107756	0.761244	0.003	0.001	1	4	Diabetes+_Vs_Diabetes-
LIPA	0.11148	0.177193	0.179	0.162	1	4	Diabetes+_Vs_Diabetes-
ITGA4	0.113688	0.160852	0.122	0.107	1	4	Diabetes+_Vs_Diabetes-
HLA.DPA1	0.114169	-0.114553	0.133	0.149	1	4	Diabetes+_Vs_Diabetes-
NKG7	0.119451	0.153523	0.099	0.113	1	4	Diabetes+_Vs_Diabetes-
IFITM1	0.121561	0.20632	0.059	0.049	1	4	Diabetes+_Vs_Diabetes-
PRDM1	0.122457	0.164248	0.158	0.142	1	4	Diabetes+_Vs_Diabetes-
STAT1	0.124142	-0.397944	0.022	0.029	1	4	Diabetes+_Vs_Diabetes-
TNF	0.124448	-0.0809404	0.056	0.067	1	4	Diabetes+_Vs_Diabetes-
KLRC4.KLRK1	0.127544	0.517719	0.019	0.013	1	4	Diabetes+_Vs_Diabetes-
RUNX3	0.128104	0.103934	0.26	0.241	1	4	Diabetes+_Vs_Diabetes-
NAMPT	0.128956	0.286058	0.039	0.031	1	4	Diabetes+_Vs_Diabetes-
CCR4	0.130355	0.477678	0.019	0.014	1	4	Diabetes+_Vs_Diabetes-
CD1B	0.130476	5.89764	0.001	0	1	4	Diabetes+_Vs_Diabetes-
CD200	0.130476	3.30225	0.001	0	1	4	Diabetes+_Vs_Diabetes-
FCGR3B	0.130476	8.66838	0.001	0	1	4	Diabetes+_Vs_Diabetes-
IL13	0.130476	10.3278	0.001	0	1	4	Diabetes+_Vs_Diabetes-
NCF1	0.130476	3.01756	0.001	0	1	4	Diabetes+_Vs_Diabetes-
CCR8	0.132339	-1.3908	0.001	0.004	1	4	Diabetes+_Vs_Diabetes-
FOXP3	0.133542	1.71113	0.008	0.004	1	4	Diabetes+_Vs_Diabetes-
ITGAX	0.134432	-0.146899	0.021	0.028	1	4	Diabetes+_Vs_Diabetes-
TLR8	0.134839	0.711964	0.005	0.002	1	4	Diabetes+_Vs_Diabetes-
EGR3	0.134848	2.03713	0.002	0	1	4	Diabetes+_Vs_Diabetes-
PIK3IP1	0.134882	0.116612	0.648	0.633	1	4	Diabetes+_Vs_Diabetes-
PTAFR	0.134998	0.526945	0.005	0.002	1	4	Diabetes+_Vs_Diabetes-
FCER1G	0.138022	-0.0361464	0.04	0.049	1	4	Diabetes+_Vs_Diabetes-
GZMA	0.139092	-0.163309	0.081	0.093	1	4	Diabetes+_Vs_Diabetes-
RAB27B	0.141536	0.773896	0.008	0.005	1	4	Diabetes+_Vs_Diabetes-
CD9	0.141547	-1.23883	0.001	0.003	1	4	Diabetes+_Vs_Diabetes-
IL12RB2	0.141547	-1.59111	0.001	0.003	1	4	Diabetes+_Vs_Diabetes-
GZMK	0.14359	-0.236163	0.051	0.061	1	4	Diabetes+_Vs_Diabetes-
CD2	0.147217	-0.0269017	0.559	0.587	1	4	Diabetes+_Vs_Diabetes-
KLRF1	0.147773	0.463197	0.014	0.01	1	4	Diabetes+_Vs_Diabetes-
LAP3	0.152005	-0.169984	0.063	0.074	1	4	Diabetes+_Vs_Diabetes-
MXD1	0.152233	0.468837	0.015	0.011	1	4	Diabetes+_Vs_Diabetes-
MCTP2	0.153372	0.695503	0.009	0.005	1	4	Diabetes+_Vs_Diabetes-
SDCBP	0.155272	0.129091	0.134	0.121	1	4	Diabetes+_Vs_Diabetes-
BCL2	0.156563	0.188426	0.143	0.129	1	4	Diabetes+_Vs_Diabetes-
ACSL1	0.158915	0.372005	0.017	0.013	1	4	Diabetes+_Vs_Diabetes-
ACKR3	0.162277	-0.895546	0.003	0.006	1	4	Diabetes+_Vs_Diabetes-
ZAP70	0.167216	0.101952	0.13	0.117	1	4	Diabetes+_Vs_Diabetes-
IKZF3	0.168718	0.210302	0.053	0.045	1	4	Diabetes+_Vs_Diabetes-
CTSA	0.173421	-0.0279005	0.218	0.235	1	4	Diabetes+_Vs_Diabetes-
HAVCR2	0.179826	0.591597	0.007	0.004	1	4	Diabetes+_Vs_Diabetes-
ICAM1	0.18019	-0.459821	0.01	0.014	1	4	Diabetes+_Vs_Diabetes-
SORL1	0.180234	0.166037	0.207	0.192	1	4	Diabetes+_Vs_Diabetes-
CTLA4	0.185914	-0.129678	0.053	0.062	1	4	Diabetes+_Vs_Diabetes-
PAX5	0.186077	-1.47624	0	0.001	1	4	Diabetes+_Vs_Diabetes-
CBLB	0.188218	-0.141491	0.028	0.034	1	4	Diabetes+_Vs_Diabetes-
SOD2	0.188491	0.336661	0.031	0.025	1	4	Diabetes+_Vs_Diabetes-
DUSP1	0.193183	-0.0154278	0.631	0.643	1	4	Diabetes+_Vs_Diabetes-
SAMD3	0.194951	-0.185234	0.064	0.074	1	4	Diabetes+_Vs_Diabetes-
CCR7	0.196458	0.0624042	0.228	0.212	1	4	Diabetes+_Vs_Diabetes-
ITGAM	0.198985	0.183635	0.024	0.019	1	4	Diabetes+_Vs_Diabetes-
SPN	0.204797	-0.197227	0.027	0.034	1	4	Diabetes+_Vs_Diabetes-
STAT5A	0.205167	0.186354	0.121	0.109	1	4	Diabetes+_Vs_Diabetes-
DUSP4	0.208142	-0.357933	0.012	0.016	1	4	Diabetes+_Vs_Diabetes-
SLC11A1	0.212926	-0.249351	0.007	0.011	1	4	Diabetes+_Vs_Diabetes-
RGS1	0.215943	0.206366	0.127	0.115	1	4	Diabetes+_Vs_Diabetes-
CXCL5	0.228986	0.507707	0.011	0.008	1	4	Diabetes+_Vs_Diabetes-
CD79A	0.229651	0.307958	0.012	0.008	1	4	Diabetes+_Vs_Diabetes-
CCL4	0.229693	-0.586192	0.008	0.011	1	4	Diabetes+_Vs_Diabetes-
IL23R	0.235873	-0.306962	0.113	0.123	1	4	Diabetes+_Vs_Diabetes-
CAMKK2	0.237692	0.398713	0.021	0.017	1	4	Diabetes+_Vs_Diabetes-
CXCR5	0.241127	0.654317	0.006	0.004	1	4	Diabetes+_Vs_Diabetes-
TGFB1	0.241279	0.449594	0.016	0.012	1	4	Diabetes+_Vs_Diabetes-
JUNB	0.249988	0.115385	0.502	0.491	1	4	Diabetes+_Vs_Diabetes-
KIT	0.255663	1.77074	0.001	0	1	4	Diabetes+_Vs_Diabetes-
TOP2A	0.255663	1.76279	0.001	0	1	4	Diabetes+_Vs_Diabetes-
CD72	0.256869	-0.588506	0.003	0.005	1	4	Diabetes+_Vs_Diabetes-
CD163	0.264407	0.185997	0.007	0.005	1	4	Diabetes+_Vs_Diabetes-
CD300A	0.265668	-0.154019	0.063	0.071	1	4	Diabetes+_Vs_Diabetes-
HLA.DQB1	0.267388	0.104255	0.089	0.08	1	4	Diabetes+_Vs_Diabetes-
KLRB1	0.271608	-0.136077	0.254	0.237	1	4	Diabetes+_Vs_Diabetes-
DOCK8	0.271972	0.0852265	0.115	0.105	1	4	Diabetes+_Vs_Diabetes-
CD63	0.278048	0.0852012	0.289	0.276	1	4	Diabetes+_Vs_Diabetes-
JCHAIN	0.280838	0.987852	0.004	0.002	1	4	Diabetes+_Vs_Diabetes-
MZB1	0.281357	0.691813	0.004	0.002	1	4	Diabetes+_Vs_Diabetes-
CXCL16	0.285551	-0.186564	0.009	0.012	1	4	Diabetes+_Vs_Diabetes-
S100A8	0.290846	-0.501811	0.001	0.003	1	4	Diabetes+_Vs_Diabetes-
GIMAP5	0.293546	0.0994607	0.224	0.212	1	4	Diabetes+_Vs_Diabetes-
CD40	0.295406	-0.564898	0.003	0.005	1	4	Diabetes+_Vs_Diabetes-
IRF8	0.296488	0.189584	0.014	0.011	1	4	Diabetes+_Vs_Diabetes-
IER3	0.302032	-0.56552	0.007	0.009	1	4	Diabetes+_Vs_Diabetes-
TBX21	0.310163	0.438272	0.026	0.021	1	4	Diabetes+_Vs_Diabetes-
STAT4	0.313597	-0.0987121	0.099	0.108	1	4	Diabetes+_Vs_Diabetes-
LTA	0.314074	0.193033	0.047	0.041	1	4	Diabetes+_Vs_Diabetes-
CD3G	0.315094	0.173244	0.079	0.072	1	4	Diabetes+_Vs_Diabetes-
RASGEF1B	0.316088	-0.318536	0.004	0.007	1	4	Diabetes+_Vs_Diabetes-
FOXO1	0.320602	0.312198	0.039	0.034	1	4	Diabetes+_Vs_Diabetes-
BACH2	0.32879	0.472657	0.021	0.018	1	4	Diabetes+_Vs_Diabetes-
FUT4	0.333742	0.737055	0.005	0.004	1	4	Diabetes+_Vs_Diabetes-
IL18	0.337446	-0.607975	0.001	0.002	1	4	Diabetes+_Vs_Diabetes-
TNFRSF8	0.337446	-0.850542	0.001	0.002	1	4	Diabetes+_Vs_Diabetes-
GAB2	0.341111	0.639097	0.006	0.004	1	4	Diabetes+_Vs_Diabetes-
IL2RA	0.343485	0.216192	0.043	0.037	1	4	Diabetes+_Vs_Diabetes-
TNFSF14	0.347214	-0.674931	0.003	0.004	1	4	Diabetes+_Vs_Diabetes-
MNDA	0.347577	-0.118666	0.008	0.01	1	4	Diabetes+_Vs_Diabetes-
IGHA1-secreted	0.348657	0.825395	0.006	0.004	1	4	Diabetes+_Vs_Diabetes-
IGHD-membrane	0.352357	0.23315	0.007	0.005	1	4	Diabetes+_Vs_Diabetes-
SLC25A37	0.354249	-0.404316	0.011	0.014	1	4	Diabetes+_Vs_Diabetes-
LILRB4	0.354641	-0.450161	0.002	0.003	1	4	Diabetes+_Vs_Diabetes-
CD8B	0.358188	0.423882	0.008	0.005	1	4	Diabetes+_Vs_Diabetes-
IFITM2	0.358679	0.100193	0.568	0.565	1	4	Diabetes+_Vs_Diabetes-
PTTG2	0.360203	0.325765	0.014	0.011	1	4	Diabetes+_Vs_Diabetes-
S1PR5	0.363288	0.518898	0.013	0.01	1	4	Diabetes+_Vs_Diabetes-
FPR1	0.363695	0.109473	0.013	0.01	1	4	Diabetes+_Vs_Diabetes-
TIGIT	0.365915	0.384951	0.009	0.007	1	4	Diabetes+_Vs_Diabetes-
TTC38	0.3665	0.319894	0.011	0.009	1	4	Diabetes+_Vs_Diabetes-
IGHG2-secreted	0.367752	-0.434432	0.004	0.006	1	4	Diabetes+_Vs_Diabetes-
ITM2B	0.382257	0.0237023	0.709	0.689	1	4	Diabetes+_Vs_Diabetes-
C1QB	0.385273	-1.19548	0	0.001	1	4	Diabetes+_Vs_Diabetes-
CSF2	0.385273	-2.0436	0	0.001	1	4	Diabetes+_Vs_Diabetes-
KLRC4	0.385273	-1.67673	0	0.001	1	4	Diabetes+_Vs_Diabetes-
C1QA	0.385388	-0.525166	0	0.001	1	4	Diabetes+_Vs_Diabetes-
CLEC4D	0.385388	-0.462678	0	0.001	1	4	Diabetes+_Vs_Diabetes-
TNFRSF13C	0.385388	-1.32972	0	0.001	1	4	Diabetes+_Vs_Diabetes-
GZMH	0.391731	0.619938	0.033	0.038	1	4	Diabetes+_Vs_Diabetes-
CR2	0.395791	-0.699818	0.007	0.009	1	4	Diabetes+_Vs_Diabetes-
FGFBP2	0.397153	0.360414	0.034	0.038	1	4	Diabetes+_Vs_Diabetes-
CNOT2	0.399048	0.0987907	0.118	0.11	1	4	Diabetes+_Vs_Diabetes-
S100A9	0.405728	0.0021209	0.318	0.307	1	4	Diabetes+_Vs_Diabetes-
PSEN1	0.406745	0.195256	0.018	0.015	1	4	Diabetes+_Vs_Diabetes-
KLRC1	0.416744	0.491573	0.003	0.002	1	4	Diabetes+_Vs_Diabetes-
LGALS3	0.422448	-0.136348	0.08	0.086	1	4	Diabetes+_Vs_Diabetes-
SCPEP1	0.424625	-0.0664323	0.038	0.043	1	4	Diabetes+_Vs_Diabetes-
IL15RA	0.426907	0.214395	0.024	0.02	1	4	Diabetes+_Vs_Diabetes-
MCM2	0.429581	0.35799	0.014	0.012	1	4	Diabetes+_Vs_Diabetes-
CLC	0.42961	-0.22422	0.006	0.008	1	4	Diabetes+_Vs_Diabetes-
CD22	0.43073	0.264354	0.004	0.002	1	4	Diabetes+_Vs_Diabetes-
FBP1	0.430933	-0.237524	0.009	0.012	1	4	Diabetes+_Vs_Diabetes-
MGST1	0.431063	-0.196896	0.004	0.005	1	4	Diabetes+_Vs_Diabetes-
CD36	0.442665	0.177426	0.012	0.01	1	4	Diabetes+_Vs_Diabetes-
PELI1	0.445023	0.16199	0.063	0.058	1	4	Diabetes+_Vs_Diabetes-
THBS1	0.448532	0.179214	0.011	0.009	1	4	Diabetes+_Vs_Diabetes-
CX3CR1	0.448605	0.211921	0.011	0.009	1	4	Diabetes+_Vs_Diabetes-
IGHM-secreted	0.460332	0.103442	0.009	0.007	1	4	Diabetes+_Vs_Diabetes-
GCA	0.465616	-0.00377128	0.019	0.022	1	4	Diabetes+_Vs_Diabetes-
GNLY	0.466588	-0.366345	0.064	0.07	1	4	Diabetes+_Vs_Diabetes-
TC2N	0.468964	-0.102929	0.045	0.05	1	4	Diabetes+_Vs_Diabetes-
PTPRC	0.482026	-0.046935	0.501	0.51	1	4	Diabetes+_Vs_Diabetes-
MS4A1	0.482943	0.275989	0.017	0.014	1	4	Diabetes+_Vs_Diabetes-
CD69	0.4836	0.0894738	0.515	0.508	1	4	Diabetes+_Vs_Diabetes-
TRBC2	0.486823	0.0704941	0.886	0.899	1	4	Diabetes+_Vs_Diabetes-
BPI	0.487141	0.906729	0.001	0	1	4	Diabetes+_Vs_Diabetes-
CCR1	0.487141	0.638274	0.001	0	1	4	Diabetes+_Vs_Diabetes-
EBF1	0.487141	1.15018	0.001	0	1	4	Diabetes+_Vs_Diabetes-
KLRC3	0.487141	0.54089	0.001	0	1	4	Diabetes+_Vs_Diabetes-
FCER2	0.493695	-0.409159	0.002	0.003	1	4	Diabetes+_Vs_Diabetes-
IGHG1-secreted	0.5081	-0.26872	0.003	0.004	1	4	Diabetes+_Vs_Diabetes-
CD300C	0.513099	-0.259007	0.001	0.002	1	4	Diabetes+_Vs_Diabetes-
TTYH3	0.513099	-0.573864	0.001	0.002	1	4	Diabetes+_Vs_Diabetes-
LYN	0.514221	0.0876661	0.021	0.018	1	4	Diabetes+_Vs_Diabetes-
FCGR3A	0.515263	0.0214434	0.032	0.029	1	4	Diabetes+_Vs_Diabetes-
VCAN	0.516533	0.0718336	0.032	0.029	1	4	Diabetes+_Vs_Diabetes-
HLA.B	0.51773	0.0285166	0.995	0.999	1	4	Diabetes+_Vs_Diabetes-
BTLA	0.523047	-0.139768	0.013	0.016	1	4	Diabetes+_Vs_Diabetes-
FTH1	0.527274	-0.0792993	0.071	0.076	1	4	Diabetes+_Vs_Diabetes-
TNFSF8	0.529701	0.134808	0.12	0.115	1	4	Diabetes+_Vs_Diabetes-
MCM4	0.529774	0.15471	0.012	0.01	1	4	Diabetes+_Vs_Diabetes-
TNFSF13B	0.533499	-0.140071	0.022	0.025	1	4	Diabetes+_Vs_Diabetes-
TSPAN14	0.54183	0.0746561	0.057	0.053	1	4	Diabetes+_Vs_Diabetes-
CXCL2	0.549297	1.14506	0.001	0.001	1	4	Diabetes+_Vs_Diabetes-
CD24	0.549547	0.591303	0.001	0.001	1	4	Diabetes+_Vs_Diabetes-
CXCR2	0.549547	0.702527	0.001	0.001	1	4	Diabetes+_Vs_Diabetes-
SIGLEC10	0.550359	-0.174856	0.004	0.005	1	4	Diabetes+_Vs_Diabetes-
SLC7A7	0.555926	0.0781569	0.009	0.008	1	4	Diabetes+_Vs_Diabetes-
CLEC4E	0.561408	0.0510529	0.009	0.007	1	4	Diabetes+_Vs_Diabetes-
CD70	0.566842	0.0196775	0.009	0.007	1	4	Diabetes+_Vs_Diabetes-
LAT2	0.573294	-0.0320526	0.007	0.009	1	4	Diabetes+_Vs_Diabetes-
CD33	0.57399	-0.0557022	0.007	0.009	1	4	Diabetes+_Vs_Diabetes-
CCR6	0.575115	0.203578	0.035	0.032	1	4	Diabetes+_Vs_Diabetes-
SPON2	0.577751	0.528535	0.002	0.001	1	4	Diabetes+_Vs_Diabetes-
CCR10	0.58632	0.437671	0.006	0.005	1	4	Diabetes+_Vs_Diabetes-
TRIB2	0.587466	0.0209974	0.289	0.281	1	4	Diabetes+_Vs_Diabetes-
TRDC	0.589211	0.698272	0.014	0.013	1	4	Diabetes+_Vs_Diabetes-
CMKLR1	0.592064	0.488669	0.002	0.002	1	4	Diabetes+_Vs_Diabetes-
KCNE3	0.592064	0.151712	0.002	0.002	1	4	Diabetes+_Vs_Diabetes-
IL2	0.598418	-0.103553	0.008	0.009	1	4	Diabetes+_Vs_Diabetes-
LRP1	0.599354	0.335697	0.003	0.002	1	4	Diabetes+_Vs_Diabetes-
QPCT	0.599354	0.218726	0.003	0.002	1	4	Diabetes+_Vs_Diabetes-
TMEM97	0.602559	0.359614	0.004	0.003	1	4	Diabetes+_Vs_Diabetes-
TKT	0.608194	0.0146781	0.14	0.134	1	4	Diabetes+_Vs_Diabetes-
SELL	0.615764	0.0253657	0.49	0.498	1	4	Diabetes+_Vs_Diabetes-
CD3D	0.618578	0.0329334	0.839	0.856	1	4	Diabetes+_Vs_Diabetes-
CD14	0.62298	-0.029425	0.035	0.038	1	4	Diabetes+_Vs_Diabetes-
S100A12	0.626251	-0.0167561	0.038	0.04	1	4	Diabetes+_Vs_Diabetes-
APOBEC3G	0.628419	-0.0974326	0.105	0.11	1	4	Diabetes+_Vs_Diabetes-
RORC	0.632917	-0.0206767	0.032	0.029	1	4	Diabetes+_Vs_Diabetes-
CYTIP	0.634488	0.0938617	0.314	0.308	1	4	Diabetes+_Vs_Diabetes-
F5	0.640158	0.182908	0.011	0.009	1	4	Diabetes+_Vs_Diabetes-
CD244	0.642934	-0.166976	0.009	0.01	1	4	Diabetes+_Vs_Diabetes-
AIM2	0.643941	-0.768816	0	0.001	1	4	Diabetes+_Vs_Diabetes-
BLNK	0.643941	-0.552528	0	0.001	1	4	Diabetes+_Vs_Diabetes-
CAVIN2	0.643941	-0.714844	0	0.001	1	4	Diabetes+_Vs_Diabetes-
CCR9	0.643941	-0.800918	0	0.001	1	4	Diabetes+_Vs_Diabetes-
CD38	0.643941	-0.618793	0	0.001	1	4	Diabetes+_Vs_Diabetes-
HMMR	0.643941	-0.80435	0	0.001	1	4	Diabetes+_Vs_Diabetes-
LIF	0.643941	-0.804571	0	0.001	1	4	Diabetes+_Vs_Diabetes-
SH2D1B	0.643941	-0.459093	0	0.001	1	4	Diabetes+_Vs_Diabetes-
MYC	0.652302	-0.0676108	0.212	0.217	1	4	Diabetes+_Vs_Diabetes-
RNASE2	0.673177	-0.155284	0.002	0.002	1	4	Diabetes+_Vs_Diabetes-
FYB	0.675715	0.0701299	0.417	0.416	1	4	Diabetes+_Vs_Diabetes-
CXCR3	0.68338	-0.3113	0.018	0.02	1	4	Diabetes+_Vs_Diabetes-
IRF4	0.685055	-0.219704	0.009	0.011	1	4	Diabetes+_Vs_Diabetes-
TNFSF10	0.688167	-0.137781	0.153	0.157	1	4	Diabetes+_Vs_Diabetes-
F13A1	0.69082	-0.14017	0.004	0.004	1	4	Diabetes+_Vs_Diabetes-
ZBTB16	0.721647	0.188265	0.006	0.005	1	4	Diabetes+_Vs_Diabetes-
CCR5	0.729111	-0.27482	0.002	0.003	1	4	Diabetes+_Vs_Diabetes-
PIK3AP1	0.733149	0.0606832	0.011	0.01	1	4	Diabetes+_Vs_Diabetes-
CD8A	0.735325	0.0815099	0.016	0.014	1	4	Diabetes+_Vs_Diabetes-
LCK	0.739007	-0.064435	0.582	0.59	1	4	Diabetes+_Vs_Diabetes-
LILRB1	0.74228	0.0102194	0.025	0.027	1	4	Diabetes+_Vs_Diabetes-
PRF1	0.744152	0.434353	0.042	0.04	1	4	Diabetes+_Vs_Diabetes-
HLA.DMA	0.745392	-0.00411449	0.041	0.043	1	4	Diabetes+_Vs_Diabetes-
TLR2	0.745528	0.0672968	0.015	0.014	1	4	Diabetes+_Vs_Diabetes-
XYLT1	0.751595	0.320555	0.015	0.014	1	4	Diabetes+_Vs_Diabetes-
FCER1A	0.758639	-0.39776	0.004	0.005	1	4	Diabetes+_Vs_Diabetes-
PCNA	0.761756	0.193007	0.045	0.043	1	4	Diabetes+_Vs_Diabetes-
ATF6B	0.763556	0.191881	0.004	0.004	1	4	Diabetes+_Vs_Diabetes-
CXCR6	0.765701	-0.38377	0.001	0.001	1	4	Diabetes+_Vs_Diabetes-
FOSL1	0.765701	-0.361899	0.001	0.001	1	4	Diabetes+_Vs_Diabetes-
TREM1	0.765701	-0.101584	0.001	0.001	1	4	Diabetes+_Vs_Diabetes-
TRAC	0.767601	-0.00623506	0.87	0.884	1	4	Diabetes+_Vs_Diabetes-
NINJ2	0.768305	-0.0887716	0.034	0.033	1	4	Diabetes+_Vs_Diabetes-
C5AR1	0.772969	0.0754951	0.018	0.017	1	4	Diabetes+_Vs_Diabetes-
VPS28	0.774003	-0.0403489	0.255	0.258	1	4	Diabetes+_Vs_Diabetes-
LAMP3	0.775408	0.192796	0.004	0.004	1	4	Diabetes+_Vs_Diabetes-
CD86	0.775841	-0.0578832	0.003	0.003	1	4	Diabetes+_Vs_Diabetes-
FYN	0.783473	0.0234872	0.386	0.397	1	4	Diabetes+_Vs_Diabetes-
CXCR4	0.787638	0.0222221	0.72	0.724	1	4	Diabetes+_Vs_Diabetes-
GLUL	0.78849	0.0184779	0.181	0.178	1	4	Diabetes+_Vs_Diabetes-
ADA	0.790535	0.0647693	0.115	0.112	1	4	Diabetes+_Vs_Diabetes-
ASAH1	0.791526	-0.0230774	0.085	0.088	1	4	Diabetes+_Vs_Diabetes-
BCL11B	0.792421	0.148694	0.192	0.192	1	4	Diabetes+_Vs_Diabetes-
FAS	0.795899	-0.0347821	0.065	0.063	1	4	Diabetes+_Vs_Diabetes-
SYNE2	0.801157	0.0675883	0.106	0.104	1	4	Diabetes+_Vs_Diabetes-
VEGFA	0.801437	0.148147	0.003	0.003	1	4	Diabetes+_Vs_Diabetes-
IL18R1	0.803114	-0.293702	0.023	0.024	1	4	Diabetes+_Vs_Diabetes-
CCL3	0.815932	-0.0837018	0.003	0.004	1	4	Diabetes+_Vs_Diabetes-
TCL1A	0.815943	0.0949869	0.003	0.002	1	4	Diabetes+_Vs_Diabetes-
CSF3R	0.81763	0.089699	0.02	0.019	1	4	Diabetes+_Vs_Diabetes-
CXCL8	0.818073	-0.0399892	0.005	0.006	1	4	Diabetes+_Vs_Diabetes-
IL4R	0.822515	-0.0333437	0.211	0.214	1	4	Diabetes+_Vs_Diabetes-
B3GALT2	0.831264	0.619273	0.002	0.002	1	4	Diabetes+_Vs_Diabetes-
G0S2	0.840607	-0.164364	0.001	0.002	1	4	Diabetes+_Vs_Diabetes-
VPREB3	0.840607	-0.136428	0.001	0.002	1	4	Diabetes+_Vs_Diabetes-
NAIP	0.842864	-0.242487	0.006	0.006	1	4	Diabetes+_Vs_Diabetes-
LAMP1	0.844228	0.00618723	0.341	0.345	1	4	Diabetes+_Vs_Diabetes-
KIR2DL1	0.849369	0.15899	0.002	0.002	1	4	Diabetes+_Vs_Diabetes-
IKZF2	0.851807	0.149881	0.004	0.004	1	4	Diabetes+_Vs_Diabetes-
CCR2	0.855665	-0.00350315	0.014	0.014	1	4	Diabetes+_Vs_Diabetes-
TSPAN32	0.859975	0.0989304	0.066	0.068	1	4	Diabetes+_Vs_Diabetes-
IL12RB1	0.863055	0.0308629	0.052	0.054	1	4	Diabetes+_Vs_Diabetes-
GZMB	0.863699	0.14991	0.025	0.024	1	4	Diabetes+_Vs_Diabetes-
TXK	0.867757	0.138566	0.081	0.083	1	4	Diabetes+_Vs_Diabetes-
YBX3	0.867929	0.128211	0.028	0.027	1	4	Diabetes+_Vs_Diabetes-
KDELR1	0.87926	0.104827	0.041	0.04	1	4	Diabetes+_Vs_Diabetes-
IGHM-membrane	0.886228	-0.00525412	0.02	0.021	1	4	Diabetes+_Vs_Diabetes-
ADGRE1	0.887301	0.0476945	0.037	0.038	1	4	Diabetes+_Vs_Diabetes-
IL2RB	0.887578	0.0185395	0.115	0.113	1	4	Diabetes+_Vs_Diabetes-
TIAF1	0.88831	-0.0309915	0.119	0.121	1	4	Diabetes+_Vs_Diabetes-
CLEC10A	0.891304	0.151718	0.005	0.005	1	4	Diabetes+_Vs_Diabetes-
CD1C	0.893295	0.135773	0.001	0.001	1	4	Diabetes+_Vs_Diabetes-
CMTM2	0.893295	0.143184	0.001	0.001	1	4	Diabetes+_Vs_Diabetes-
EOMES	0.893295	0.187528	0.001	0.001	1	4	Diabetes+_Vs_Diabetes-
SH3BGRL2	0.893295	0.19211	0.001	0.001	1	4	Diabetes+_Vs_Diabetes-
FASLG	0.893626	-0.677385	0.001	0.001	1	4	Diabetes+_Vs_Diabetes-
IL22	0.893626	-2.64014	0.001	0.001	1	4	Diabetes+_Vs_Diabetes-
BCL2A1	0.894701	0.0182544	0.086	0.085	1	4	Diabetes+_Vs_Diabetes-
NLRP3	0.910169	0.162145	0.012	0.012	1	4	Diabetes+_Vs_Diabetes-
TNFSF13	0.913453	0.019389	0.022	0.022	1	4	Diabetes+_Vs_Diabetes-
FCGR2A	0.92821	-0.058566	0.012	0.011	1	4	Diabetes+_Vs_Diabetes-
IL1B	0.92892	0.0419095	0.004	0.004	1	4	Diabetes+_Vs_Diabetes-
HOPX	0.933459	0.132926	0.098	0.097	1	4	Diabetes+_Vs_Diabetes-
IL12A	0.93669	-0.0683204	0.002	0.002	1	4	Diabetes+_Vs_Diabetes-
POU2AF1	0.93669	-0.0531075	0.002	0.002	1	4	Diabetes+_Vs_Diabetes-
FOXP1	0.938675	-0.0931905	0.031	0.032	1	4	Diabetes+_Vs_Diabetes-
TRGC2	0.93969	0.281969	0.085	0.086	1	4	Diabetes+_Vs_Diabetes-
CHI3L2	0.941828	-0.0755811	0.011	0.011	1	4	Diabetes+_Vs_Diabetes-
LYZ	0.949389	-0.00880937	0.106	0.106	1	4	Diabetes+_Vs_Diabetes-
IGLC3	0.955803	0.36962	0.021	0.02	1	4	Diabetes+_Vs_Diabetes-
NR4A1	0.956787	0.0684671	0.014	0.014	1	4	Diabetes+_Vs_Diabetes-
AURKB	0.972102	0.330488	0.003	0.003	1	4	Diabetes+_Vs_Diabetes-
STAT3	0.972297	0.03606	0.082	0.082	1	4	Diabetes+_Vs_Diabetes-
CD83	0.973058	0.0529572	0.02	0.02	1	4	Diabetes+_Vs_Diabetes-
LAG3	0.97308	0.0215485	0.004	0.004	1	4	Diabetes+_Vs_Diabetes-
HLA.DRA	0.9754	-0.015453	0.085	0.085	1	4	Diabetes+_Vs_Diabetes-
LY86	0.979636	0.00335501	0.007	0.007	1	4	Diabetes+_Vs_Diabetes-
C3AR1	0.980524	-0.0949815	0.007	0.007	1	4	Diabetes+_Vs_Diabetes-
IL15	0.984457	-0.103732	0.009	0.009	1	4	Diabetes+_Vs_Diabetes-
TGFBI	0.996805	0.00414457	0.022	0.022	1	4	Diabetes+_Vs_Diabetes-
PLIN2	0.998021	0.256835	0.031	0.031	1	4	Diabetes+_Vs_Diabetes-
CD52	4.08253e-37	-0.388722	0.988	0.995	1.98819e-34	4	male_Vs_female
IL32	1.63334e-27	-0.473122	0.918	0.954	7.95434e-25	4	male_Vs_female
CD74	2.34429e-13	-0.251935	0.568	0.643	1.14167e-10	4	male_Vs_female
SLC2A3	3.03622e-12	-0.681089	0.148	0.23	1.47864e-09	4	male_Vs_female
SRGN	4.08525e-12	-0.866123	0.069	0.129	1.98952e-09	4	male_Vs_female
GZMA	3.83068e-10	-1.1144	0.071	0.124	1.86554e-07	4	male_Vs_female
GAPDH	7.65119e-10	-0.270288	0.75	0.805	3.72613e-07	4	male_Vs_female
S100A10	2.84611e-09	-0.255802	0.735	0.782	1.38605e-06	4	male_Vs_female
GZMK	2.95336e-09	-1.06546	0.043	0.085	1.43828e-06	4	male_Vs_female
LYZ	2.97529e-09	-0.0857927	0.088	0.145	1.44896e-06	4	male_Vs_female
CCL5	6.27715e-09	-0.969222	0.119	0.177	3.05697e-06	4	male_Vs_female
HOPX	2.22299e-08	-0.8708	0.082	0.133	1.0826e-05	4	male_Vs_female
JUNB	3.77182e-08	-0.252209	0.472	0.55	1.83687e-05	4	male_Vs_female
GZMH	1.20784e-07	-1.66424	0.026	0.056	5.8822e-05	4	male_Vs_female
KLRB1	1.6866e-07	-0.790688	0.225	0.289	8.21372e-05	4	male_Vs_female
NKG7	2.05779e-07	-1.08992	0.092	0.139	0.000100214	4	male_Vs_female
CST7	2.83555e-07	-0.780784	0.093	0.142	0.000138091	4	male_Vs_female
HLA.DQB1	6.01006e-07	-0.519321	0.071	0.114	0.00029269	4	male_Vs_female
ARL4C	1.04073e-06	-0.450664	0.31	0.375	0.000506837	4	male_Vs_female
CXCR4	1.85802e-06	-0.23492	0.702	0.766	0.000904857	4	male_Vs_female
DUSP2	6.75565e-06	-0.65049	0.175	0.228	0.00329	4	male_Vs_female
ITGA4	8.25801e-06	-0.64809	0.1	0.143	0.00402165	4	male_Vs_female
LGALS1	8.32676e-06	-0.410578	0.423	0.476	0.00405513	4	male_Vs_female
RUNX3	1.53903e-05	-0.47302	0.233	0.288	0.00749509	4	male_Vs_female
TNFSF8	1.78052e-05	-0.395207	0.104	0.147	0.00867114	4	male_Vs_female
HLA.B	3.14645e-05	-0.134826	0.998	0.996	0.0153232	4	male_Vs_female
CX3CR1	5.38597e-05	-1.35282	0.006	0.019	0.0262297	4	male_Vs_female
CD244	7.11102e-05	-1.3434	0.005	0.017	0.0346307	4	male_Vs_female
CD44	7.216e-05	-0.368516	0.385	0.434	0.0351419	4	male_Vs_female
RORA	7.32056e-05	-0.69068	0.066	0.098	0.0356511	4	male_Vs_female
HAVCR2	7.88132e-05	-1.673	0.002	0.011	0.038382	4	male_Vs_female
NAMPT	8.84577e-05	-0.590279	0.028	0.05	0.0430789	4	male_Vs_female
ITGB2	8.91802e-05	-0.220629	0.605	0.651	0.0434308	4	male_Vs_female
R3HDM4	9.96323e-05	-0.35404	0.171	0.218	0.0485209	4	male_Vs_female
CXCR3	0.000109589	-0.888422	0.014	0.031	0.0533697	4	male_Vs_female
CD5	0.000130563	-0.293252	0.387	0.444	0.063584	4	male_Vs_female
IGLC3	0.000159695	-0.680674	0.015	0.032	0.0777716	4	male_Vs_female
CD28	0.000201224	-0.606511	0.065	0.095	0.0979959	4	male_Vs_female
LAT	0.000434819	0.212745	0.486	0.434	0.211757	4	male_Vs_female
HLA.A	0.000459885	-0.13698	0.994	0.989	0.223964	4	male_Vs_female
BTG1	0.000506234	-0.240755	0.595	0.633	0.246536	4	male_Vs_female
CASP5	0.000565756	-0.284115	0.242	0.287	0.275523	4	male_Vs_female
IFNGR1	0.000757268	-0.458369	0.056	0.082	0.368789	4	male_Vs_female
PRDM1	0.000866233	-0.414062	0.138	0.175	0.421855	4	male_Vs_female
TNFRSF25	0.000921877	0.528086	0.126	0.093	0.448954	4	male_Vs_female
IFNG	0.00108244	-1.08599	0.006	0.015	0.527146	4	male_Vs_female
CD2	0.00125738	-0.153356	0.56	0.605	0.612344	4	male_Vs_female
IFITM3	0.00159242	-0.262995	0.339	0.382	0.775508	4	male_Vs_female
TBX21	0.00170548	-1.00197	0.019	0.033	0.830571	4	male_Vs_female
PRF1	0.00172699	-0.992315	0.035	0.054	0.841046	4	male_Vs_female
MCTP2	0.00206136	-1.44119	0.005	0.013	1	4	male_Vs_female
ANXA5	0.00253975	-0.228554	0.217	0.256	1	4	male_Vs_female
XBP1	0.00281158	-0.419979	0.199	0.235	1	4	male_Vs_female
FGFBP2	0.00296721	-0.796913	0.031	0.048	1	4	male_Vs_female
ZNF683	0.00304621	-0.843516	0.007	0.017	1	4	male_Vs_female
SH3BGRL2	0.00313147	-8.66932	0	0.003	1	4	male_Vs_female
CD3E	0.00324881	-0.160285	0.841	0.854	1	4	male_Vs_female
FYN	0.00354392	-0.213804	0.38	0.418	1	4	male_Vs_female
BAX	0.00354899	0.405208	0.164	0.132	1	4	male_Vs_female
SELPLG	0.00404521	-0.229348	0.443	0.479	1	4	male_Vs_female
CCL4	0.00424971	-1.16692	0.007	0.015	1	4	male_Vs_female
CD4	0.00445847	-0.228575	0.439	0.477	1	4	male_Vs_female
TRAT1	0.00448565	0.381074	0.183	0.15	1	4	male_Vs_female
GIMAP2	0.00523114	0.240629	0.291	0.253	1	4	male_Vs_female
PXN	0.00541048	-0.27461	0.174	0.208	1	4	male_Vs_female
S1PR5	0.00550489	-0.833254	0.008	0.017	1	4	male_Vs_female
KLRG1	0.00595891	-0.605166	0.042	0.06	1	4	male_Vs_female
DPP4	0.00648779	-0.475204	0.078	0.102	1	4	male_Vs_female
IGHG1-secreted	0.00657661	-0.718698	0.002	0.007	1	4	male_Vs_female
DUSP4	0.00714922	-0.815262	0.011	0.021	1	4	male_Vs_female
TIGIT	0.00729128	-1.38186	0.006	0.013	1	4	male_Vs_female
CD160	0.00790696	-1.96698	0.001	0.004	1	4	male_Vs_female
LTB	0.00861827	-0.217491	0.185	0.218	1	4	male_Vs_female
NT5E	0.00943436	-0.845595	0.008	0.017	1	4	male_Vs_female
IKZF3	0.0100779	-0.522353	0.043	0.06	1	4	male_Vs_female
PELI1	0.011551	-0.47884	0.054	0.073	1	4	male_Vs_female
BIN2	0.0142897	-0.23531	0.449	0.473	1	4	male_Vs_female
ITM2B	0.0143853	-0.127752	0.689	0.718	1	4	male_Vs_female
SELL	0.0147387	0.082575	0.506	0.47	1	4	male_Vs_female
CCND2	0.0149569	-0.443052	0.075	0.096	1	4	male_Vs_female
NCR3	0.0152227	-0.835415	0.031	0.045	1	4	male_Vs_female
IL7R	0.0162832	0.0603869	0.756	0.703	1	4	male_Vs_female
ADGRE1	0.0165988	-0.800639	0.033	0.047	1	4	male_Vs_female
IL2RB	0.0175722	-0.263589	0.107	0.13	1	4	male_Vs_female
IGBP1	0.0177149	-0.227953	0.155	0.182	1	4	male_Vs_female
LAMP1	0.0183131	-0.183303	0.333	0.365	1	4	male_Vs_female
TNF	0.018601	-0.0990592	0.056	0.074	1	4	male_Vs_female
IL18RAP	0.0190476	-1.02679	0.015	0.025	1	4	male_Vs_female
EGR3	0.0192859	-2.90039	0	0.003	1	4	male_Vs_female
TLR2	0.0196526	-0.492536	0.012	0.021	1	4	male_Vs_female
LAIR2	0.0197795	-0.788165	0.006	0.013	1	4	male_Vs_female
PCNA	0.0202395	-0.426714	0.04	0.054	1	4	male_Vs_female
SYNE2	0.0218273	-0.260659	0.098	0.12	1	4	male_Vs_female
BCL2A1	0.0262152	-0.321579	0.08	0.099	1	4	male_Vs_female
TRBC2	0.0269788	-0.163556	0.895	0.888	1	4	male_Vs_female
TNFRSF4	0.0283347	-0.824236	0.019	0.029	1	4	male_Vs_female
CYTIP	0.0291711	-0.230163	0.303	0.329	1	4	male_Vs_female
BIRC3	0.0294188	-0.153153	0.112	0.135	1	4	male_Vs_female
SORL1	0.0302283	-0.250194	0.191	0.217	1	4	male_Vs_female
PSEN1	0.0313924	-0.72881	0.014	0.023	1	4	male_Vs_female
ITGAM	0.0314786	-0.477299	0.018	0.028	1	4	male_Vs_female
BCL2	0.0327529	-0.409783	0.129	0.151	1	4	male_Vs_female
CBLB	0.0328407	-0.726323	0.028	0.039	1	4	male_Vs_female
CD33	0.0335521	-0.516478	0.006	0.012	1	4	male_Vs_female
CD247	0.0354169	0.206425	0.167	0.143	1	4	male_Vs_female
CD1B	0.0367463	-6.45928	0	0.001	1	4	male_Vs_female
APLP2	0.0391107	-0.182258	0.053	0.068	1	4	male_Vs_female
KLF2	0.0399994	-0.135861	0.689	0.711	1	4	male_Vs_female
CD3D	0.0414616	-0.0899165	0.847	0.853	1	4	male_Vs_female
TGFB1	0.0414903	-0.824513	0.011	0.019	1	4	male_Vs_female
TARP-refseq	0.0444808	0.677992	0.04	0.029	1	4	male_Vs_female
ICOS	0.0446299	-0.303168	0.102	0.122	1	4	male_Vs_female
TNFSF13	0.0489537	0.308639	0.025	0.016	1	4	male_Vs_female
TTC38	0.0493097	-0.738648	0.008	0.014	1	4	male_Vs_female
CTSW	0.0493938	-0.185004	0.137	0.159	1	4	male_Vs_female
IFITM1	0.0511341	-0.268871	0.049	0.063	1	4	male_Vs_female
PDIA6	0.0542072	-0.415212	0.097	0.115	1	4	male_Vs_female
CD63	0.0549154	-0.172711	0.275	0.297	1	4	male_Vs_female
KLRD1	0.055599	-1.51792	0.002	0.006	1	4	male_Vs_female
APOBEC3G	0.0565874	-0.421585	0.102	0.12	1	4	male_Vs_female
FAS	0.0568716	-0.415105	0.059	0.074	1	4	male_Vs_female
BCL6	0.0590847	-0.611158	0.008	0.013	1	4	male_Vs_female
B3GAT1	0.0599931	-1.26714	0.003	0.007	1	4	male_Vs_female
LIPA	0.0603937	-0.169936	0.163	0.185	1	4	male_Vs_female
TOP2A	0.060492	-2.68592	0	0.002	1	4	male_Vs_female
SDCBP	0.0618868	-0.201506	0.121	0.14	1	4	male_Vs_female
CTSA	0.0649094	-0.243792	0.219	0.243	1	4	male_Vs_female
CLEC4E	0.0685056	0.34207	0.01	0.005	1	4	male_Vs_female
FOXO1	0.0685586	-0.382249	0.033	0.044	1	4	male_Vs_female
S100A12	0.0714586	-0.0745059	0.036	0.046	1	4	male_Vs_female
SOD2	0.0716736	-0.350578	0.025	0.034	1	4	male_Vs_female
IKZF1	0.0726787	-0.105163	0.146	0.167	1	4	male_Vs_female
TNFSF10	0.0777983	0.233821	0.161	0.142	1	4	male_Vs_female
IFITM2	0.0805459	-0.147909	0.561	0.578	1	4	male_Vs_female
MZB1	0.0813907	-1.08737	0.002	0.005	1	4	male_Vs_female
JCHAIN	0.0813908	-1.13852	0.002	0.005	1	4	male_Vs_female
STAT1	0.0876254	0.598665	0.028	0.02	1	4	male_Vs_female
IL15RA	0.088258	-0.58306	0.019	0.027	1	4	male_Vs_female
GAB2	0.0894547	-1.04047	0.004	0.007	1	4	male_Vs_female
TTYH3	0.0970752	2.27208	0.002	0	1	4	male_Vs_female
MXD1	0.10595	-0.537251	0.011	0.017	1	4	male_Vs_female
IL12A	0.110105	2.13607	0.003	0.001	1	4	male_Vs_female
POU2AF1	0.110105	1.45415	0.003	0.001	1	4	male_Vs_female
CD6	0.114258	-0.128614	0.602	0.612	1	4	male_Vs_female
CR2	0.11781	0.945251	0.01	0.005	1	4	male_Vs_female
IL12RB2	0.118785	-1.4314	0.001	0.003	1	4	male_Vs_female
CD69	0.120282	-0.136856	0.504	0.527	1	4	male_Vs_female
CD163	0.120718	0.290058	0.007	0.003	1	4	male_Vs_female
PTGDR2	0.120725	1.16166	0.008	0.004	1	4	male_Vs_female
IL12RB1	0.120761	-0.259267	0.05	0.06	1	4	male_Vs_female
CD70	0.120977	-0.511898	0.006	0.011	1	4	male_Vs_female
FPR1	0.122868	0.176386	0.013	0.008	1	4	male_Vs_female
FTH1	0.12373	-0.269719	0.069	0.082	1	4	male_Vs_female
THBS1	0.123747	-0.559218	0.009	0.013	1	4	male_Vs_female
MS4A1	0.124328	-0.337068	0.013	0.019	1	4	male_Vs_female
CTSD	0.126226	-0.272494	0.061	0.072	1	4	male_Vs_female
CXCR2	0.129913	3.89281	0.002	0	1	4	male_Vs_female
CXCR6	0.129913	6.25597	0.002	0	1	4	male_Vs_female
KLRK1	0.131559	-0.408651	0.009	0.014	1	4	male_Vs_female
TGFBI	0.136541	0.158942	0.024	0.017	1	4	male_Vs_female
FAM65B	0.137363	0.17328	0.27	0.251	1	4	male_Vs_female
IL18R1	0.138772	0.407218	0.026	0.019	1	4	male_Vs_female
ADA	0.138986	-0.142921	0.109	0.124	1	4	male_Vs_female
CD1A	0.139819	-4.12938	0	0.001	1	4	male_Vs_female
IL1R2	0.139819	-2.17235	0	0.001	1	4	male_Vs_female
IL1RL1	0.139819	-15.3133	0	0.001	1	4	male_Vs_female
SLC35G2	0.139819	-7.87561	0	0.001	1	4	male_Vs_female
SPON2	0.142679	-1.34479	0.001	0.003	1	4	male_Vs_female
IGHD-membrane	0.147222	0.415352	0.007	0.003	1	4	male_Vs_female
CD83	0.148884	-0.258863	0.018	0.024	1	4	male_Vs_female
TRAC	0.151937	-0.152087	0.878	0.876	1	4	male_Vs_female
CD36	0.162605	-0.228548	0.009	0.014	1	4	male_Vs_female
TCL1A	0.165502	-0.572118	0.002	0.004	1	4	male_Vs_female
VEGFA	0.166412	1.03155	0.004	0.001	1	4	male_Vs_female
FOSL1	0.168742	-1.58439	0.001	0.002	1	4	male_Vs_female
TXK	0.17169	-0.334509	0.079	0.09	1	4	male_Vs_female
CD37	0.174808	0.0450792	0.661	0.636	1	4	male_Vs_female
CD1C	0.175617	2.14304	0.001	0	1	4	male_Vs_female
FLT3	0.175617	2.62573	0.001	0	1	4	male_Vs_female
CSF2	0.175617	12.0183	0.001	0	1	4	male_Vs_female
KLRC4	0.175617	3.35585	0.001	0	1	4	male_Vs_female
LAMP3	0.176431	1.19028	0.005	0.002	1	4	male_Vs_female
ACKR3	0.179683	1.03125	0.005	0.003	1	4	male_Vs_female
CAVIN2	0.188681	-1.88665	0	0.001	1	4	male_Vs_female
CCR9	0.188681	-2.11072	0	0.001	1	4	male_Vs_female
IGHG3-secreted	0.188681	-1.45923	0	0.001	1	4	male_Vs_female
KLRC3	0.188681	-1.0023	0	0.001	1	4	male_Vs_female
LIF	0.188681	-2.12037	0	0.001	1	4	male_Vs_female
CD9	0.188776	1.36443	0.002	0.001	1	4	male_Vs_female
LAP3	0.190034	-0.185317	0.065	0.076	1	4	male_Vs_female
STAT3	0.197883	-0.240556	0.079	0.09	1	4	male_Vs_female
C10orf54	0.201502	-0.0535768	0.35	0.369	1	4	male_Vs_female
B3GALT2	0.205372	-1.55017	0.002	0.003	1	4	male_Vs_female
HLA.DPA1	0.205603	-0.102831	0.137	0.151	1	4	male_Vs_female
TC2N	0.206686	0.229973	0.05	0.042	1	4	male_Vs_female
RPN2	0.211563	0.174201	0.242	0.227	1	4	male_Vs_female
CCR7	0.215097	-0.110549	0.215	0.23	1	4	male_Vs_female
CXCL16	0.222545	0.219664	0.012	0.008	1	4	male_Vs_female
CD79B	0.223911	-0.229983	0.042	0.05	1	4	male_Vs_female
CD7	0.227211	-0.137945	0.139	0.153	1	4	male_Vs_female
JUN	0.228625	-0.151934	0.145	0.158	1	4	male_Vs_female
PIK3AP1	0.228871	-0.224219	0.009	0.013	1	4	male_Vs_female
IGHM-secreted	0.231922	0.336127	0.009	0.005	1	4	male_Vs_female
RNASE6	0.239007	0.194169	0.019	0.015	1	4	male_Vs_female
C5AR1	0.240342	-0.162931	0.016	0.021	1	4	male_Vs_female
CCR1	0.240902	1.47376	0.001	0	1	4	male_Vs_female
HMMR	0.240902	9.27222	0.001	0	1	4	male_Vs_female
NCF1C	0.240902	3.38342	0.001	0	1	4	male_Vs_female
VMO1	0.240902	1.85285	0.001	0	1	4	male_Vs_female
SLC11A1	0.246655	0.149032	0.01	0.007	1	4	male_Vs_female
ENTPD1	0.248409	0.641722	0.002	0.001	1	4	male_Vs_female
AURKB	0.25205	-1.25215	0.002	0.004	1	4	male_Vs_female
ZBTB16	0.252812	0.72569	0.007	0.004	1	4	male_Vs_female
GZMB	0.25533	-0.341158	0.023	0.028	1	4	male_Vs_female
TCF7	0.256698	0.274715	0.199	0.188	1	4	male_Vs_female
KIR2DL1	0.257721	-0.933012	0.001	0.003	1	4	male_Vs_female
IL1B	0.258423	-0.440474	0.004	0.006	1	4	male_Vs_female
FUT4	0.25892	-0.479501	0.004	0.006	1	4	male_Vs_female
GIMAP5	0.259833	-0.131836	0.213	0.227	1	4	male_Vs_female
TRGC2	0.268699	-0.467036	0.083	0.092	1	4	male_Vs_female
CCR8	0.270017	1.19625	0.003	0.001	1	4	male_Vs_female
SAMD3	0.275726	-0.133813	0.066	0.075	1	4	male_Vs_female
CD3G	0.275851	-0.344085	0.072	0.081	1	4	male_Vs_female
IGHG2-secreted	0.2783	-0.291109	0.004	0.007	1	4	male_Vs_female
BACH2	0.279395	-0.485383	0.018	0.023	1	4	male_Vs_female
CCR6	0.289331	-0.35078	0.032	0.038	1	4	male_Vs_female
PTTG2	0.289632	-0.274239	0.012	0.015	1	4	male_Vs_female
CAMKK2	0.294824	0.258703	0.02	0.016	1	4	male_Vs_female
F13A1	0.315512	-0.362844	0.003	0.005	1	4	male_Vs_female
FCER2	0.31608	-0.594197	0.002	0.003	1	4	male_Vs_female
CTLA4	0.321322	-0.22059	0.056	0.063	1	4	male_Vs_female
LILRB1	0.327251	0.119296	0.027	0.023	1	4	male_Vs_female
GNAI2	0.328215	0.0221631	0.206	0.22	1	4	male_Vs_female
CCL20	0.328217	1.45568	0.002	0.001	1	4	male_Vs_female
G0S2	0.328217	0.997242	0.002	0.001	1	4	male_Vs_female
VPREB3	0.328217	0.800706	0.002	0.001	1	4	male_Vs_female
DUSP1	0.330812	-0.0135097	0.634	0.645	1	4	male_Vs_female
MCM2	0.334421	-0.298044	0.012	0.015	1	4	male_Vs_female
VPS28	0.335036	0.167134	0.259	0.25	1	4	male_Vs_female
LGALS9	0.335638	-0.0667929	0.091	0.1	1	4	male_Vs_female
BLK	0.338402	5.48123	0.001	0	1	4	male_Vs_female
CD200	0.338402	2.81375	0.001	0	1	4	male_Vs_female
PAX5	0.338402	1.25503	0.001	0	1	4	male_Vs_female
TCF4	0.338402	5.71119	0.001	0	1	4	male_Vs_female
SPN	0.347861	0.250194	0.032	0.027	1	4	male_Vs_female
CD27	0.350446	0.0890999	0.352	0.341	1	4	male_Vs_female
LYN	0.357304	-0.0644608	0.018	0.022	1	4	male_Vs_female
NEAT1	0.365518	-0.251601	0.128	0.137	1	4	male_Vs_female
NLRP3	0.375394	-0.337284	0.011	0.014	1	4	male_Vs_female
CD14	0.37901	-0.0344326	0.035	0.04	1	4	male_Vs_female
DOCK8	0.382546	-0.0954946	0.107	0.116	1	4	male_Vs_female
CCR4	0.385826	0.399558	0.017	0.014	1	4	male_Vs_female
LAG3	0.386166	-0.557988	0.003	0.005	1	4	male_Vs_female
TSPAN32	0.389817	-0.0378578	0.065	0.072	1	4	male_Vs_female
TGFB3	0.391377	-0.429444	0.006	0.009	1	4	male_Vs_female
ACSL1	0.392868	0.251714	0.016	0.013	1	4	male_Vs_female
AQP9	0.399106	0.371587	0.004	0.003	1	4	male_Vs_female
IL15	0.405978	0.45458	0.01	0.007	1	4	male_Vs_female
SIGLEC10	0.408402	-0.251016	0.004	0.005	1	4	male_Vs_female
XPO6	0.415968	0.133441	0.131	0.123	1	4	male_Vs_female
CD22	0.419458	0.304581	0.003	0.002	1	4	male_Vs_female
CHI3L2	0.423199	-0.507677	0.01	0.013	1	4	male_Vs_female
KIT	0.423796	-1.12132	0.001	0.001	1	4	male_Vs_female
VSIG4	0.423796	-0.619282	0.001	0.001	1	4	male_Vs_female
YBX3	0.426652	0.139373	0.029	0.025	1	4	male_Vs_female
IL4R	0.430545	0.0205323	0.216	0.205	1	4	male_Vs_female
KLRC4.KLRK1	0.433158	-0.358494	0.015	0.018	1	4	male_Vs_female
STAT4	0.433372	0.073356	0.107	0.099	1	4	male_Vs_female
S100A8	0.435733	0.412812	0.002	0.001	1	4	male_Vs_female
CD300C	0.435759	0.344963	0.002	0.001	1	4	male_Vs_female
TLR9	0.435759	1.1844	0.002	0.001	1	4	male_Vs_female
FYB	0.442331	-0.166707	0.416	0.42	1	4	male_Vs_female
KLRC1	0.444699	-0.472202	0.002	0.003	1	4	male_Vs_female
IL2RA	0.448422	0.213054	0.041	0.037	1	4	male_Vs_female
MGST1	0.450805	0.207116	0.005	0.003	1	4	male_Vs_female
GCA	0.454503	0.189549	0.022	0.019	1	4	male_Vs_female
C3AR1	0.457445	-0.449014	0.006	0.008	1	4	male_Vs_female
LY86	0.458411	-0.103099	0.006	0.008	1	4	male_Vs_female
LEF1	0.475602	-0.198646	0.4	0.403	1	4	male_Vs_female
CD79A	0.479564	-0.23123	0.009	0.011	1	4	male_Vs_female
KDELR1	0.4877	-0.210412	0.039	0.043	1	4	male_Vs_female
CD72	0.494725	-0.539822	0.003	0.005	1	4	male_Vs_female
PDIA4	0.50168	-0.17083	0.081	0.086	1	4	male_Vs_female
IL18	0.514891	-0.411246	0.001	0.002	1	4	male_Vs_female
VNN2	0.517156	-0.104703	0.023	0.027	1	4	male_Vs_female
TIAF1	0.51959	-0.020507	0.118	0.125	1	4	male_Vs_female
ICAM1	0.524857	0.254956	0.013	0.011	1	4	male_Vs_female
CXCL8	0.527583	-0.346874	0.005	0.007	1	4	male_Vs_female
RASGEF1B	0.530081	-0.205501	0.005	0.007	1	4	male_Vs_female
CD40	0.534657	0.369798	0.005	0.003	1	4	male_Vs_female
FOXP1	0.535324	-0.0105491	0.03	0.034	1	4	male_Vs_female
MMP25	0.535818	-0.312663	0.006	0.007	1	4	male_Vs_female
FBP1	0.537997	0.203561	0.011	0.009	1	4	male_Vs_female
PIK3IP1	0.54345	-0.130018	0.642	0.636	1	4	male_Vs_female
STAT6	0.547346	0.0626958	0.096	0.091	1	4	male_Vs_female
F5	0.550354	-0.244508	0.009	0.011	1	4	male_Vs_female
KCNE3	0.551436	0.186288	0.002	0.001	1	4	male_Vs_female
RNASE2	0.559296	-0.223764	0.002	0.003	1	4	male_Vs_female
FCGR3B	0.571867	-1.11954	0	0.001	1	4	male_Vs_female
IL13	0.571867	-1.12339	0	0.001	1	4	male_Vs_female
IL1RN	0.571867	-0.511245	0	0.001	1	4	male_Vs_female
MITF	0.571867	-1.00288	0	0.001	1	4	male_Vs_female
NCF1	0.571867	-0.876037	0	0.001	1	4	male_Vs_female
RGS1	0.57667	-0.267908	0.119	0.124	1	4	male_Vs_female
PTPRC	0.577717	0.00261209	0.511	0.495	1	4	male_Vs_female
LGALS3	0.578523	0.0944279	0.085	0.08	1	4	male_Vs_female
CCL3	0.578822	0.220446	0.004	0.003	1	4	male_Vs_female
TREM1	0.581809	0.206827	0.001	0.001	1	4	male_Vs_female
CCR2	0.586886	0.078251	0.015	0.013	1	4	male_Vs_female
GLUL	0.594244	-0.018	0.177	0.184	1	4	male_Vs_female
STAT5A	0.608702	-0.0283411	0.113	0.118	1	4	male_Vs_female
MNDA	0.616861	0.0683076	0.009	0.008	1	4	male_Vs_female
IGHA1-secreted	0.620612	-1.31729	0.005	0.006	1	4	male_Vs_female
MCM4	0.620808	0.27737	0.012	0.01	1	4	male_Vs_female
CLEC10A	0.621056	-0.314534	0.005	0.006	1	4	male_Vs_female
SCPEP1	0.624293	0.191901	0.041	0.039	1	4	male_Vs_female
HLA.DRA	0.62971	-0.0194494	0.084	0.088	1	4	male_Vs_female
FCER1G	0.636659	-0.0271593	0.044	0.047	1	4	male_Vs_female
NR4A1	0.640346	0.166565	0.014	0.013	1	4	male_Vs_female
GNLY	0.640666	0.457416	0.066	0.07	1	4	male_Vs_female
CNOT2	0.641157	-0.0494328	0.112	0.117	1	4	male_Vs_female
S100A9	0.649561	-0.0051411	0.314	0.309	1	4	male_Vs_female
PLIN2	0.656004	0.00501167	0.03	0.033	1	4	male_Vs_female
PASK	0.660574	0.145693	0.153	0.148	1	4	male_Vs_female
IGKC	0.670224	-0.124183	0.03	0.028	1	4	male_Vs_female
CD8A	0.677876	0.0356045	0.016	0.014	1	4	male_Vs_female
CXCL2	0.679491	-1.18043	0.001	0.001	1	4	male_Vs_female
CD24	0.679933	-0.417531	0.001	0.001	1	4	male_Vs_female
LCK	0.693301	-0.0678045	0.588	0.584	1	4	male_Vs_female
BCL11B	0.694683	-0.0930291	0.194	0.187	1	4	male_Vs_female
LAT2	0.710645	-0.21707	0.008	0.009	1	4	male_Vs_female
CXCL5	0.711845	0.171698	0.01	0.009	1	4	male_Vs_female
CD96	0.715787	-0.0316845	0.008	0.007	1	4	male_Vs_female
NAIP	0.721693	-0.410896	0.006	0.007	1	4	male_Vs_female
LRP1	0.72453	-0.235994	0.002	0.003	1	4	male_Vs_female
QPCT	0.72453	-0.15519	0.002	0.003	1	4	male_Vs_female
IRF8	0.726043	0.0692105	0.012	0.011	1	4	male_Vs_female
CD86	0.72985	-0.0746126	0.003	0.003	1	4	male_Vs_female
FCER1A	0.730001	0.133208	0.005	0.005	1	4	male_Vs_female
TLR8	0.730474	-0.358948	0.003	0.004	1	4	male_Vs_female
ATF6B	0.73077	-0.23006	0.004	0.005	1	4	male_Vs_female
HLA.DMA	0.733286	-0.0633125	0.041	0.043	1	4	male_Vs_female
IKZF2	0.737517	0.425592	0.004	0.003	1	4	male_Vs_female
FOXP3	0.747976	-0.483673	0.006	0.005	1	4	male_Vs_female
CD274	0.754125	0.173923	0.011	0.01	1	4	male_Vs_female
KLRF1	0.7578	-0.00237533	0.012	0.013	1	4	male_Vs_female
SLC7A7	0.76427	0.04308	0.009	0.008	1	4	male_Vs_female
TKT	0.774515	-0.00603251	0.138	0.134	1	4	male_Vs_female
EGR1	0.775018	0.0316144	0.022	0.023	1	4	male_Vs_female
IRF4	0.775806	-0.120681	0.01	0.011	1	4	male_Vs_female
ZAP70	0.776655	0.0516887	0.124	0.122	1	4	male_Vs_female
FASLG	0.78158	1.06958	0.001	0.001	1	4	male_Vs_female
C1QA	0.781752	0.180448	0.001	0.001	1	4	male_Vs_female
CLEC4D	0.781752	0.159114	0.001	0.001	1	4	male_Vs_female
CMTM2	0.781752	0.333414	0.001	0.001	1	4	male_Vs_female
EOMES	0.781752	0.444249	0.001	0.001	1	4	male_Vs_female
IL3RA	0.781752	0.29857	0.001	0.001	1	4	male_Vs_female
TNFRSF13C	0.781752	0.44134	0.001	0.001	1	4	male_Vs_female
C1QB	0.78227	-0.652577	0.001	0.001	1	4	male_Vs_female
IL22	0.78227	-3.26907	0.001	0.001	1	4	male_Vs_female
IGHM-membrane	0.785455	-0.136368	0.02	0.021	1	4	male_Vs_female
BTLA	0.793797	0.145239	0.015	0.014	1	4	male_Vs_female
IER3	0.797605	-0.0947454	0.008	0.009	1	4	male_Vs_female
FCN1	0.800585	0.00351104	0.098	0.096	1	4	male_Vs_female
TRDC	0.81307	-0.0244614	0.013	0.014	1	4	male_Vs_female
ITGAX	0.821802	0.0854689	0.025	0.024	1	4	male_Vs_female
RAB27B	0.822221	-0.124452	0.006	0.007	1	4	male_Vs_female
TSPAN14	0.822262	-0.0546705	0.054	0.056	1	4	male_Vs_female
CCR10	0.831263	-0.125055	0.005	0.006	1	4	male_Vs_female
RORC	0.842082	-0.0143469	0.03	0.031	1	4	male_Vs_female
ITGAE	0.853139	-0.0541261	0.108	0.11	1	4	male_Vs_female
PTAFR	0.857322	0.0688416	0.004	0.003	1	4	male_Vs_female
TMEM97	0.857322	0.13635	0.004	0.003	1	4	male_Vs_female
TNFSF14	0.857322	0.136702	0.004	0.003	1	4	male_Vs_female
MYC	0.857973	0.0298927	0.215	0.214	1	4	male_Vs_female
ASAH1	0.861561	-0.0256176	0.086	0.088	1	4	male_Vs_female
SNCA	0.870467	0.150308	0.002	0.001	1	4	male_Vs_female
TNFRSF8	0.870467	0.151334	0.002	0.001	1	4	male_Vs_female
CD300A	0.875846	-0.111365	0.068	0.066	1	4	male_Vs_female
IL2	0.882594	-0.249679	0.008	0.009	1	4	male_Vs_female
CCR5	0.88727	-0.118075	0.002	0.003	1	4	male_Vs_female
LILRB4	0.88727	-0.0721313	0.002	0.003	1	4	male_Vs_female
TRBV3.1	0.891567	-0.898148	0.007	0.007	1	4	male_Vs_female
CD48	0.898595	-0.0365427	0.932	0.936	1	4	male_Vs_female
SLC25A37	0.899014	0.0088781	0.012	0.013	1	4	male_Vs_female
CMKLR1	0.902351	-0.118792	0.002	0.002	1	4	male_Vs_female
SYNE1	0.905157	-0.081093	0.118	0.119	1	4	male_Vs_female
CD8B	0.920442	-0.019709	0.006	0.007	1	4	male_Vs_female
XYLT1	0.920706	0.12907	0.014	0.014	1	4	male_Vs_female
FCGR2A	0.931204	0.0756498	0.012	0.011	1	4	male_Vs_female
FOSB	0.94072	-0.00457805	0.435	0.439	1	4	male_Vs_female
NINJ2	0.942053	-0.19658	0.033	0.034	1	4	male_Vs_female
AIM2	0.943701	-0.119786	0.001	0.001	1	4	male_Vs_female
BLNK	0.943701	-0.087805	0.001	0.001	1	4	male_Vs_female
BPI	0.943701	-0.0970193	0.001	0.001	1	4	male_Vs_female
CD38	0.943701	-0.0977737	0.001	0.001	1	4	male_Vs_female
EBF1	0.943701	-0.121027	0.001	0.001	1	4	male_Vs_female
SH2D1B	0.943701	-0.0735115	0.001	0.001	1	4	male_Vs_female
IL23R	0.963226	0.109943	0.118	0.119	1	4	male_Vs_female
VCAN	0.964866	-0.0360541	0.03	0.03	1	4	male_Vs_female
CXCR5	0.969042	-0.0232225	0.005	0.005	1	4	male_Vs_female
FCGR3A	0.969107	-0.143242	0.03	0.031	1	4	male_Vs_female
TNFSF13B	0.969313	-0.0490168	0.023	0.023	1	4	male_Vs_female
TRIB2	0.976907	-0.0117096	0.285	0.283	1	4	male_Vs_female
CSF3R	0.98871	0.0695644	0.019	0.019	1	4	male_Vs_female
CLC	0.998844	0.100028	0.007	0.007	1	4	male_Vs_female
LTA	0.999393	-0.0821032	0.044	0.044	1	4	male_Vs_female

## Sheet: 5
	p_val	avg_log2FC	pct.1	pct.2	p_val_adj	Cluster	Type
TCF7	1.12385e-13	0.94101	0.307	0.183	5.47316e-11	5	High_CVD_Vs_Low_CVD
S100A9	1.06625e-08	-0.1068	0.252	0.36	5.19266e-06	5	High_CVD_Vs_Low_CVD
LTB	3.20283e-08	0.789281	0.245	0.156	1.55978e-05	5	High_CVD_Vs_Low_CVD
HLA.B	9.94098e-07	0.120361	0.997	0.995	0.000484126	5	High_CVD_Vs_Low_CVD
TNFRSF25	2.47333e-06	0.669159	0.168	0.102	0.00120451	5	High_CVD_Vs_Low_CVD
CD52	1.34362e-05	0.129973	0.993	0.983	0.00654341	5	High_CVD_Vs_Low_CVD
GNAI2	1.88449e-05	0.718528	0.25	0.184	0.00917748	5	High_CVD_Vs_Low_CVD
CD3E	6.64637e-05	0.259443	0.872	0.833	0.0323678	5	High_CVD_Vs_Low_CVD
LCK	0.00118781	0.248828	0.649	0.599	0.578464	5	High_CVD_Vs_Low_CVD
CD6	0.00136871	0.207495	0.655	0.598	0.666563	5	High_CVD_Vs_Low_CVD
ZAP70	0.0014845	0.424153	0.176	0.13	0.722953	5	High_CVD_Vs_Low_CVD
XPO6	0.00151081	0.524516	0.184	0.138	0.735767	5	High_CVD_Vs_Low_CVD
CD48	0.00172451	0.151043	0.926	0.906	0.839835	5	High_CVD_Vs_Low_CVD
CD247	0.00251897	0.510075	0.19	0.146	1	5	High_CVD_Vs_Low_CVD
GCA	0.00383127	-0.788229	0.015	0.034	1	5	High_CVD_Vs_Low_CVD
CAMKK2	0.00855317	0.829686	0.038	0.02	1	5	High_CVD_Vs_Low_CVD
CD37	0.0101112	0.134552	0.699	0.675	1	5	High_CVD_Vs_Low_CVD
THBS1	0.0104632	-1.10766	0.003	0.012	1	5	High_CVD_Vs_Low_CVD
TLR2	0.0143666	-0.636848	0.008	0.02	1	5	High_CVD_Vs_Low_CVD
IGBP1	0.0154156	0.289834	0.168	0.132	1	5	High_CVD_Vs_Low_CVD
KLF2	0.015637	-0.0598096	0.664	0.707	1	5	High_CVD_Vs_Low_CVD
FOSB	0.0161392	0.205159	0.367	0.332	1	5	High_CVD_Vs_Low_CVD
FOXP1	0.0176541	0.621886	0.04	0.023	1	5	High_CVD_Vs_Low_CVD
CR2	0.0190282	-2.26676	0.002	0.009	1	5	High_CVD_Vs_Low_CVD
GZMK	0.0192898	-1.11809	0.007	0.017	1	5	High_CVD_Vs_Low_CVD
R3HDM4	0.0194955	0.296552	0.23	0.192	1	5	High_CVD_Vs_Low_CVD
SPN	0.0214436	0.982388	0.025	0.012	1	5	High_CVD_Vs_Low_CVD
MGST1	0.0219639	-0.864964	0.001	0.007	1	5	High_CVD_Vs_Low_CVD
TRAC	0.0223071	0.115935	0.921	0.903	1	5	High_CVD_Vs_Low_CVD
CBLB	0.0225723	1.05009	0.039	0.023	1	5	High_CVD_Vs_Low_CVD
TSPAN32	0.0269417	0.644158	0.077	0.055	1	5	High_CVD_Vs_Low_CVD
TRAT1	0.0286352	0.486788	0.191	0.16	1	5	High_CVD_Vs_Low_CVD
BCL11B	0.0300141	-0.366952	0.2	0.235	1	5	High_CVD_Vs_Low_CVD
IL18RAP	0.032575	-1.45862	0.003	0.01	1	5	High_CVD_Vs_Low_CVD
CLEC4E	0.0327567	-0.417455	0.003	0.01	1	5	High_CVD_Vs_Low_CVD
ATF6B	0.0362346	2.17064	0.007	0.001	1	5	High_CVD_Vs_Low_CVD
IFITM1	0.037247	0.54838	0.074	0.054	1	5	High_CVD_Vs_Low_CVD
IER3	0.0374642	1.01998	0.016	0.007	1	5	High_CVD_Vs_Low_CVD
CD3G	0.041367	0.28729	0.094	0.071	1	5	High_CVD_Vs_Low_CVD
YBX3	0.041391	0.561356	0.04	0.025	1	5	High_CVD_Vs_Low_CVD
TGFB1	0.042735	0.993069	0.019	0.009	1	5	High_CVD_Vs_Low_CVD
DOCK8	0.0431846	0.400455	0.127	0.101	1	5	High_CVD_Vs_Low_CVD
DUSP2	0.0447092	-0.247261	0.142	0.172	1	5	High_CVD_Vs_Low_CVD
FBP1	0.0448445	-0.817492	0.01	0.02	1	5	High_CVD_Vs_Low_CVD
MXD1	0.0486131	-0.992801	0.008	0.017	1	5	High_CVD_Vs_Low_CVD
IL12A	0.0508045	-6.63309	0	0.004	1	5	High_CVD_Vs_Low_CVD
TCL1A	0.0508046	-1.78816	0	0.004	1	5	High_CVD_Vs_Low_CVD
TTC38	0.062539	-1.36293	0.002	0.007	1	5	High_CVD_Vs_Low_CVD
BIN2	0.0678471	0.202255	0.469	0.435	1	5	High_CVD_Vs_Low_CVD
CD163	0.0684105	-0.447978	0.003	0.009	1	5	High_CVD_Vs_Low_CVD
CD33	0.0684105	-0.538083	0.003	0.009	1	5	High_CVD_Vs_Low_CVD
CD4	0.0750478	0.0951633	0.463	0.425	1	5	High_CVD_Vs_Low_CVD
TLR8	0.0807265	-1.00771	0	0.003	1	5	High_CVD_Vs_Low_CVD
FCGR3A	0.0816343	-0.152329	0.021	0.033	1	5	High_CVD_Vs_Low_CVD
NEAT1	0.082942	0.14841	0.197	0.17	1	5	High_CVD_Vs_Low_CVD
GNLY	0.0901084	-0.407619	0.027	0.039	1	5	High_CVD_Vs_Low_CVD
STAT6	0.0914921	0.31811	0.114	0.094	1	5	High_CVD_Vs_Low_CVD
CCR6	0.0920566	0.660381	0.038	0.026	1	5	High_CVD_Vs_Low_CVD
RASGEF1B	0.0927373	-1.55751	0.002	0.007	1	5	High_CVD_Vs_Low_CVD
CXCL5	0.0949584	0.65946	0.018	0.01	1	5	High_CVD_Vs_Low_CVD
JCHAIN	0.0968566	0.918512	0.004	0.001	1	5	High_CVD_Vs_Low_CVD
IL2	0.0969313	2.38594	0.004	0.001	1	5	High_CVD_Vs_Low_CVD
TNFSF14	0.0969313	2.34572	0.004	0.001	1	5	High_CVD_Vs_Low_CVD
B3GAT1	0.105263	3.00404	0.002	0	1	5	High_CVD_Vs_Low_CVD
GAPDH	0.105322	0.0389916	0.775	0.736	1	5	High_CVD_Vs_Low_CVD
CD7	0.110167	0.303005	0.221	0.197	1	5	High_CVD_Vs_Low_CVD
CD83	0.117125	0.447347	0.028	0.018	1	5	High_CVD_Vs_Low_CVD
IGKC	0.119633	-0.108605	0.035	0.025	1	5	High_CVD_Vs_Low_CVD
CD27	0.11995	0.199717	0.517	0.493	1	5	High_CVD_Vs_Low_CVD
SOD2	0.121063	0.419697	0.037	0.026	1	5	High_CVD_Vs_Low_CVD
CD5	0.121426	-0.142359	0.387	0.419	1	5	High_CVD_Vs_Low_CVD
CTSW	0.12412	-0.318935	0.066	0.082	1	5	High_CVD_Vs_Low_CVD
HLA.A	0.129988	0.0389119	0.99	0.995	1	5	High_CVD_Vs_Low_CVD
RAB27B	0.130516	-5.91304	0	0.002	1	5	High_CVD_Vs_Low_CVD
S100A10	0.133131	0.0981377	0.645	0.621	1	5	High_CVD_Vs_Low_CVD
CD8A	0.135786	0.243456	0.017	0.01	1	5	High_CVD_Vs_Low_CVD
DUSP4	0.141226	-1.33244	0.003	0.007	1	5	High_CVD_Vs_Low_CVD
LILRB1	0.143613	-0.151069	0.019	0.028	1	5	High_CVD_Vs_Low_CVD
CD3D	0.150797	0.0670427	0.853	0.855	1	5	High_CVD_Vs_Low_CVD
FOXP3	0.154173	-0.360982	0.045	0.058	1	5	High_CVD_Vs_Low_CVD
FAM65B	0.154725	0.258279	0.293	0.274	1	5	High_CVD_Vs_Low_CVD
LGALS1	0.160699	-0.052159	0.198	0.225	1	5	High_CVD_Vs_Low_CVD
TSPAN14	0.164065	0.37687	0.079	0.065	1	5	High_CVD_Vs_Low_CVD
LAIR2	0.168565	0.599857	0.023	0.015	1	5	High_CVD_Vs_Low_CVD
CXCR5	0.170822	-0.369496	0.115	0.134	1	5	High_CVD_Vs_Low_CVD
VPS28	0.170911	0.19457	0.265	0.242	1	5	High_CVD_Vs_Low_CVD
CCR4	0.171418	1.19652	0.007	0.003	1	5	High_CVD_Vs_Low_CVD
RUNX3	0.174951	0.175731	0.182	0.161	1	5	High_CVD_Vs_Low_CVD
TNFSF10	0.178509	0.371893	0.092	0.078	1	5	High_CVD_Vs_Low_CVD
LYN	0.182157	0.155445	0.019	0.012	1	5	High_CVD_Vs_Low_CVD
IGHA1-secreted	0.182376	-0.0412473	0.008	0.004	1	5	High_CVD_Vs_Low_CVD
MCM4	0.184665	-0.554542	0.005	0.009	1	5	High_CVD_Vs_Low_CVD
TIGIT	0.187471	0.471652	0.059	0.047	1	5	High_CVD_Vs_Low_CVD
F13A1	0.188459	-0.676836	0.001	0.004	1	5	High_CVD_Vs_Low_CVD
FCER2	0.188459	-1.2024	0.001	0.004	1	5	High_CVD_Vs_Low_CVD
MMP25	0.188459	-1.50834	0.001	0.004	1	5	High_CVD_Vs_Low_CVD
FYN	0.188772	0.10633	0.542	0.502	1	5	High_CVD_Vs_Low_CVD
AURKB	0.18903	-0.482337	0.001	0.004	1	5	High_CVD_Vs_Low_CVD
CD9	0.189053	0.907564	0.009	0.004	1	5	High_CVD_Vs_Low_CVD
LAT2	0.189053	0.364831	0.009	0.004	1	5	High_CVD_Vs_Low_CVD
CD96	0.19583	0.847948	0.01	0.006	1	5	High_CVD_Vs_Low_CVD
CD70	0.199734	1.91505	0.003	0.001	1	5	High_CVD_Vs_Low_CVD
LILRB4	0.199734	0.864834	0.003	0.001	1	5	High_CVD_Vs_Low_CVD
XBP1	0.203247	-0.463704	0.158	0.175	1	5	High_CVD_Vs_Low_CVD
LTA	0.204073	0.465822	0.046	0.036	1	5	High_CVD_Vs_Low_CVD
FGFBP2	0.212461	-0.228578	0.007	0.012	1	5	High_CVD_Vs_Low_CVD
CD74	0.215013	0.0429333	0.57	0.567	1	5	High_CVD_Vs_Low_CVD
TRBC2	0.215933	0.0299549	0.917	0.91	1	5	High_CVD_Vs_Low_CVD
CCR5	0.217147	-3.3919	0	0.001	1	5	High_CVD_Vs_Low_CVD
VSIG4	0.217147	-1.57576	0	0.001	1	5	High_CVD_Vs_Low_CVD
DUSP1	0.222932	0.108849	0.583	0.56	1	5	High_CVD_Vs_Low_CVD
CHI3L2	0.223008	0.633389	0.03	0.022	1	5	High_CVD_Vs_Low_CVD
NKG7	0.22418	-0.175272	0.051	0.063	1	5	High_CVD_Vs_Low_CVD
ITGAM	0.233122	-0.28206	0.009	0.014	1	5	High_CVD_Vs_Low_CVD
LGALS3	0.236426	0.184797	0.035	0.027	1	5	High_CVD_Vs_Low_CVD
EGR1	0.236626	-0.537645	0.013	0.02	1	5	High_CVD_Vs_Low_CVD
FCER1G	0.237393	-0.100219	0.045	0.055	1	5	High_CVD_Vs_Low_CVD
IL18R1	0.240486	0.403293	0.019	0.013	1	5	High_CVD_Vs_Low_CVD
CD38	0.246509	1.2911	0.004	0.001	1	5	High_CVD_Vs_Low_CVD
CXCL3	0.252308	6.01301	0.001	0	1	5	High_CVD_Vs_Low_CVD
FAM129C	0.252308	4.57633	0.001	0	1	5	High_CVD_Vs_Low_CVD
IGHG3-secreted	0.252308	2.13544	0.001	0	1	5	High_CVD_Vs_Low_CVD
KLRC3	0.252308	1.22049	0.001	0	1	5	High_CVD_Vs_Low_CVD
LIF	0.252308	9.49901	0.001	0	1	5	High_CVD_Vs_Low_CVD
NCF1	0.252308	3.09664	0.001	0	1	5	High_CVD_Vs_Low_CVD
SH3BGRL2	0.252308	8.63219	0.001	0	1	5	High_CVD_Vs_Low_CVD
TOP2A	0.252308	7.29562	0.001	0	1	5	High_CVD_Vs_Low_CVD
TREM1	0.252308	0.406325	0.001	0	1	5	High_CVD_Vs_Low_CVD
MS4A1	0.252994	-0.628214	0.008	0.012	1	5	High_CVD_Vs_Low_CVD
GZMH	0.267458	0.219832	0.014	0.009	1	5	High_CVD_Vs_Low_CVD
PLIN2	0.26755	0.0725539	0.031	0.024	1	5	High_CVD_Vs_Low_CVD
SCPEP1	0.269212	-0.281031	0.04	0.049	1	5	High_CVD_Vs_Low_CVD
GZMA	0.270787	-0.288773	0.018	0.025	1	5	High_CVD_Vs_Low_CVD
TNFRSF13C	0.271083	1.11761	0.005	0.002	1	5	High_CVD_Vs_Low_CVD
RPN2	0.272265	0.0268938	0.21	0.233	1	5	High_CVD_Vs_Low_CVD
TNFSF13	0.27258	-0.274203	0.02	0.027	1	5	High_CVD_Vs_Low_CVD
SYNE1	0.273232	0.146383	0.14	0.125	1	5	High_CVD_Vs_Low_CVD
IGLC3	0.274185	0.0105393	0.02	0.027	1	5	High_CVD_Vs_Low_CVD
IL12RB1	0.275295	-0.1153	0.031	0.04	1	5	High_CVD_Vs_Low_CVD
TGFB3	0.275672	0.145468	0.01	0.015	1	5	High_CVD_Vs_Low_CVD
PTTG2	0.277291	-0.699505	0.007	0.011	1	5	High_CVD_Vs_Low_CVD
PIK3AP1	0.282771	-0.189028	0.011	0.017	1	5	High_CVD_Vs_Low_CVD
S100A12	0.28378	-0.0474281	0.036	0.045	1	5	High_CVD_Vs_Low_CVD
CD86	0.284047	-0.34119	0.003	0.006	1	5	High_CVD_Vs_Low_CVD
PTPRC	0.285956	0.0352085	0.588	0.558	1	5	High_CVD_Vs_Low_CVD
CCND2	0.287107	0.234172	0.093	0.081	1	5	High_CVD_Vs_Low_CVD
IL32	0.288107	0.000115181	0.888	0.87	1	5	High_CVD_Vs_Low_CVD
CCL4	0.293865	-0.557113	0.001	0.003	1	5	High_CVD_Vs_Low_CVD
ZNF683	0.293865	-1.24632	0.001	0.003	1	5	High_CVD_Vs_Low_CVD
IL1B	0.297004	-0.498069	0.002	0.004	1	5	High_CVD_Vs_Low_CVD
KLRB1	0.304948	0.122642	0.48	0.464	1	5	High_CVD_Vs_Low_CVD
BTG1	0.306191	-0.134625	0.598	0.61	1	5	High_CVD_Vs_Low_CVD
APLP2	0.312621	-0.0899839	0.067	0.078	1	5	High_CVD_Vs_Low_CVD
SYNE2	0.314613	0.279013	0.101	0.089	1	5	High_CVD_Vs_Low_CVD
GIMAP5	0.322762	-0.132077	0.277	0.292	1	5	High_CVD_Vs_Low_CVD
TC2N	0.324479	0.310452	0.05	0.042	1	5	High_CVD_Vs_Low_CVD
NR4A1	0.331497	-0.42858	0.005	0.008	1	5	High_CVD_Vs_Low_CVD
LAP3	0.337827	0.16116	0.08	0.07	1	5	High_CVD_Vs_Low_CVD
PIK3IP1	0.347673	0.00984237	0.739	0.719	1	5	High_CVD_Vs_Low_CVD
RGS1	0.350727	-0.217716	0.068	0.078	1	5	High_CVD_Vs_Low_CVD
C5AR1	0.351744	-0.138256	0.017	0.022	1	5	High_CVD_Vs_Low_CVD
HLA.DPA1	0.355282	-0.0181693	0.058	0.067	1	5	High_CVD_Vs_Low_CVD
PRDM1	0.358938	0.0948531	0.084	0.073	1	5	High_CVD_Vs_Low_CVD
NLRP3	0.362812	-0.433929	0.004	0.007	1	5	High_CVD_Vs_Low_CVD
IRF4	0.365394	0.309907	0.013	0.009	1	5	High_CVD_Vs_Low_CVD
CD2	0.37046	0.0927381	0.589	0.578	1	5	High_CVD_Vs_Low_CVD
ICOS	0.377368	-0.300474	0.13	0.141	1	5	High_CVD_Vs_Low_CVD
LAT	0.381263	0.0516534	0.511	0.493	1	5	High_CVD_Vs_Low_CVD
BAX	0.382756	-0.0156431	0.144	0.131	1	5	High_CVD_Vs_Low_CVD
BPI	0.383165	-2.30276	0	0.001	1	5	High_CVD_Vs_Low_CVD
C1QB	0.383165	-1.10163	0	0.001	1	5	High_CVD_Vs_Low_CVD
CCR1	0.383165	-1.27048	0	0.001	1	5	High_CVD_Vs_Low_CVD
CCR10	0.383165	-6.84771	0	0.001	1	5	High_CVD_Vs_Low_CVD
CCR8	0.383165	-9.77235	0	0.001	1	5	High_CVD_Vs_Low_CVD
CLC	0.383165	-7.15911	0	0.001	1	5	High_CVD_Vs_Low_CVD
CXCL11	0.383165	-9.01081	0	0.001	1	5	High_CVD_Vs_Low_CVD
EBF1	0.383165	-5.10186	0	0.001	1	5	High_CVD_Vs_Low_CVD
EGR3	0.383165	-3.72741	0	0.001	1	5	High_CVD_Vs_Low_CVD
FOSL1	0.383165	-3.28156	0	0.001	1	5	High_CVD_Vs_Low_CVD
HMMR	0.383165	-8.94118	0	0.001	1	5	High_CVD_Vs_Low_CVD
IFNA1	0.383165	-12.8342	0	0.001	1	5	High_CVD_Vs_Low_CVD
IL1R2	0.383165	-2.27303	0	0.001	1	5	High_CVD_Vs_Low_CVD
IL21	0.383165	-13.7537	0	0.001	1	5	High_CVD_Vs_Low_CVD
KLRC4	0.383165	-2.2793	0	0.001	1	5	High_CVD_Vs_Low_CVD
NCAM1	0.383165	-7.24749	0	0.001	1	5	High_CVD_Vs_Low_CVD
S100A8	0.383165	-0.443861	0	0.001	1	5	High_CVD_Vs_Low_CVD
TCF4	0.383165	-5.96007	0	0.001	1	5	High_CVD_Vs_Low_CVD
THBD	0.383165	-5.22985	0	0.001	1	5	High_CVD_Vs_Low_CVD
TLR9	0.383165	-6.17305	0	0.001	1	5	High_CVD_Vs_Low_CVD
PSEN1	0.383401	-0.458107	0.016	0.021	1	5	High_CVD_Vs_Low_CVD
ACSL1	0.385948	-0.199935	0.012	0.017	1	5	High_CVD_Vs_Low_CVD
CTSD	0.386592	-0.224044	0.071	0.081	1	5	High_CVD_Vs_Low_CVD
AQP9	0.39712	-0.477381	0.003	0.005	1	5	High_CVD_Vs_Low_CVD
CXCL8	0.39712	-0.261359	0.003	0.005	1	5	High_CVD_Vs_Low_CVD
NT5E	0.39712	-0.789088	0.003	0.005	1	5	High_CVD_Vs_Low_CVD
IKZF1	0.397169	-0.0498262	0.127	0.139	1	5	High_CVD_Vs_Low_CVD
IFITM3	0.402175	0.111961	0.314	0.299	1	5	High_CVD_Vs_Low_CVD
CASP5	0.402936	-0.0284134	0.25	0.231	1	5	High_CVD_Vs_Low_CVD
IFNGR1	0.403064	-0.13144	0.059	0.067	1	5	High_CVD_Vs_Low_CVD
CD300A	0.403939	0.240046	0.051	0.044	1	5	High_CVD_Vs_Low_CVD
CD24	0.412959	1.08734	0.002	0.001	1	5	High_CVD_Vs_Low_CVD
CMTM2	0.412959	1.1081	0.002	0.001	1	5	High_CVD_Vs_Low_CVD
FLT3	0.412959	1.15495	0.002	0.001	1	5	High_CVD_Vs_Low_CVD
G0S2	0.412959	0.970619	0.002	0.001	1	5	High_CVD_Vs_Low_CVD
KIR2DL1	0.412959	1.0578	0.002	0.001	1	5	High_CVD_Vs_Low_CVD
MZB1	0.412959	0.877871	0.002	0.001	1	5	High_CVD_Vs_Low_CVD
TRDC	0.41725	0.897589	0.016	0.012	1	5	High_CVD_Vs_Low_CVD
LY86	0.418287	0.15085	0.009	0.006	1	5	High_CVD_Vs_Low_CVD
XYLT1	0.421079	-0.401674	0.015	0.02	1	5	High_CVD_Vs_Low_CVD
JUNB	0.423287	0.129069	0.457	0.448	1	5	High_CVD_Vs_Low_CVD
KLRF1	0.42353	0.273132	0.016	0.012	1	5	High_CVD_Vs_Low_CVD
GIMAP2	0.4236	-0.0629741	0.263	0.278	1	5	High_CVD_Vs_Low_CVD
TTYH3	0.429119	0.542968	0.008	0.005	1	5	High_CVD_Vs_Low_CVD
IL4R	0.430193	-0.0258216	0.122	0.134	1	5	High_CVD_Vs_Low_CVD
CCR7	0.430658	-0.116823	0.31	0.325	1	5	High_CVD_Vs_Low_CVD
PELI1	0.431922	0.146211	0.086	0.077	1	5	High_CVD_Vs_Low_CVD
QPCT	0.432485	-0.740796	0.002	0.004	1	5	High_CVD_Vs_Low_CVD
CD244	0.432854	-0.35646	0.002	0.004	1	5	High_CVD_Vs_Low_CVD
KLRC1	0.432854	-0.683383	0.002	0.004	1	5	High_CVD_Vs_Low_CVD
KLRD1	0.432854	-0.605264	0.002	0.004	1	5	High_CVD_Vs_Low_CVD
S1PR5	0.432854	-0.478182	0.002	0.004	1	5	High_CVD_Vs_Low_CVD
IL23R	0.44323	-0.361072	0.167	0.177	1	5	High_CVD_Vs_Low_CVD
KCNE3	0.448569	0.329645	0.006	0.004	1	5	High_CVD_Vs_Low_CVD
CD1C	0.448922	1.4217	0.003	0.001	1	5	High_CVD_Vs_Low_CVD
ITGAX	0.44926	0.143395	0.03	0.025	1	5	High_CVD_Vs_Low_CVD
CCL20	0.449368	0.975692	0.003	0.001	1	5	High_CVD_Vs_Low_CVD
PTAFR	0.449368	0.361089	0.003	0.001	1	5	High_CVD_Vs_Low_CVD
LIPA	0.45221	-0.0558108	0.157	0.169	1	5	High_CVD_Vs_Low_CVD
KLRG1	0.452587	0.358305	0.014	0.011	1	5	High_CVD_Vs_Low_CVD
FUT4	0.454237	-0.64836	0.007	0.009	1	5	High_CVD_Vs_Low_CVD
POU2AF1	0.45476	0.97537	0.005	0.003	1	5	High_CVD_Vs_Low_CVD
CCR2	0.45761	0.490741	0.004	0.002	1	5	High_CVD_Vs_Low_CVD
FCER1A	0.45761	0.329016	0.004	0.002	1	5	High_CVD_Vs_Low_CVD
TMEM97	0.45761	0.796403	0.004	0.002	1	5	High_CVD_Vs_Low_CVD
CD200	0.461106	-1.74171	0.001	0.002	1	5	High_CVD_Vs_Low_CVD
B3GALT2	0.461359	-1.19125	0.001	0.002	1	5	High_CVD_Vs_Low_CVD
CD300C	0.461359	-0.43664	0.001	0.002	1	5	High_CVD_Vs_Low_CVD
GAB2	0.461359	-0.740712	0.001	0.002	1	5	High_CVD_Vs_Low_CVD
IL18	0.461359	-0.667288	0.001	0.002	1	5	High_CVD_Vs_Low_CVD
IL1RN	0.461359	-0.863939	0.001	0.002	1	5	High_CVD_Vs_Low_CVD
SNCA	0.461359	-0.910799	0.001	0.002	1	5	High_CVD_Vs_Low_CVD
LRP1	0.462119	0.180309	0.001	0.002	1	5	High_CVD_Vs_Low_CVD
CD79A	0.462384	-0.326969	0.01	0.014	1	5	High_CVD_Vs_Low_CVD
CCL5	0.463373	-0.673777	0.039	0.045	1	5	High_CVD_Vs_Low_CVD
SLC7A7	0.468247	0.142545	0.013	0.01	1	5	High_CVD_Vs_Low_CVD
LGALS9	0.480698	0.199966	0.11	0.102	1	5	High_CVD_Vs_Low_CVD
HLA.DMA	0.48398	0.0393785	0.042	0.036	1	5	High_CVD_Vs_Low_CVD
MYC	0.499344	-0.30666	0.271	0.276	1	5	High_CVD_Vs_Low_CVD
CSF3R	0.507678	-0.0104173	0.013	0.017	1	5	High_CVD_Vs_Low_CVD
DPP4	0.515247	0.255568	0.092	0.085	1	5	High_CVD_Vs_Low_CVD
LAMP1	0.523579	-0.0910577	0.347	0.356	1	5	High_CVD_Vs_Low_CVD
TNFSF8	0.529767	-0.169316	0.112	0.12	1	5	High_CVD_Vs_Low_CVD
CD28	0.541897	0.120803	0.101	0.094	1	5	High_CVD_Vs_Low_CVD
ARL4C	0.548373	-0.13668	0.285	0.295	1	5	High_CVD_Vs_Low_CVD
CCR9	0.548432	-0.31762	0.003	0.004	1	5	High_CVD_Vs_Low_CVD
CD274	0.557806	0.594989	0.014	0.012	1	5	High_CVD_Vs_Low_CVD
IKZF2	0.568677	-0.219398	0.009	0.011	1	5	High_CVD_Vs_Low_CVD
ADA	0.576021	0.386007	0.088	0.082	1	5	High_CVD_Vs_Low_CVD
ASAH1	0.580048	-0.0477938	0.088	0.094	1	5	High_CVD_Vs_Low_CVD
IKZF3	0.599268	0.0755241	0.104	0.097	1	5	High_CVD_Vs_Low_CVD
KDELR1	0.601165	0.153201	0.042	0.038	1	5	High_CVD_Vs_Low_CVD
IL2RB	0.606152	-0.130961	0.139	0.146	1	5	High_CVD_Vs_Low_CVD
ACKR3	0.610242	0.0752507	0.007	0.005	1	5	High_CVD_Vs_Low_CVD
CXCR4	0.617955	-0.0991926	0.707	0.673	1	5	High_CVD_Vs_Low_CVD
IL15	0.620761	-0.268526	0.01	0.012	1	5	High_CVD_Vs_Low_CVD
LRRC32	0.623475	-1.12266	0.002	0.003	1	5	High_CVD_Vs_Low_CVD
ENTPD1	0.623956	-0.331814	0.002	0.003	1	5	High_CVD_Vs_Low_CVD
SLC11A1	0.632518	-0.214994	0.008	0.009	1	5	High_CVD_Vs_Low_CVD
BCL2A1	0.635025	0.0178778	0.119	0.112	1	5	High_CVD_Vs_Low_CVD
MCTP2	0.63612	0.382463	0.006	0.004	1	5	High_CVD_Vs_Low_CVD
NINJ2	0.63899	-0.136714	0.024	0.027	1	5	High_CVD_Vs_Low_CVD
TRBV3.1	0.643638	0.424884	0.006	0.007	1	5	High_CVD_Vs_Low_CVD
CD8B	0.643782	-0.278103	0.004	0.005	1	5	High_CVD_Vs_Low_CVD
ITM2B	0.647221	-0.0226372	0.712	0.718	1	5	High_CVD_Vs_Low_CVD
SELL	0.64869	-0.0196479	0.598	0.612	1	5	High_CVD_Vs_Low_CVD
CD63	0.655588	0.0935468	0.197	0.207	1	5	High_CVD_Vs_Low_CVD
FOXO1	0.662562	-0.279833	0.04	0.044	1	5	High_CVD_Vs_Low_CVD
JUN	0.665519	-0.288567	0.119	0.123	1	5	High_CVD_Vs_Low_CVD
CX3CR1	0.665971	0.18656	0.005	0.004	1	5	High_CVD_Vs_Low_CVD
SIGLEC10	0.665971	0.176576	0.005	0.004	1	5	High_CVD_Vs_Low_CVD
ANXA5	0.66817	-0.0293643	0.221	0.212	1	5	High_CVD_Vs_Low_CVD
TKT	0.668736	-0.0433553	0.13	0.123	1	5	High_CVD_Vs_Low_CVD
STAT5A	0.673736	-0.144489	0.122	0.127	1	5	High_CVD_Vs_Low_CVD
TNFSF13B	0.673834	0.0676795	0.027	0.024	1	5	High_CVD_Vs_Low_CVD
CTLA4	0.68721	-0.00915976	0.129	0.134	1	5	High_CVD_Vs_Low_CVD
CD14	0.688628	-0.021304	0.03	0.033	1	5	High_CVD_Vs_Low_CVD
RNASE6	0.690957	-0.00153429	0.009	0.01	1	5	High_CVD_Vs_Low_CVD
SLC2A3	0.691793	0.0585579	0.156	0.151	1	5	High_CVD_Vs_Low_CVD
HLA.DQB1	0.691902	-0.0176178	0.038	0.041	1	5	High_CVD_Vs_Low_CVD
SRGN	0.694606	0.0467299	0.079	0.075	1	5	High_CVD_Vs_Low_CVD
IGHG2-secreted	0.698705	0.605224	0.004	0.003	1	5	High_CVD_Vs_Low_CVD
ZBTB16	0.699577	0.37346	0.004	0.003	1	5	High_CVD_Vs_Low_CVD
TGFBI	0.712152	0.0870055	0.021	0.019	1	5	High_CVD_Vs_Low_CVD
PASK	0.717009	-0.0118484	0.268	0.258	1	5	High_CVD_Vs_Low_CVD
TNFRSF4	0.717216	0.0605525	0.025	0.022	1	5	High_CVD_Vs_Low_CVD
ADGRE1	0.721035	0.0390119	0.024	0.026	1	5	High_CVD_Vs_Low_CVD
IGHM-membrane	0.723641	-0.415018	0.035	0.033	1	5	High_CVD_Vs_Low_CVD
SELPLG	0.727452	0.0607295	0.413	0.42	1	5	High_CVD_Vs_Low_CVD
VEGFA	0.728827	-0.954556	0.001	0.001	1	5	High_CVD_Vs_Low_CVD
IFNG	0.729188	-0.511951	0.001	0.001	1	5	High_CVD_Vs_Low_CVD
PAX5	0.729188	-0.442147	0.001	0.001	1	5	High_CVD_Vs_Low_CVD
PDCD1	0.729188	-0.607128	0.001	0.001	1	5	High_CVD_Vs_Low_CVD
SPON2	0.729188	-0.51215	0.001	0.001	1	5	High_CVD_Vs_Low_CVD
AIM2	0.738403	0.387731	0.003	0.002	1	5	High_CVD_Vs_Low_CVD
BLNK	0.738403	0.353721	0.003	0.002	1	5	High_CVD_Vs_Low_CVD
CD22	0.738403	0.155986	0.003	0.002	1	5	High_CVD_Vs_Low_CVD
TARP-refseq	0.74198	-0.390134	0.016	0.015	1	5	High_CVD_Vs_Low_CVD
RNASE2	0.742761	-0.175156	0.003	0.004	1	5	High_CVD_Vs_Low_CVD
FPR1	0.744674	0.0201318	0.01	0.011	1	5	High_CVD_Vs_Low_CVD
LAMP3	0.748941	0.790869	0.008	0.007	1	5	High_CVD_Vs_Low_CVD
MCM2	0.748941	0.492868	0.008	0.007	1	5	High_CVD_Vs_Low_CVD
KLRC4.KLRK1	0.750322	0.0845536	0.008	0.007	1	5	High_CVD_Vs_Low_CVD
FYB	0.751806	-0.0658928	0.48	0.487	1	5	High_CVD_Vs_Low_CVD
PDIA6	0.765187	-0.0352091	0.089	0.092	1	5	High_CVD_Vs_Low_CVD
CD36	0.768807	-0.072861	0.008	0.009	1	5	High_CVD_Vs_Low_CVD
BACH2	0.78439	0.220307	0.022	0.02	1	5	High_CVD_Vs_Low_CVD
CLEC4D	0.785289	0.207907	0.002	0.001	1	5	High_CVD_Vs_Low_CVD
MME	0.785289	0.391312	0.002	0.001	1	5	High_CVD_Vs_Low_CVD
TRIB2	0.786568	-0.0688846	0.306	0.313	1	5	High_CVD_Vs_Low_CVD
NAMPT	0.787599	-0.11332	0.031	0.033	1	5	High_CVD_Vs_Low_CVD
KLRK1	0.788687	0.0827655	0.007	0.006	1	5	High_CVD_Vs_Low_CVD
GLUL	0.789143	0.0529934	0.092	0.096	1	5	High_CVD_Vs_Low_CVD
HLA.DRA	0.792289	-0.0185613	0.075	0.078	1	5	High_CVD_Vs_Low_CVD
F5	0.794607	0.273568	0.014	0.013	1	5	High_CVD_Vs_Low_CVD
SAMD3	0.800324	-0.218902	0.018	0.017	1	5	High_CVD_Vs_Low_CVD
CYTIP	0.800391	-0.0608634	0.368	0.368	1	5	High_CVD_Vs_Low_CVD
BCL6	0.801308	0.160188	0.006	0.007	1	5	High_CVD_Vs_Low_CVD
CD44	0.802925	-0.0696534	0.372	0.376	1	5	High_CVD_Vs_Low_CVD
LEF1	0.820912	0.0101079	0.455	0.467	1	5	High_CVD_Vs_Low_CVD
PDIA4	0.823285	0.161536	0.07	0.067	1	5	High_CVD_Vs_Low_CVD
STAT1	0.829813	-0.0549827	0.022	0.023	1	5	High_CVD_Vs_Low_CVD
FTH1	0.830502	-0.0123995	0.061	0.063	1	5	High_CVD_Vs_Low_CVD
C3AR1	0.830876	0.390993	0.006	0.005	1	5	High_CVD_Vs_Low_CVD
NAIP	0.835789	-0.18099	0.004	0.004	1	5	High_CVD_Vs_Low_CVD
MNDA	0.836995	-0.0863175	0.011	0.012	1	5	High_CVD_Vs_Low_CVD
ITGA4	0.837106	0.131054	0.211	0.208	1	5	High_CVD_Vs_Low_CVD
IFITM2	0.838738	0.0855307	0.507	0.5	1	5	High_CVD_Vs_Low_CVD
RORA	0.840704	0.0949304	0.082	0.08	1	5	High_CVD_Vs_Low_CVD
ARG1	0.847534	0.391678	0.001	0.001	1	5	High_CVD_Vs_Low_CVD
C1QA	0.847534	0.160039	0.001	0.001	1	5	High_CVD_Vs_Low_CVD
CXCL2	0.847534	0.285141	0.001	0.001	1	5	High_CVD_Vs_Low_CVD
EOMES	0.847534	0.379755	0.001	0.001	1	5	High_CVD_Vs_Low_CVD
IL12RB2	0.847534	0.382415	0.001	0.001	1	5	High_CVD_Vs_Low_CVD
IL3RA	0.847534	0.260474	0.001	0.001	1	5	High_CVD_Vs_Low_CVD
KIAA0101	0.847534	0.382152	0.001	0.001	1	5	High_CVD_Vs_Low_CVD
MMRN1	0.847534	0.390034	0.001	0.001	1	5	High_CVD_Vs_Low_CVD
PTGDR2	0.847534	0.35454	0.001	0.001	1	5	High_CVD_Vs_Low_CVD
SH2D1B	0.847534	0.255008	0.001	0.001	1	5	High_CVD_Vs_Low_CVD
VPREB3	0.847534	0.18803	0.001	0.001	1	5	High_CVD_Vs_Low_CVD
SDCBP	0.848888	0.115292	0.157	0.156	1	5	High_CVD_Vs_Low_CVD
CD79B	0.851259	0.181097	0.046	0.044	1	5	High_CVD_Vs_Low_CVD
BCL2	0.853003	-0.0407167	0.159	0.161	1	5	High_CVD_Vs_Low_CVD
IRF8	0.855392	-0.0692875	0.016	0.015	1	5	High_CVD_Vs_Low_CVD
RORC	0.856938	0.73244	0.012	0.012	1	5	High_CVD_Vs_Low_CVD
CTSA	0.857822	0.0739632	0.228	0.225	1	5	High_CVD_Vs_Low_CVD
IL7R	0.859381	0.0993087	0.662	0.657	1	5	High_CVD_Vs_Low_CVD
STAT4	0.860712	0.0419779	0.088	0.086	1	5	High_CVD_Vs_Low_CVD
ICAM1	0.86084	0.214529	0.012	0.012	1	5	High_CVD_Vs_Low_CVD
CLEC10A	0.861884	-0.221354	0.007	0.007	1	5	High_CVD_Vs_Low_CVD
CD40	0.862997	-0.107743	0.007	0.007	1	5	High_CVD_Vs_Low_CVD
CST7	0.864747	-0.285826	0.043	0.041	1	5	High_CVD_Vs_Low_CVD
ITGB2	0.864766	-0.00660808	0.606	0.599	1	5	High_CVD_Vs_Low_CVD
BTLA	0.877366	0.132993	0.01	0.01	1	5	High_CVD_Vs_Low_CVD
FCGR2A	0.88662	0.132134	0.012	0.013	1	5	High_CVD_Vs_Low_CVD
BIRC3	0.897876	-0.177729	0.144	0.144	1	5	High_CVD_Vs_Low_CVD
CD69	0.911807	0.0483577	0.449	0.451	1	5	High_CVD_Vs_Low_CVD
HAVCR2	0.912088	-0.0702507	0.005	0.005	1	5	High_CVD_Vs_Low_CVD
IGHD-membrane	0.912279	-0.315489	0.005	0.005	1	5	High_CVD_Vs_Low_CVD
FCN1	0.916595	-0.00408122	0.097	0.096	1	5	High_CVD_Vs_Low_CVD
TNF	0.917505	-0.0138048	0.036	0.037	1	5	High_CVD_Vs_Low_CVD
CXCL16	0.917776	0.0635528	0.008	0.007	1	5	High_CVD_Vs_Low_CVD
SORL1	0.922031	0.0102126	0.153	0.152	1	5	High_CVD_Vs_Low_CVD
SLC25A37	0.92284	-0.0529659	0.01	0.011	1	5	High_CVD_Vs_Low_CVD
LYZ	0.923718	-0.0167567	0.101	0.1	1	5	High_CVD_Vs_Low_CVD
IL15RA	0.924026	0.0550042	0.024	0.023	1	5	High_CVD_Vs_Low_CVD
TXK	0.930271	-0.0156175	0.14	0.139	1	5	High_CVD_Vs_Low_CVD
FAS	0.930903	0.0976852	0.061	0.06	1	5	High_CVD_Vs_Low_CVD
PCNA	0.931548	-0.0742261	0.033	0.033	1	5	High_CVD_Vs_Low_CVD
STAT3	0.932552	0.154242	0.09	0.09	1	5	High_CVD_Vs_Low_CVD
TIAF1	0.933398	0.184418	0.126	0.126	1	5	High_CVD_Vs_Low_CVD
CXCR3	0.941142	0.548543	0.004	0.004	1	5	High_CVD_Vs_Low_CVD
IL2RA	0.941802	-0.0551387	0.058	0.057	1	5	High_CVD_Vs_Low_CVD
IGHG1-secreted	0.942247	0.0194463	0.004	0.004	1	5	High_CVD_Vs_Low_CVD
CNOT2	0.946366	0.0456648	0.12	0.121	1	5	High_CVD_Vs_Low_CVD
APOBEC3G	0.948009	0.157551	0.074	0.074	1	5	High_CVD_Vs_Low_CVD
PXN	0.957159	0.0490584	0.189	0.189	1	5	High_CVD_Vs_Low_CVD
C10orf54	0.961673	0.0296767	0.344	0.344	1	5	High_CVD_Vs_Low_CVD
NCR3	0.964148	0.0685497	0.016	0.016	1	5	High_CVD_Vs_Low_CVD
PRF1	0.973357	-0.198529	0.029	0.028	1	5	High_CVD_Vs_Low_CVD
VNN2	0.974703	-0.00798521	0.048	0.048	1	5	High_CVD_Vs_Low_CVD
LAG3	0.975651	-0.286524	0.006	0.006	1	5	High_CVD_Vs_Low_CVD
VCAN	0.977203	0.107005	0.025	0.025	1	5	High_CVD_Vs_Low_CVD
TBX21	0.982078	0.0104383	0.01	0.009	1	5	High_CVD_Vs_Low_CVD
ITGAE	0.982675	0.009384	0.096	0.097	1	5	High_CVD_Vs_Low_CVD
CD72	0.982932	-0.486828	0.003	0.003	1	5	High_CVD_Vs_Low_CVD
CCL3	0.983685	-0.0105084	0.003	0.003	1	5	High_CVD_Vs_Low_CVD
IGHM-secreted	0.984856	-0.171428	0.01	0.009	1	5	High_CVD_Vs_Low_CVD
GZMB	0.993421	-0.0298544	0.012	0.012	1	5	High_CVD_Vs_Low_CVD
TRGC2	0.994365	0.0989105	0.042	0.042	1	5	High_CVD_Vs_Low_CVD
HOPX	0.99978	0.0172891	0.015	0.015	1	5	High_CVD_Vs_Low_CVD
GAPDH	1.26303e-12	0.433095	0.801	0.712	6.15098e-10	5	Diabetes+_Vs_Diabetes-
CD3E	2.03721e-11	0.350466	0.879	0.825	9.9212e-09	5	Diabetes+_Vs_Diabetes-
LTB	1.18114e-09	0.881998	0.246	0.15	5.75213e-07	5	Diabetes+_Vs_Diabetes-
TCF7	1.18458e-08	0.610194	0.29	0.191	5.76888e-06	5	Diabetes+_Vs_Diabetes-
GNAI2	1.56626e-08	0.54351	0.263	0.169	7.62767e-06	5	Diabetes+_Vs_Diabetes-
CD52	3.16698e-08	0.250307	0.987	0.987	1.54232e-05	5	Diabetes+_Vs_Diabetes-
IL32	7.01936e-08	-0.196761	0.855	0.897	3.41843e-05	5	Diabetes+_Vs_Diabetes-
ITGB2	6.00086e-06	0.282941	0.641	0.569	0.00292242	5	Diabetes+_Vs_Diabetes-
IFITM3	1.00729e-05	0.367665	0.35	0.268	0.00490551	5	Diabetes+_Vs_Diabetes-
CD4	2.43897e-05	0.303991	0.487	0.402	0.0118778	5	Diabetes+_Vs_Diabetes-
BIN2	3.82715e-05	0.313783	0.491	0.414	0.0186382	5	Diabetes+_Vs_Diabetes-
STAT6	8.83278e-05	0.636566	0.129	0.08	0.0430156	5	Diabetes+_Vs_Diabetes-
XBP1	0.000100954	0.646131	0.199	0.141	0.0491647	5	Diabetes+_Vs_Diabetes-
BCL2	0.00015944	0.464654	0.191	0.134	0.0776474	5	Diabetes+_Vs_Diabetes-
CD79B	0.000221015	0.875668	0.062	0.031	0.107635	5	Diabetes+_Vs_Diabetes-
CASP5	0.000270682	-0.356305	0.205	0.269	0.131822	5	Diabetes+_Vs_Diabetes-
SLC2A3	0.000305036	0.536274	0.182	0.129	0.148552	5	Diabetes+_Vs_Diabetes-
NEAT1	0.000406501	0.699956	0.21	0.157	0.197966	5	Diabetes+_Vs_Diabetes-
CD37	0.000573602	0.267345	0.704	0.669	0.279344	5	Diabetes+_Vs_Diabetes-
CD6	0.000607623	0.375859	0.635	0.612	0.295912	5	Diabetes+_Vs_Diabetes-
FYN	0.000648877	0.247516	0.559	0.485	0.316003	5	Diabetes+_Vs_Diabetes-
R3HDM4	0.000808158	0.47068	0.237	0.183	0.393573	5	Diabetes+_Vs_Diabetes-
CD5	0.000821371	0.410886	0.436	0.378	0.400008	5	Diabetes+_Vs_Diabetes-
BTG1	0.000870144	0.290887	0.631	0.582	0.42376	5	Diabetes+_Vs_Diabetes-
HLA.B	0.000889512	0.194988	0.993	0.998	0.433192	5	Diabetes+_Vs_Diabetes-
JUNB	0.00142443	0.421415	0.477	0.431	0.693696	5	Diabetes+_Vs_Diabetes-
IL12RB1	0.00161841	0.931264	0.049	0.025	0.788167	5	Diabetes+_Vs_Diabetes-
DUSP1	0.0026207	0.206877	0.599	0.544	1	5	Diabetes+_Vs_Diabetes-
CD74	0.00288406	0.0720892	0.593	0.548	1	5	Diabetes+_Vs_Diabetes-
DPP4	0.00301756	0.686984	0.106	0.073	1	5	Diabetes+_Vs_Diabetes-
CYTIP	0.00310438	0.310159	0.396	0.344	1	5	Diabetes+_Vs_Diabetes-
CD44	0.00315224	0.197699	0.409	0.345	1	5	Diabetes+_Vs_Diabetes-
FYB	0.00392743	0.163856	0.517	0.456	1	5	Diabetes+_Vs_Diabetes-
ARL4C	0.00438793	0.506551	0.315	0.269	1	5	Diabetes+_Vs_Diabetes-
CXCL8	0.00521341	0.848762	0.008	0.001	1	5	Diabetes+_Vs_Diabetes-
POU2AF1	0.00550749	-3.65659	0	0.007	1	5	Diabetes+_Vs_Diabetes-
TSPAN32	0.00568306	0.567303	0.08	0.052	1	5	Diabetes+_Vs_Diabetes-
PASK	0.00600555	-0.211131	0.235	0.285	1	5	Diabetes+_Vs_Diabetes-
MCM4	0.00670665	2.17122	0.013	0.003	1	5	Diabetes+_Vs_Diabetes-
GZMB	0.00810891	0.529151	0.019	0.007	1	5	Diabetes+_Vs_Diabetes-
SYNE2	0.00815993	0.653734	0.111	0.08	1	5	Diabetes+_Vs_Diabetes-
LGALS9	0.0085441	0.419583	0.123	0.091	1	5	Diabetes+_Vs_Diabetes-
THBS1	0.00908564	1.08687	0.013	0.004	1	5	Diabetes+_Vs_Diabetes-
CD8A	0.00959909	0.45532	0.02	0.008	1	5	Diabetes+_Vs_Diabetes-
LTA	0.0105929	0.578416	0.051	0.031	1	5	Diabetes+_Vs_Diabetes-
HLA.A	0.0136297	-0.0225585	0.988	0.996	1	5	Diabetes+_Vs_Diabetes-
IL23R	0.0138507	-0.582879	0.153	0.189	1	5	Diabetes+_Vs_Diabetes-
FAS	0.0142586	0.606747	0.073	0.05	1	5	Diabetes+_Vs_Diabetes-
MXD1	0.0147483	1.14725	0.019	0.008	1	5	Diabetes+_Vs_Diabetes-
SRGN	0.0168946	0.577823	0.09	0.065	1	5	Diabetes+_Vs_Diabetes-
STAT4	0.0187416	0.410115	0.101	0.074	1	5	Diabetes+_Vs_Diabetes-
CD7	0.0190265	0.398906	0.226	0.191	1	5	Diabetes+_Vs_Diabetes-
GZMH	0.0198939	0.460685	0.017	0.007	1	5	Diabetes+_Vs_Diabetes-
SLC7A7	0.0198939	0.4555	0.017	0.007	1	5	Diabetes+_Vs_Diabetes-
CCR7	0.0217767	0.170958	0.342	0.298	1	5	Diabetes+_Vs_Diabetes-
ITM2B	0.0225421	0.116429	0.739	0.695	1	5	Diabetes+_Vs_Diabetes-
CD14	0.0226567	-0.114772	0.023	0.04	1	5	Diabetes+_Vs_Diabetes-
LEF1	0.0226881	0.315456	0.481	0.446	1	5	Diabetes+_Vs_Diabetes-
CD3D	0.0243326	0.170085	0.853	0.855	1	5	Diabetes+_Vs_Diabetes-
CXCR4	0.0253113	0.223473	0.714	0.666	1	5	Diabetes+_Vs_Diabetes-
B3GALT2	0.0303219	10.9627	0.004	0	1	5	Diabetes+_Vs_Diabetes-
AQP9	0.030934	1.20038	0.007	0.002	1	5	Diabetes+_Vs_Diabetes-
ICOS	0.0332923	0.316395	0.152	0.122	1	5	Diabetes+_Vs_Diabetes-
XPO6	0.0335298	0.352893	0.174	0.144	1	5	Diabetes+_Vs_Diabetes-
FOXP1	0.0341328	0.778827	0.038	0.024	1	5	Diabetes+_Vs_Diabetes-
QPCT	0.0350101	1.5252	0.005	0.001	1	5	Diabetes+_Vs_Diabetes-
PCNA	0.036761	0.632741	0.041	0.026	1	5	Diabetes+_Vs_Diabetes-
FCGR2A	0.0380273	0.523944	0.018	0.008	1	5	Diabetes+_Vs_Diabetes-
TXK	0.0384001	0.301731	0.155	0.126	1	5	Diabetes+_Vs_Diabetes-
TNFSF14	0.0387296	-7.02323	0	0.004	1	5	Diabetes+_Vs_Diabetes-
TIAF1	0.0397483	0.420373	0.14	0.113	1	5	Diabetes+_Vs_Diabetes-
GIMAP2	0.0403385	-0.274657	0.253	0.287	1	5	Diabetes+_Vs_Diabetes-
SELL	0.0412717	0.104001	0.627	0.589	1	5	Diabetes+_Vs_Diabetes-
CR2	0.0424063	-1.74513	0.003	0.009	1	5	Diabetes+_Vs_Diabetes-
CSF3R	0.047689	0.380747	0.021	0.011	1	5	Diabetes+_Vs_Diabetes-
HOPX	0.047689	0.469985	0.021	0.011	1	5	Diabetes+_Vs_Diabetes-
FGFBP2	0.0535999	-0.33086	0.005	0.013	1	5	Diabetes+_Vs_Diabetes-
CD79A	0.0567552	0.203559	0.017	0.008	1	5	Diabetes+_Vs_Diabetes-
TSPAN14	0.059073	0.476217	0.081	0.062	1	5	Diabetes+_Vs_Diabetes-
G0S2	0.0607674	2.66348	0.003	0	1	5	Diabetes+_Vs_Diabetes-
CD86	0.063212	-0.593609	0.002	0.007	1	5	Diabetes+_Vs_Diabetes-
KCNE3	0.063212	-0.854686	0.002	0.007	1	5	Diabetes+_Vs_Diabetes-
RASGEF1B	0.063212	-1.69765	0.002	0.007	1	5	Diabetes+_Vs_Diabetes-
CLEC4D	0.0645502	-1.61932	0	0.003	1	5	Diabetes+_Vs_Diabetes-
IL18	0.0645502	-1.88825	0	0.003	1	5	Diabetes+_Vs_Diabetes-
CD200	0.0645503	-5.46654	0	0.003	1	5	Diabetes+_Vs_Diabetes-
IGBP1	0.0647324	0.3953	0.161	0.136	1	5	Diabetes+_Vs_Diabetes-
LRRC32	0.0666064	2.97395	0.004	0.001	1	5	Diabetes+_Vs_Diabetes-
PIK3IP1	0.0678322	0.180433	0.736	0.721	1	5	Diabetes+_Vs_Diabetes-
CXCR5	0.0726181	0.61165	0.138	0.115	1	5	Diabetes+_Vs_Diabetes-
STAT3	0.0752281	0.47292	0.101	0.081	1	5	Diabetes+_Vs_Diabetes-
FCER1G	0.0772684	-0.0674629	0.042	0.058	1	5	Diabetes+_Vs_Diabetes-
ZAP70	0.0772728	0.269049	0.164	0.138	1	5	Diabetes+_Vs_Diabetes-
CTSW	0.0803654	0.367814	0.085	0.066	1	5	Diabetes+_Vs_Diabetes-
TNFSF8	0.0845649	0.408951	0.129	0.107	1	5	Diabetes+_Vs_Diabetes-
CD28	0.0955002	0.412227	0.107	0.088	1	5	Diabetes+_Vs_Diabetes-
TARP-refseq	0.0955441	0.0468427	0.011	0.019	1	5	Diabetes+_Vs_Diabetes-
PXN	0.0973114	0.303266	0.202	0.177	1	5	Diabetes+_Vs_Diabetes-
PRDM1	0.0975717	0.275019	0.088	0.069	1	5	Diabetes+_Vs_Diabetes-
RORA	0.0989772	0.467152	0.09	0.073	1	5	Diabetes+_Vs_Diabetes-
S100A10	0.0996929	0.162874	0.637	0.627	1	5	Diabetes+_Vs_Diabetes-
TNFRSF13C	0.0999481	1.79198	0.005	0.002	1	5	Diabetes+_Vs_Diabetes-
NCR3	0.101877	0.806451	0.021	0.012	1	5	Diabetes+_Vs_Diabetes-
FOSB	0.102025	0.0825755	0.365	0.332	1	5	Diabetes+_Vs_Diabetes-
FTH1	0.103328	-0.422049	0.054	0.069	1	5	Diabetes+_Vs_Diabetes-
PELI1	0.104621	0.409033	0.09	0.073	1	5	Diabetes+_Vs_Diabetes-
CD247	0.105109	-0.269142	0.152	0.176	1	5	Diabetes+_Vs_Diabetes-
S100A12	0.106361	0.051962	0.048	0.035	1	5	Diabetes+_Vs_Diabetes-
FOXP3	0.106428	1.15045	0.06	0.046	1	5	Diabetes+_Vs_Diabetes-
TRGC2	0.106817	-0.209689	0.035	0.048	1	5	Diabetes+_Vs_Diabetes-
EGR1	0.107059	0.0531261	0.021	0.013	1	5	Diabetes+_Vs_Diabetes-
PDIA6	0.108203	-0.302866	0.081	0.099	1	5	Diabetes+_Vs_Diabetes-
SPN	0.109431	0.515749	0.022	0.014	1	5	Diabetes+_Vs_Diabetes-
LAT	0.110884	-0.0428943	0.482	0.517	1	5	Diabetes+_Vs_Diabetes-
BACH2	0.115587	0.851631	0.026	0.017	1	5	Diabetes+_Vs_Diabetes-
LCK	0.118274	0.15919	0.625	0.616	1	5	Diabetes+_Vs_Diabetes-
APOBEC3G	0.11895	-0.390208	0.065	0.082	1	5	Diabetes+_Vs_Diabetes-
CAMKK2	0.119451	-0.505911	0.022	0.033	1	5	Diabetes+_Vs_Diabetes-
CLEC4E	0.121753	0.31957	0.01	0.005	1	5	Diabetes+_Vs_Diabetes-
RUNX3	0.123287	0.258652	0.182	0.16	1	5	Diabetes+_Vs_Diabetes-
IGKC	0.12553	-0.408186	0.035	0.024	1	5	Diabetes+_Vs_Diabetes-
C1QA	0.125875	1.31185	0.002	0	1	5	Diabetes+_Vs_Diabetes-
EOMES	0.125875	6.06448	0.002	0	1	5	Diabetes+_Vs_Diabetes-
KIAA0101	0.125875	6.37833	0.002	0	1	5	Diabetes+_Vs_Diabetes-
VSIG4	0.125875	1.78309	0.002	0	1	5	Diabetes+_Vs_Diabetes-
TRAC	0.125926	0.207279	0.9	0.92	1	5	Diabetes+_Vs_Diabetes-
CCL20	0.127479	2.22422	0.004	0.001	1	5	Diabetes+_Vs_Diabetes-
TCL1A	0.127849	-0.0223484	0.004	0.001	1	5	Diabetes+_Vs_Diabetes-
CX3CR1	0.127934	0.657952	0.006	0.002	1	5	Diabetes+_Vs_Diabetes-
TNF	0.130592	-0.506669	0.03	0.042	1	5	Diabetes+_Vs_Diabetes-
SORL1	0.131838	0.26276	0.164	0.143	1	5	Diabetes+_Vs_Diabetes-
CD96	0.133137	1.00176	0.011	0.005	1	5	Diabetes+_Vs_Diabetes-
SDCBP	0.13854	0.235963	0.168	0.147	1	5	Diabetes+_Vs_Diabetes-
STAT5A	0.142182	0.321178	0.135	0.116	1	5	Diabetes+_Vs_Diabetes-
IKZF1	0.143934	0.297484	0.144	0.124	1	5	Diabetes+_Vs_Diabetes-
CD22	0.148467	-0.700719	0.001	0.004	1	5	Diabetes+_Vs_Diabetes-
MCTP2	0.150962	1.19538	0.007	0.003	1	5	Diabetes+_Vs_Diabetes-
ANXA5	0.15113	0.207246	0.227	0.206	1	5	Diabetes+_Vs_Diabetes-
SCPEP1	0.151934	0.24973	0.052	0.04	1	5	Diabetes+_Vs_Diabetes-
KLRG1	0.159497	-0.790929	0.009	0.015	1	5	Diabetes+_Vs_Diabetes-
TC2N	0.165858	-0.373575	0.039	0.051	1	5	Diabetes+_Vs_Diabetes-
BAX	0.168856	-0.227614	0.126	0.145	1	5	Diabetes+_Vs_Diabetes-
FAM65B	0.174399	-0.147367	0.269	0.293	1	5	Diabetes+_Vs_Diabetes-
CD300A	0.180494	0.206104	0.054	0.042	1	5	Diabetes+_Vs_Diabetes-
CHI3L2	0.183802	-0.61709	0.021	0.029	1	5	Diabetes+_Vs_Diabetes-
NR4A1	0.185255	0.624493	0.009	0.005	1	5	Diabetes+_Vs_Diabetes-
IL2RA	0.187073	0.366033	0.064	0.052	1	5	Diabetes+_Vs_Diabetes-
ACKR3	0.188179	-1.31009	0.004	0.008	1	5	Diabetes+_Vs_Diabetes-
CXCL2	0.191499	-2.56039	0	0.002	1	5	Diabetes+_Vs_Diabetes-
IL3RA	0.191499	-2.2127	0	0.002	1	5	Diabetes+_Vs_Diabetes-
MMRN1	0.191499	-8.38723	0	0.002	1	5	Diabetes+_Vs_Diabetes-
VPREB3	0.191499	-1.42823	0	0.002	1	5	Diabetes+_Vs_Diabetes-
NAMPT	0.196052	0.376378	0.038	0.028	1	5	Diabetes+_Vs_Diabetes-
BCL11B	0.200812	0.178972	0.232	0.21	1	5	Diabetes+_Vs_Diabetes-
YBX3	0.203308	0.0747945	0.037	0.027	1	5	Diabetes+_Vs_Diabetes-
ITGA4	0.205463	0.257224	0.221	0.2	1	5	Diabetes+_Vs_Diabetes-
TNFRSF25	0.206777	0.248895	0.14	0.123	1	5	Diabetes+_Vs_Diabetes-
CD3G	0.210051	0.309038	0.089	0.075	1	5	Diabetes+_Vs_Diabetes-
ATF6B	0.213907	1.21517	0.005	0.002	1	5	Diabetes+_Vs_Diabetes-
CST7	0.221307	-0.200346	0.037	0.047	1	5	Diabetes+_Vs_Diabetes-
IKZF2	0.224965	0.67658	0.013	0.008	1	5	Diabetes+_Vs_Diabetes-
KDELR1	0.226186	0.331247	0.045	0.035	1	5	Diabetes+_Vs_Diabetes-
RNASE2	0.231805	-0.649704	0.002	0.005	1	5	Diabetes+_Vs_Diabetes-
IKZF3	0.234367	0.46763	0.107	0.094	1	5	Diabetes+_Vs_Diabetes-
TRBV3.1	0.234677	-0.417754	0.004	0.008	1	5	Diabetes+_Vs_Diabetes-
ITGAM	0.236212	0.272784	0.014	0.009	1	5	Diabetes+_Vs_Diabetes-
HLA.DPA1	0.240356	-0.125969	0.057	0.069	1	5	Diabetes+_Vs_Diabetes-
SLC11A1	0.240607	-0.531505	0.006	0.011	1	5	Diabetes+_Vs_Diabetes-
IL2	0.242375	-1.76692	0.001	0.003	1	5	Diabetes+_Vs_Diabetes-
CD300C	0.245196	0.665476	0.003	0.001	1	5	Diabetes+_Vs_Diabetes-
LILRB4	0.245196	0.790013	0.003	0.001	1	5	Diabetes+_Vs_Diabetes-
MME	0.245196	1.80861	0.003	0.001	1	5	Diabetes+_Vs_Diabetes-
IGLC3	0.251827	0.00343667	0.028	0.021	1	5	Diabetes+_Vs_Diabetes-
VCAN	0.254694	0.090807	0.029	0.021	1	5	Diabetes+_Vs_Diabetes-
DUSP4	0.26134	0.8996	0.007	0.004	1	5	Diabetes+_Vs_Diabetes-
TKT	0.273781	0.16646	0.133	0.119	1	5	Diabetes+_Vs_Diabetes-
CD69	0.275233	0.0701651	0.463	0.439	1	5	Diabetes+_Vs_Diabetes-
BCL6	0.276673	0.712153	0.008	0.005	1	5	Diabetes+_Vs_Diabetes-
CD163	0.276955	0.257045	0.008	0.005	1	5	Diabetes+_Vs_Diabetes-
BPI	0.279412	2.54816	0.001	0	1	5	Diabetes+_Vs_Diabetes-
CCR10	0.279412	7.147	0.001	0	1	5	Diabetes+_Vs_Diabetes-
CXCL11	0.279412	9.31193	0.001	0	1	5	Diabetes+_Vs_Diabetes-
EBF1	0.279412	5.39557	0.001	0	1	5	Diabetes+_Vs_Diabetes-
IFNA1	0.279412	13.1358	0.001	0	1	5	Diabetes+_Vs_Diabetes-
IGHG3-secreted	0.279412	2.06602	0.001	0	1	5	Diabetes+_Vs_Diabetes-
IL1R2	0.279412	2.51724	0.001	0	1	5	Diabetes+_Vs_Diabetes-
KLRC3	0.279412	1.16951	0.001	0	1	5	Diabetes+_Vs_Diabetes-
KLRC4	0.279412	2.52376	0.001	0	1	5	Diabetes+_Vs_Diabetes-
S100A8	0.279412	0.530087	0.001	0	1	5	Diabetes+_Vs_Diabetes-
TLR9	0.279412	6.47093	0.001	0	1	5	Diabetes+_Vs_Diabetes-
TOP2A	0.279412	7.20569	0.001	0	1	5	Diabetes+_Vs_Diabetes-
DUSP2	0.282668	0.135178	0.167	0.152	1	5	Diabetes+_Vs_Diabetes-
LAMP3	0.288387	1.21346	0.009	0.005	1	5	Diabetes+_Vs_Diabetes-
ADGRE1	0.289717	-0.190709	0.021	0.028	1	5	Diabetes+_Vs_Diabetes-
KLRB1	0.291774	-0.0760507	0.46	0.48	1	5	Diabetes+_Vs_Diabetes-
NAIP	0.307887	-0.927696	0.003	0.005	1	5	Diabetes+_Vs_Diabetes-
BLNK	0.310546	1.09844	0.004	0.002	1	5	Diabetes+_Vs_Diabetes-
CD38	0.310546	1.13953	0.004	0.002	1	5	Diabetes+_Vs_Diabetes-
F13A1	0.310546	0.4922	0.004	0.002	1	5	Diabetes+_Vs_Diabetes-
IGHM-secreted	0.311612	0.307111	0.012	0.008	1	5	Diabetes+_Vs_Diabetes-
CD27	0.316526	0.0517256	0.515	0.494	1	5	Diabetes+_Vs_Diabetes-
LAIR2	0.317768	0.729787	0.021	0.016	1	5	Diabetes+_Vs_Diabetes-
HLA.DMA	0.31789	0.14595	0.043	0.035	1	5	Diabetes+_Vs_Diabetes-
IER3	0.320152	0.287674	0.013	0.009	1	5	Diabetes+_Vs_Diabetes-
LAMP1	0.320503	0.10908	0.362	0.343	1	5	Diabetes+_Vs_Diabetes-
BIRC3	0.324512	0.107946	0.152	0.137	1	5	Diabetes+_Vs_Diabetes-
CXCL5	0.325443	0.332227	0.016	0.011	1	5	Diabetes+_Vs_Diabetes-
F5	0.325443	0.322845	0.016	0.011	1	5	Diabetes+_Vs_Diabetes-
CNOT2	0.338142	0.256321	0.127	0.115	1	5	Diabetes+_Vs_Diabetes-
TRAT1	0.344579	-0.0272072	0.165	0.181	1	5	Diabetes+_Vs_Diabetes-
IL1B	0.349916	0.427574	0.004	0.002	1	5	Diabetes+_Vs_Diabetes-
CD244	0.353192	-0.418002	0.002	0.004	1	5	Diabetes+_Vs_Diabetes-
FCER1A	0.353192	-0.420987	0.002	0.004	1	5	Diabetes+_Vs_Diabetes-
KLRD1	0.353192	-0.709745	0.002	0.004	1	5	Diabetes+_Vs_Diabetes-
LGALS3	0.353205	0.119775	0.034	0.027	1	5	Diabetes+_Vs_Diabetes-
C1QB	0.356013	-1.14108	0	0.001	1	5	Diabetes+_Vs_Diabetes-
CCR1	0.356013	-1.31367	0	0.001	1	5	Diabetes+_Vs_Diabetes-
CCR8	0.356013	-9.84527	0	0.001	1	5	Diabetes+_Vs_Diabetes-
CLC	0.356013	-7.23162	0	0.001	1	5	Diabetes+_Vs_Diabetes-
CXCL3	0.356013	-5.69935	0	0.001	1	5	Diabetes+_Vs_Diabetes-
EGR3	0.356013	-3.79504	0	0.001	1	5	Diabetes+_Vs_Diabetes-
FAM129C	0.356013	-4.27205	0	0.001	1	5	Diabetes+_Vs_Diabetes-
FOSL1	0.356013	-3.34723	0	0.001	1	5	Diabetes+_Vs_Diabetes-
HMMR	0.356013	-9.01404	0	0.001	1	5	Diabetes+_Vs_Diabetes-
IL21	0.356013	-13.8267	0	0.001	1	5	Diabetes+_Vs_Diabetes-
LIF	0.356013	-9.18032	0	0.001	1	5	Diabetes+_Vs_Diabetes-
NCAM1	0.356013	-7.32003	0	0.001	1	5	Diabetes+_Vs_Diabetes-
NCF1	0.356013	-2.81863	0	0.001	1	5	Diabetes+_Vs_Diabetes-
SH3BGRL2	0.356013	-8.31391	0	0.001	1	5	Diabetes+_Vs_Diabetes-
TCF4	0.356013	-6.03193	0	0.001	1	5	Diabetes+_Vs_Diabetes-
THBD	0.356013	-5.30096	0	0.001	1	5	Diabetes+_Vs_Diabetes-
TREM1	0.356013	-0.334272	0	0.001	1	5	Diabetes+_Vs_Diabetes-
RGS1	0.35979	-0.0627776	0.079	0.069	1	5	Diabetes+_Vs_Diabetes-
TRIB2	0.360038	-0.0267378	0.301	0.318	1	5	Diabetes+_Vs_Diabetes-
PTTG2	0.360222	-0.572474	0.007	0.011	1	5	Diabetes+_Vs_Diabetes-
NINJ2	0.360524	-0.292649	0.022	0.028	1	5	Diabetes+_Vs_Diabetes-
PLIN2	0.362963	0.476898	0.03	0.024	1	5	Diabetes+_Vs_Diabetes-
GLUL	0.370789	-0.0693126	0.089	0.099	1	5	Diabetes+_Vs_Diabetes-
IL18RAP	0.372305	-0.539243	0.005	0.008	1	5	Diabetes+_Vs_Diabetes-
IGHD-membrane	0.374963	-0.864693	0.004	0.006	1	5	Diabetes+_Vs_Diabetes-
NT5E	0.375253	0.775591	0.005	0.003	1	5	Diabetes+_Vs_Diabetes-
ICAM1	0.377014	-0.482927	0.01	0.014	1	5	Diabetes+_Vs_Diabetes-
CTSD	0.385321	0.275125	0.081	0.073	1	5	Diabetes+_Vs_Diabetes-
IGHM-membrane	0.385387	-0.709205	0.03	0.037	1	5	Diabetes+_Vs_Diabetes-
HAVCR2	0.392186	0.536532	0.006	0.004	1	5	Diabetes+_Vs_Diabetes-
IL1RN	0.398335	-0.979774	0.001	0.002	1	5	Diabetes+_Vs_Diabetes-
TLR8	0.398335	-0.454748	0.001	0.002	1	5	Diabetes+_Vs_Diabetes-
CD48	0.399695	0.0841262	0.911	0.918	1	5	Diabetes+_Vs_Diabetes-
LYZ	0.401065	0.0163012	0.106	0.096	1	5	Diabetes+_Vs_Diabetes-
IRF8	0.409109	0.339476	0.018	0.014	1	5	Diabetes+_Vs_Diabetes-
IL18R1	0.412261	-0.423355	0.013	0.018	1	5	Diabetes+_Vs_Diabetes-
SOD2	0.412887	0.314052	0.034	0.028	1	5	Diabetes+_Vs_Diabetes-
IL2RB	0.420495	0.0913944	0.149	0.137	1	5	Diabetes+_Vs_Diabetes-
LAG3	0.438066	-0.184618	0.004	0.007	1	5	Diabetes+_Vs_Diabetes-
LIPA	0.445886	-0.0572087	0.157	0.169	1	5	Diabetes+_Vs_Diabetes-
CCND2	0.448321	0.138461	0.091	0.082	1	5	Diabetes+_Vs_Diabetes-
IL7R	0.44911	0.110502	0.655	0.663	1	5	Diabetes+_Vs_Diabetes-
TNFRSF4	0.457274	0.361355	0.026	0.021	1	5	Diabetes+_Vs_Diabetes-
SAMD3	0.466482	-0.214384	0.015	0.019	1	5	Diabetes+_Vs_Diabetes-
STAT1	0.468258	0.107258	0.025	0.021	1	5	Diabetes+_Vs_Diabetes-
VEGFA	0.473463	1.34178	0.002	0.001	1	5	Diabetes+_Vs_Diabetes-
CD24	0.473758	0.959341	0.002	0.001	1	5	Diabetes+_Vs_Diabetes-
CMTM2	0.473758	0.97773	0.002	0.001	1	5	Diabetes+_Vs_Diabetes-
IFNG	0.473758	1.03134	0.002	0.001	1	5	Diabetes+_Vs_Diabetes-
PDCD1	0.473758	1.22722	0.002	0.001	1	5	Diabetes+_Vs_Diabetes-
VPS28	0.474576	0.0363644	0.259	0.246	1	5	Diabetes+_Vs_Diabetes-
CCL5	0.478282	-0.564293	0.039	0.045	1	5	Diabetes+_Vs_Diabetes-
C5AR1	0.48237	0.0601647	0.022	0.018	1	5	Diabetes+_Vs_Diabetes-
CCR6	0.484605	-0.209842	0.029	0.034	1	5	Diabetes+_Vs_Diabetes-
PTPRC	0.510984	0.0716316	0.572	0.57	1	5	Diabetes+_Vs_Diabetes-
MGST1	0.518692	-0.228231	0.004	0.005	1	5	Diabetes+_Vs_Diabetes-
CD63	0.522444	0.0527416	0.196	0.208	1	5	Diabetes+_Vs_Diabetes-
TGFB1	0.52584	0.309895	0.015	0.012	1	5	Diabetes+_Vs_Diabetes-
IL12A	0.531221	0.798847	0.003	0.002	1	5	Diabetes+_Vs_Diabetes-
PTAFR	0.531221	0.299226	0.003	0.002	1	5	Diabetes+_Vs_Diabetes-
ZNF683	0.531221	0.659575	0.003	0.002	1	5	Diabetes+_Vs_Diabetes-
CD1C	0.531949	-0.0692164	0.003	0.002	1	5	Diabetes+_Vs_Diabetes-
FOXO1	0.532444	0.379368	0.045	0.04	1	5	Diabetes+_Vs_Diabetes-
RPN2	0.534305	-0.108383	0.218	0.227	1	5	Diabetes+_Vs_Diabetes-
TGFBI	0.537867	-0.0996729	0.018	0.021	1	5	Diabetes+_Vs_Diabetes-
MNDA	0.538845	0.0616896	0.013	0.011	1	5	Diabetes+_Vs_Diabetes-
DOCK8	0.539189	0.0993636	0.116	0.108	1	5	Diabetes+_Vs_Diabetes-
MS4A1	0.540084	-0.471424	0.009	0.011	1	5	Diabetes+_Vs_Diabetes-
CXCL16	0.541606	-0.166274	0.006	0.008	1	5	Diabetes+_Vs_Diabetes-
TRBC2	0.553614	0.142775	0.916	0.911	1	5	Diabetes+_Vs_Diabetes-
TBX21	0.55377	0.270365	0.011	0.008	1	5	Diabetes+_Vs_Diabetes-
CD72	0.554934	1.04782	0.004	0.002	1	5	Diabetes+_Vs_Diabetes-
CCL3	0.555563	0.295148	0.004	0.002	1	5	Diabetes+_Vs_Diabetes-
S1PR5	0.555563	0.344699	0.004	0.002	1	5	Diabetes+_Vs_Diabetes-
TNFSF10	0.562336	-0.076966	0.081	0.087	1	5	Diabetes+_Vs_Diabetes-
TRDC	0.565095	-0.338012	0.013	0.015	1	5	Diabetes+_Vs_Diabetes-
KLRF1	0.566341	-0.197835	0.013	0.015	1	5	Diabetes+_Vs_Diabetes-
IGHG1-secreted	0.566626	0.152015	0.004	0.003	1	5	Diabetes+_Vs_Diabetes-
LY86	0.567285	0.106375	0.008	0.006	1	5	Diabetes+_Vs_Diabetes-
BCL2A1	0.56761	0.224487	0.119	0.112	1	5	Diabetes+_Vs_Diabetes-
S100A9	0.567828	0.00539174	0.318	0.31	1	5	Diabetes+_Vs_Diabetes-
MCM2	0.568512	0.11624	0.008	0.006	1	5	Diabetes+_Vs_Diabetes-
CD8B	0.570225	0.334024	0.005	0.004	1	5	Diabetes+_Vs_Diabetes-
CD9	0.570263	0.39199	0.007	0.005	1	5	Diabetes+_Vs_Diabetes-
KLRK1	0.570263	0.174171	0.007	0.005	1	5	Diabetes+_Vs_Diabetes-
LAT2	0.570263	0.1581	0.007	0.005	1	5	Diabetes+_Vs_Diabetes-
C3AR1	0.570862	0.561232	0.006	0.005	1	5	Diabetes+_Vs_Diabetes-
CCR4	0.571073	0.490505	0.005	0.004	1	5	Diabetes+_Vs_Diabetes-
C10orf54	0.575007	0.072971	0.347	0.341	1	5	Diabetes+_Vs_Diabetes-
IRF4	0.577071	-0.442292	0.01	0.012	1	5	Diabetes+_Vs_Diabetes-
XYLT1	0.57934	-0.0593446	0.016	0.019	1	5	Diabetes+_Vs_Diabetes-
NLRP3	0.582469	-0.255995	0.004	0.006	1	5	Diabetes+_Vs_Diabetes-
CD36	0.586145	-0.134201	0.007	0.009	1	5	Diabetes+_Vs_Diabetes-
PSEN1	0.591071	0.0405852	0.021	0.018	1	5	Diabetes+_Vs_Diabetes-
LGALS1	0.592424	0.128546	0.207	0.219	1	5	Diabetes+_Vs_Diabetes-
ACSL1	0.594055	-0.287708	0.013	0.016	1	5	Diabetes+_Vs_Diabetes-
ITGAX	0.598051	0.0293404	0.03	0.026	1	5	Diabetes+_Vs_Diabetes-
NKG7	0.603891	0.16919	0.061	0.056	1	5	Diabetes+_Vs_Diabetes-
IFITM1	0.618747	0.105099	0.065	0.06	1	5	Diabetes+_Vs_Diabetes-
IGHG2-secreted	0.626792	-0.52602	0.003	0.004	1	5	Diabetes+_Vs_Diabetes-
ZBTB16	0.627415	-0.483101	0.003	0.004	1	5	Diabetes+_Vs_Diabetes-
LILRB1	0.630324	0.0356282	0.026	0.023	1	5	Diabetes+_Vs_Diabetes-
GZMK	0.633064	-1.00312	0.012	0.014	1	5	Diabetes+_Vs_Diabetes-
PDIA4	0.656413	0.228234	0.071	0.066	1	5	Diabetes+_Vs_Diabetes-
FLT3	0.658871	-0.641157	0.001	0.002	1	5	Diabetes+_Vs_Diabetes-
KIR2DL1	0.658871	-0.587174	0.001	0.002	1	5	Diabetes+_Vs_Diabetes-
MZB1	0.658871	-0.486555	0.001	0.002	1	5	Diabetes+_Vs_Diabetes-
PAX5	0.658871	-0.559874	0.001	0.002	1	5	Diabetes+_Vs_Diabetes-
RAB27B	0.658871	-0.747586	0.001	0.002	1	5	Diabetes+_Vs_Diabetes-
SPON2	0.658871	-0.649014	0.001	0.002	1	5	Diabetes+_Vs_Diabetes-
BTLA	0.664271	-0.416945	0.009	0.011	1	5	Diabetes+_Vs_Diabetes-
GIMAP5	0.668778	0.145731	0.289	0.283	1	5	Diabetes+_Vs_Diabetes-
PRF1	0.670039	0.16993	0.027	0.03	1	5	Diabetes+_Vs_Diabetes-
CLEC10A	0.68521	-0.325003	0.006	0.008	1	5	Diabetes+_Vs_Diabetes-
APLP2	0.685603	0.0991097	0.075	0.071	1	5	Diabetes+_Vs_Diabetes-
KLRC4.KLRK1	0.686244	-0.10743	0.006	0.008	1	5	Diabetes+_Vs_Diabetes-
IFNGR1	0.693821	-0.069139	0.062	0.066	1	5	Diabetes+_Vs_Diabetes-
IFITM2	0.696348	1.69199e-05	0.508	0.498	1	5	Diabetes+_Vs_Diabetes-
IL15	0.700781	-0.205649	0.01	0.011	1	5	Diabetes+_Vs_Diabetes-
TLR2	0.701602	-0.183588	0.013	0.015	1	5	Diabetes+_Vs_Diabetes-
PIK3AP1	0.705256	-0.0192907	0.013	0.015	1	5	Diabetes+_Vs_Diabetes-
FUT4	0.720477	0.436902	0.009	0.008	1	5	Diabetes+_Vs_Diabetes-
TNFSF13	0.727882	0.120644	0.025	0.023	1	5	Diabetes+_Vs_Diabetes-
FBP1	0.730481	-0.131633	0.014	0.016	1	5	Diabetes+_Vs_Diabetes-
LYN	0.732644	-0.00846932	0.014	0.016	1	5	Diabetes+_Vs_Diabetes-
SYNE1	0.734558	-0.0181212	0.134	0.129	1	5	Diabetes+_Vs_Diabetes-
ADA	0.737471	-0.00649168	0.082	0.086	1	5	Diabetes+_Vs_Diabetes-
IL15RA	0.738238	-0.104575	0.022	0.024	1	5	Diabetes+_Vs_Diabetes-
CD83	0.744286	0.342663	0.023	0.021	1	5	Diabetes+_Vs_Diabetes-
MYC	0.752123	-0.0205357	0.278	0.271	1	5	Diabetes+_Vs_Diabetes-
JUN	0.758781	0.112302	0.123	0.12	1	5	Diabetes+_Vs_Diabetes-
TTC38	0.7605	-0.196465	0.004	0.005	1	5	Diabetes+_Vs_Diabetes-
VNN2	0.764343	0.0457629	0.049	0.047	1	5	Diabetes+_Vs_Diabetes-
GNLY	0.770022	0.299197	0.035	0.033	1	5	Diabetes+_Vs_Diabetes-
JCHAIN	0.78575	-0.358354	0.002	0.002	1	5	Diabetes+_Vs_Diabetes-
CCL4	0.786318	-0.13848	0.002	0.002	1	5	Diabetes+_Vs_Diabetes-
HLA.DRA	0.792791	-0.0121797	0.075	0.079	1	5	Diabetes+_Vs_Diabetes-
CD274	0.796022	-0.144581	0.013	0.012	1	5	Diabetes+_Vs_Diabetes-
SELPLG	0.798823	0.0248507	0.413	0.421	1	5	Diabetes+_Vs_Diabetes-
SIGLEC10	0.801772	0.10259	0.004	0.004	1	5	Diabetes+_Vs_Diabetes-
GCA	0.802225	0.0158776	0.027	0.025	1	5	Diabetes+_Vs_Diabetes-
IL4R	0.80544	-0.0615741	0.127	0.13	1	5	Diabetes+_Vs_Diabetes-
CTSA	0.808021	0.118003	0.222	0.23	1	5	Diabetes+_Vs_Diabetes-
LAP3	0.829251	0.174299	0.075	0.073	1	5	Diabetes+_Vs_Diabetes-
AURKB	0.845249	0.871531	0.003	0.002	1	5	Diabetes+_Vs_Diabetes-
FPR1	0.845406	-0.00779661	0.011	0.01	1	5	Diabetes+_Vs_Diabetes-
AIM2	0.846042	0.226038	0.003	0.002	1	5	Diabetes+_Vs_Diabetes-
ENTPD1	0.846042	0.127839	0.003	0.002	1	5	Diabetes+_Vs_Diabetes-
FCER2	0.846042	0.158166	0.003	0.002	1	5	Diabetes+_Vs_Diabetes-
MMP25	0.846042	0.190362	0.003	0.002	1	5	Diabetes+_Vs_Diabetes-
RNASE6	0.861905	0.127635	0.01	0.009	1	5	Diabetes+_Vs_Diabetes-
CCR2	0.865661	-0.113162	0.003	0.003	1	5	Diabetes+_Vs_Diabetes-
KLRC1	0.865661	-0.140298	0.003	0.003	1	5	Diabetes+_Vs_Diabetes-
TMEM97	0.865661	-0.183907	0.003	0.003	1	5	Diabetes+_Vs_Diabetes-
GZMA	0.872565	-0.108384	0.022	0.021	1	5	Diabetes+_Vs_Diabetes-
LRP1	0.87354	0.815939	0.002	0.002	1	5	Diabetes+_Vs_Diabetes-
CD70	0.874192	0.222785	0.002	0.002	1	5	Diabetes+_Vs_Diabetes-
GAB2	0.874192	0.149609	0.002	0.002	1	5	Diabetes+_Vs_Diabetes-
SNCA	0.874192	0.180619	0.002	0.002	1	5	Diabetes+_Vs_Diabetes-
CBLB	0.879747	-0.131649	0.03	0.031	1	5	Diabetes+_Vs_Diabetes-
RORC	0.897217	0.296655	0.012	0.012	1	5	Diabetes+_Vs_Diabetes-
CTLA4	0.907962	0.072341	0.132	0.131	1	5	Diabetes+_Vs_Diabetes-
ARG1	0.911123	0.228349	0.001	0.001	1	5	Diabetes+_Vs_Diabetes-
B3GAT1	0.911123	0.172118	0.001	0.001	1	5	Diabetes+_Vs_Diabetes-
CCR5	0.911123	0.192937	0.001	0.001	1	5	Diabetes+_Vs_Diabetes-
IL12RB2	0.911123	0.222927	0.001	0.001	1	5	Diabetes+_Vs_Diabetes-
PTGDR2	0.911123	0.20661	0.001	0.001	1	5	Diabetes+_Vs_Diabetes-
SH2D1B	0.911123	0.148387	0.001	0.001	1	5	Diabetes+_Vs_Diabetes-
CCR9	0.921541	-0.847176	0.004	0.004	1	5	Diabetes+_Vs_Diabetes-
CXCR3	0.922417	-0.485353	0.004	0.004	1	5	Diabetes+_Vs_Diabetes-
KLF2	0.926222	-0.0372021	0.682	0.693	1	5	Diabetes+_Vs_Diabetes-
ITGAE	0.929034	0.0200423	0.096	0.097	1	5	Diabetes+_Vs_Diabetes-
CD40	0.933177	0.0517462	0.007	0.007	1	5	Diabetes+_Vs_Diabetes-
TIGIT	0.945553	0.0753688	0.052	0.053	1	5	Diabetes+_Vs_Diabetes-
TGFB3	0.94857	-0.198754	0.013	0.012	1	5	Diabetes+_Vs_Diabetes-
HLA.DQB1	0.950239	-0.0384697	0.04	0.04	1	5	Diabetes+_Vs_Diabetes-
ASAH1	0.960251	-0.0484023	0.091	0.092	1	5	Diabetes+_Vs_Diabetes-
CD33	0.961602	0.0136826	0.006	0.006	1	5	Diabetes+_Vs_Diabetes-
TTYH3	0.961602	0.0334239	0.006	0.006	1	5	Diabetes+_Vs_Diabetes-
FCN1	0.961638	0.00815407	0.097	0.096	1	5	Diabetes+_Vs_Diabetes-
FCGR3A	0.970118	0.00592693	0.028	0.027	1	5	Diabetes+_Vs_Diabetes-
CD2	0.972378	0.0874991	0.575	0.589	1	5	Diabetes+_Vs_Diabetes-
TNFSF13B	0.984615	0.0606924	0.025	0.025	1	5	Diabetes+_Vs_Diabetes-
SLC25A37	0.991292	0.00599396	0.011	0.011	1	5	Diabetes+_Vs_Diabetes-
IGHA1-secreted	0.993584	0.359618	0.005	0.005	1	5	Diabetes+_Vs_Diabetes-
CD52	8.23847e-20	-0.465605	0.985	0.994	4.01214e-17	5	male_Vs_female
HLA.B	2.00387e-17	-0.400315	0.995	0.999	9.75883e-15	5	male_Vs_female
GAPDH	7.82819e-16	-0.585097	0.727	0.821	3.81233e-13	5	male_Vs_female
ICOS	5.78025e-12	-1.19704	0.106	0.212	2.81498e-09	5	male_Vs_female
SLC2A3	2.11024e-11	-1.03627	0.123	0.231	1.02769e-08	5	male_Vs_female
DUSP1	2.81099e-10	-0.391152	0.536	0.656	1.36895e-07	5	male_Vs_female
HLA.A	9.98798e-10	-0.314881	0.995	0.987	4.86414e-07	5	male_Vs_female
CYTIP	1.47463e-09	-0.719657	0.335	0.451	7.18146e-07	5	male_Vs_female
JUNB	2.69454e-09	-0.645854	0.418	0.54	1.31224e-06	5	male_Vs_female
BTG1	4.27724e-09	-0.533054	0.577	0.676	2.08302e-06	5	male_Vs_female
IL32	1.0836e-08	-0.428621	0.871	0.896	5.27713e-06	5	male_Vs_female
CD3E	2.51355e-08	-0.284761	0.837	0.884	1.2241e-05	5	male_Vs_female
PIK3IP1	9.62184e-08	-0.458898	0.713	0.766	4.68584e-05	5	male_Vs_female
PRDM1	3.10392e-07	-1.05823	0.061	0.122	0.000151161	5	male_Vs_female
FOSB	3.28951e-07	-0.411883	0.315	0.429	0.000160199	5	male_Vs_female
ARL4C	5.86166e-07	-0.751696	0.263	0.36	0.000285463	5	male_Vs_female
ITGB2	7.03283e-07	-0.300083	0.574	0.674	0.000342499	5	male_Vs_female
LEF1	8.23022e-07	-0.544609	0.434	0.534	0.000400812	5	male_Vs_female
FYB	3.77023e-06	-0.461242	0.46	0.546	0.0018361	5	male_Vs_female
SORL1	4.11078e-06	-0.645309	0.132	0.206	0.00200195	5	male_Vs_female
XBP1	4.35814e-06	-0.806267	0.146	0.222	0.00212241	5	male_Vs_female
SRGN	9.97059e-06	-0.834459	0.062	0.115	0.00485568	5	male_Vs_female
IFITM3	1.11052e-05	-0.469818	0.281	0.369	0.00540823	5	male_Vs_female
CD69	1.68949e-05	-0.487757	0.427	0.509	0.00822779	5	male_Vs_female
CD74	2.45212e-05	-0.164249	0.549	0.621	0.0119418	5	male_Vs_female
SELPLG	3.19767e-05	-0.318738	0.393	0.479	0.0155727	5	male_Vs_female
CCR7	3.78592e-05	-0.595883	0.296	0.375	0.0184375	5	male_Vs_female
CXCR4	4.20037e-05	-0.463209	0.676	0.719	0.0204558	5	male_Vs_female
BCL11B	5.58492e-05	-0.571433	0.199	0.274	0.0271986	5	male_Vs_female
LYZ	6.72362e-05	-0.163173	0.086	0.138	0.032744	5	male_Vs_female
CTSD	7.39841e-05	-0.837441	0.064	0.11	0.0360303	5	male_Vs_female
CD3D	8.72626e-05	-0.286172	0.851	0.862	0.0424969	5	male_Vs_female
CD5	9.32581e-05	-0.3386	0.381	0.466	0.0454167	5	male_Vs_female
CTLA4	0.000102435	-0.757107	0.116	0.174	0.0498859	5	male_Vs_female
RORA	0.000113893	-0.858263	0.068	0.115	0.0554657	5	male_Vs_female
F5	0.000141909	-1.57527	0.008	0.028	0.0691098	5	male_Vs_female
STAT4	0.000182208	-0.755849	0.073	0.121	0.0887352	5	male_Vs_female
LTB	0.000200847	-0.377797	0.176	0.243	0.0978125	5	male_Vs_female
STAT5A	0.000240303	-0.749575	0.11	0.163	0.117028	5	male_Vs_female
MCTP2	0.000279778	-2.85823	0.002	0.013	0.136252	5	male_Vs_female
CD48	0.000331578	-0.224739	0.911	0.922	0.161479	5	male_Vs_female
PXN	0.000337206	-0.468383	0.171	0.234	0.164219	5	male_Vs_female
FYN	0.000367583	-0.319534	0.502	0.563	0.179013	5	male_Vs_female
R3HDM4	0.000421579	-0.46639	0.19	0.254	0.205309	5	male_Vs_female
STAT6	0.000527108	-0.62594	0.089	0.137	0.256701	5	male_Vs_female
CD37	0.000720506	-0.30392	0.67	0.725	0.350886	5	male_Vs_female
IKZF1	0.000853326	-0.669486	0.12	0.169	0.41557	5	male_Vs_female
IL12RB1	0.00128943	-0.828666	0.029	0.056	0.627954	5	male_Vs_female
TRAC	0.0015083	-0.329077	0.911	0.909	0.73454	5	male_Vs_female
LCK	0.00151733	-0.321093	0.609	0.65	0.738942	5	male_Vs_female
FOXP3	0.00156417	-1.36901	0.043	0.075	0.761751	5	male_Vs_female
LAMP1	0.00194901	-0.294416	0.334	0.397	0.949169	5	male_Vs_female
CD44	0.00218792	-0.349725	0.357	0.419	1	5	male_Vs_female
SYNE1	0.00233999	-0.475421	0.118	0.165	1	5	male_Vs_female
DUSP2	0.00249127	-0.494009	0.145	0.194	1	5	male_Vs_female
LRRC32	0.00251761	-4.10619	0.001	0.007	1	5	male_Vs_female
IFITM2	0.00259541	-0.244522	0.487	0.544	1	5	male_Vs_female
HLA.DQB1	0.00312866	-0.302432	0.033	0.059	1	5	male_Vs_female
PCNA	0.00323413	-1.04315	0.026	0.05	1	5	male_Vs_female
BIN2	0.00336346	-0.259997	0.433	0.491	1	5	male_Vs_female
GIMAP5	0.00415188	-0.577552	0.272	0.321	1	5	male_Vs_female
RAB27B	0.00547584	-6.91983	0	0.004	1	5	male_Vs_female
TRBC2	0.00604706	-0.275645	0.915	0.909	1	5	male_Vs_female
BCL2	0.00633737	-0.536736	0.148	0.191	1	5	male_Vs_female
CD4	0.00645957	-0.337895	0.425	0.482	1	5	male_Vs_female
S100A10	0.00647217	-0.198504	0.621	0.657	1	5	male_Vs_female
KLRB1	0.00660974	0.0998157	0.493	0.415	1	5	male_Vs_female
TNFSF8	0.00683673	-0.394863	0.106	0.146	1	5	male_Vs_female
TNFRSF4	0.00692223	-1.09932	0.018	0.037	1	5	male_Vs_female
CD79A	0.0069642	-0.571976	0.009	0.022	1	5	male_Vs_female
HLA.DRA	0.00707153	-0.0943656	0.068	0.1	1	5	male_Vs_female
EGR1	0.00819854	-1.26184	0.013	0.028	1	5	male_Vs_female
CD27	0.00880955	-0.193991	0.489	0.543	1	5	male_Vs_female
SYNE2	0.00905378	-0.476407	0.085	0.119	1	5	male_Vs_female
MCM4	0.00906165	-1.38989	0.005	0.015	1	5	male_Vs_female
FAS	0.00924041	-0.511111	0.053	0.081	1	5	male_Vs_female
TXK	0.0102853	-0.465877	0.128	0.168	1	5	male_Vs_female
SDCBP	0.0106181	-0.31514	0.145	0.187	1	5	male_Vs_female
DPP4	0.0106992	-0.39668	0.079	0.112	1	5	male_Vs_female
TIAF1	0.0108275	-0.443552	0.115	0.153	1	5	male_Vs_female
CXCR5	0.011078	-0.817291	0.116	0.151	1	5	male_Vs_female
BIRC3	0.0135923	-0.455681	0.133	0.172	1	5	male_Vs_female
RUNX3	0.0136549	-0.465652	0.159	0.199	1	5	male_Vs_female
CTSW	0.0145877	-0.535882	0.067	0.096	1	5	male_Vs_female
SELL	0.0163149	-0.193287	0.597	0.631	1	5	male_Vs_female
CTSA	0.0171481	-0.281952	0.213	0.259	1	5	male_Vs_female
CD7	0.0173007	-0.290459	0.195	0.238	1	5	male_Vs_female
FOXO1	0.0176329	-1.03351	0.036	0.057	1	5	male_Vs_female
RGS1	0.023406	-0.388366	0.066	0.093	1	5	male_Vs_female
KLF2	0.0238893	-0.0748429	0.68	0.709	1	5	male_Vs_female
NT5E	0.024007	-1.86017	0.002	0.009	1	5	male_Vs_female
CD28	0.0257954	-0.577298	0.089	0.118	1	5	male_Vs_female
PELI1	0.0260189	-0.678957	0.073	0.1	1	5	male_Vs_female
LGALS9	0.0264896	-0.354781	0.097	0.128	1	5	male_Vs_female
CD9	0.0284827	-1.45304	0.004	0.012	1	5	male_Vs_female
GNAI2	0.0323453	-0.0218781	0.2	0.244	1	5	male_Vs_female
IKZF3	0.0342731	-0.400531	0.092	0.121	1	5	male_Vs_female
IL2RB	0.0345328	-0.380452	0.134	0.166	1	5	male_Vs_female
LY86	0.0415496	0.454276	0.009	0.001	1	5	male_Vs_female
PSEN1	0.0437075	-0.513089	0.015	0.028	1	5	male_Vs_female
GLUL	0.0441857	-0.394718	0.087	0.113	1	5	male_Vs_female
TNFSF13B	0.0453781	-0.683511	0.021	0.035	1	5	male_Vs_female
SCPEP1	0.0456147	-0.431749	0.04	0.059	1	5	male_Vs_female
LAT	0.0469546	-0.256678	0.491	0.526	1	5	male_Vs_female
ITGA4	0.0494743	-0.46151	0.201	0.232	1	5	male_Vs_female
ITM2B	0.0496016	-0.227949	0.709	0.732	1	5	male_Vs_female
NR4A1	0.0496237	-0.724207	0.005	0.012	1	5	male_Vs_female
CCND2	0.0496765	-0.439817	0.08	0.104	1	5	male_Vs_female
IKZF2	0.0508355	-1.06662	0.007	0.016	1	5	male_Vs_female
TSPAN14	0.0557175	-0.479163	0.065	0.087	1	5	male_Vs_female
CD96	0.0592523	-1.20535	0.006	0.013	1	5	male_Vs_female
STAT3	0.0601787	-0.419425	0.084	0.107	1	5	male_Vs_female
ATF6B	0.0609415	7.10221	0.005	0	1	5	male_Vs_female
CD6	0.0620353	-0.266402	0.617	0.638	1	5	male_Vs_female
CNOT2	0.0646911	-0.38458	0.113	0.14	1	5	male_Vs_female
CCR9	0.065331	-1.59345	0.002	0.007	1	5	male_Vs_female
TRAT1	0.0666785	0.28238	0.182	0.151	1	5	male_Vs_female
FAM65B	0.0676171	-0.228249	0.271	0.31	1	5	male_Vs_female
NCR3	0.067715	-0.835762	0.013	0.024	1	5	male_Vs_female
KLRF1	0.0820549	0.751859	0.017	0.007	1	5	male_Vs_female
FCGR2A	0.0830239	-0.357139	0.01	0.019	1	5	male_Vs_female
QPCT	0.0855112	-1.3678	0.002	0.006	1	5	male_Vs_female
TC2N	0.0865187	-0.496028	0.041	0.057	1	5	male_Vs_female
HOPX	0.0869821	-0.478779	0.013	0.022	1	5	male_Vs_female
DOCK8	0.0940545	-0.220646	0.105	0.129	1	5	male_Vs_female
NEAT1	0.097187	-0.479719	0.174	0.201	1	5	male_Vs_female
CD3G	0.0982851	-0.441505	0.076	0.096	1	5	male_Vs_female
KLRC1	0.0985586	2.39503	0.004	0	1	5	male_Vs_female
IGKC	0.0997274	-0.00397283	0.026	0.038	1	5	male_Vs_female
TKT	0.101653	-0.260093	0.119	0.143	1	5	male_Vs_female
BCL6	0.106089	-1.16512	0.005	0.01	1	5	male_Vs_female
CD247	0.106844	0.233871	0.173	0.146	1	5	male_Vs_female
RNASE6	0.108319	0.517861	0.011	0.004	1	5	male_Vs_female
BPI	0.10907	-3.16545	0	0.001	1	5	male_Vs_female
CLC	0.10907	-8.17295	0	0.001	1	5	male_Vs_female
CXCL11	0.10907	-10.0284	0	0.001	1	5	male_Vs_female
EBF1	0.10907	-6.09939	0	0.001	1	5	male_Vs_female
HMMR	0.10907	-9.95866	0	0.001	1	5	male_Vs_female
IFNA1	0.10907	-13.8531	0	0.001	1	5	male_Vs_female
IL21	0.10907	-14.7726	0	0.001	1	5	male_Vs_female
KLRC3	0.10907	-1.61074	0	0.001	1	5	male_Vs_female
KLRC4	0.10907	-3.13928	0	0.001	1	5	male_Vs_female
NCAM1	0.10907	-8.26164	0	0.001	1	5	male_Vs_female
S100A8	0.10907	-0.790784	0	0.001	1	5	male_Vs_female
TLR9	0.10907	-7.18186	0	0.001	1	5	male_Vs_female
CD1C	0.11073	-2.2793	0.001	0.004	1	5	male_Vs_female
CCL4	0.110914	-0.811193	0.001	0.004	1	5	male_Vs_female
ZNF683	0.110914	-1.59732	0.001	0.004	1	5	male_Vs_female
GZMA	0.111614	-0.232218	0.019	0.029	1	5	male_Vs_female
ADA	0.112719	-0.397174	0.079	0.099	1	5	male_Vs_female
IL4R	0.116953	-0.3028	0.122	0.146	1	5	male_Vs_female
MYC	0.125999	-0.372076	0.268	0.291	1	5	male_Vs_female
CD38	0.12627	4.3412	0.003	0	1	5	male_Vs_female
FCER1G	0.131359	0.0536769	0.055	0.04	1	5	male_Vs_female
CD40	0.134632	1.29353	0.009	0.003	1	5	male_Vs_female
TCF7	0.140625	0.0234951	0.227	0.26	1	5	male_Vs_female
DUSP4	0.144148	-1.13176	0.004	0.009	1	5	male_Vs_female
PIK3AP1	0.150785	0.283325	0.017	0.009	1	5	male_Vs_female
IGBP1	0.152301	-0.311905	0.141	0.163	1	5	male_Vs_female
IGLC3	0.156795	-0.327833	0.021	0.031	1	5	male_Vs_female
KCNE3	0.161586	0.775867	0.006	0.001	1	5	male_Vs_female
PTAFR	0.162895	0.863322	0.003	0	1	5	male_Vs_female
IL1B	0.165432	-0.649214	0.002	0.006	1	5	male_Vs_female
PDIA4	0.174524	-0.36311	0.064	0.079	1	5	male_Vs_female
LYN	0.17859	-0.264352	0.013	0.021	1	5	male_Vs_female
MXD1	0.181797	-0.628518	0.011	0.018	1	5	male_Vs_female
GZMK	0.182075	-0.406359	0.011	0.018	1	5	male_Vs_female
CD8B	0.196085	-0.645799	0.003	0.007	1	5	male_Vs_female
CX3CR1	0.204024	0.684976	0.005	0.001	1	5	male_Vs_female
CD163	0.204432	0.354263	0.007	0.003	1	5	male_Vs_female
CD70	0.212128	5.74628	0.002	0	1	5	male_Vs_female
IL18	0.212128	1.59687	0.002	0	1	5	male_Vs_female
IL1RN	0.212128	2.38646	0.002	0	1	5	male_Vs_female
CD200	0.212128	5.06127	0.002	0	1	5	male_Vs_female
RPN2	0.213978	-0.000581235	0.216	0.243	1	5	male_Vs_female
IGHM-membrane	0.220742	0.51394	0.031	0.041	1	5	male_Vs_female
IRF8	0.221082	-0.380084	0.014	0.021	1	5	male_Vs_female
JUN	0.221762	-0.371125	0.117	0.134	1	5	male_Vs_female
CLEC4E	0.224848	-0.337765	0.006	0.01	1	5	male_Vs_female
ENTPD1	0.2299	-0.794367	0.002	0.004	1	5	male_Vs_female
F13A1	0.2299	-0.599302	0.002	0.004	1	5	male_Vs_female
FGFBP2	0.23343	-0.155725	0.008	0.013	1	5	male_Vs_female
GIMAP2	0.234672	-0.0662538	0.264	0.29	1	5	male_Vs_female
CD79B	0.241412	-0.114783	0.042	0.053	1	5	male_Vs_female
ZAP70	0.241818	-0.225093	0.145	0.163	1	5	male_Vs_female
S100A12	0.251109	-0.0801696	0.038	0.049	1	5	male_Vs_female
POU2AF1	0.258198	1.52477	0.005	0.001	1	5	male_Vs_female
SAMD3	0.260498	-0.554039	0.015	0.022	1	5	male_Vs_female
IGHG1-secreted	0.27145	-0.310694	0.003	0.006	1	5	male_Vs_female
CASP5	0.273447	-0.113438	0.233	0.256	1	5	male_Vs_female
APLP2	0.277897	-0.075388	0.069	0.082	1	5	male_Vs_female
CMTM2	0.280046	2.77096	0.002	0	1	5	male_Vs_female
FLT3	0.280046	3.05132	0.002	0	1	5	male_Vs_female
G0S2	0.280046	2.14162	0.002	0	1	5	male_Vs_female
KIR2DL1	0.280046	2.51383	0.002	0	1	5	male_Vs_female
SPON2	0.280046	3.14646	0.002	0	1	5	male_Vs_female
VEGFA	0.280046	1.99842	0.002	0	1	5	male_Vs_female
PTPRC	0.281984	-0.162489	0.57	0.572	1	5	male_Vs_female
TGFB3	0.289064	-0.435043	0.011	0.016	1	5	male_Vs_female
SPN	0.295508	0.706698	0.019	0.013	1	5	male_Vs_female
CXCL16	0.30185	-0.445404	0.006	0.01	1	5	male_Vs_female
IFNGR1	0.304255	-0.182266	0.061	0.072	1	5	male_Vs_female
NLRP3	0.309745	0.572036	0.006	0.003	1	5	male_Vs_female
C3AR1	0.311084	0.155168	0.006	0.003	1	5	male_Vs_female
LIPA	0.318771	-0.245672	0.16	0.175	1	5	male_Vs_female
GNLY	0.323074	-0.402681	0.036	0.028	1	5	male_Vs_female
CD300C	0.327214	-0.576689	0.001	0.003	1	5	male_Vs_female
MME	0.327214	-1.35925	0.001	0.003	1	5	male_Vs_female
SNCA	0.327214	-1.0942	0.001	0.003	1	5	male_Vs_female
TLR8	0.327214	-0.533513	0.001	0.003	1	5	male_Vs_female
ZBTB16	0.328153	1.34941	0.004	0.001	1	5	male_Vs_female
CSF3R	0.332646	-0.131361	0.014	0.019	1	5	male_Vs_female
IL18R1	0.334315	0.754508	0.017	0.012	1	5	male_Vs_female
CLEC10A	0.339663	0.610115	0.008	0.004	1	5	male_Vs_female
CD83	0.340876	0.234692	0.024	0.018	1	5	male_Vs_female
CD2	0.342788	-0.147527	0.58	0.591	1	5	male_Vs_female
CBLB	0.350898	-0.196089	0.028	0.035	1	5	male_Vs_female
SLC11A1	0.358674	0.487602	0.01	0.006	1	5	male_Vs_female
IL15RA	0.360012	-0.586974	0.022	0.028	1	5	male_Vs_female
TRIB2	0.362866	-0.276799	0.306	0.319	1	5	male_Vs_female
CHI3L2	0.368846	0.611276	0.027	0.021	1	5	male_Vs_female
FPR1	0.371349	-0.169738	0.009	0.013	1	5	male_Vs_female
B3GAT1	0.377996	2.38357	0.001	0	1	5	male_Vs_female
C1QA	0.377996	0.962183	0.001	0	1	5	male_Vs_female
CCR5	0.377996	3.08521	0.001	0	1	5	male_Vs_female
CXCL2	0.377996	2.22379	0.001	0	1	5	male_Vs_female
EOMES	0.377996	5.4318	0.001	0	1	5	male_Vs_female
IL3RA	0.377996	1.89704	0.001	0	1	5	male_Vs_female
MMRN1	0.377996	7.97253	0.001	0	1	5	male_Vs_female
SH2D1B	0.377996	1.83221	0.001	0	1	5	male_Vs_female
VPREB3	0.377996	1.18104	0.001	0	1	5	male_Vs_female
CD72	0.380411	-1.46386	0.002	0.004	1	5	male_Vs_female
TTC38	0.380728	0.701254	0.006	0.003	1	5	male_Vs_female
PTTG2	0.38073	-0.549357	0.008	0.012	1	5	male_Vs_female
CCL3	0.381166	-0.458852	0.002	0.004	1	5	male_Vs_female
FCER1A	0.381166	-0.408691	0.002	0.004	1	5	male_Vs_female
S1PR5	0.381166	-0.531264	0.002	0.004	1	5	male_Vs_female
TIGIT	0.386333	0.0326814	0.05	0.059	1	5	male_Vs_female
LGALS3	0.387751	-0.16133	0.029	0.035	1	5	male_Vs_female
IL23R	0.392362	0.268958	0.176	0.163	1	5	male_Vs_female
ITGAE	0.394202	-0.196902	0.093	0.104	1	5	male_Vs_female
VPS28	0.394387	-0.112949	0.248	0.263	1	5	male_Vs_female
LGALS1	0.394533	-0.344089	0.211	0.219	1	5	male_Vs_female
CXCL8	0.397603	-0.272863	0.003	0.006	1	5	male_Vs_female
ADGRE1	0.399904	-0.253852	0.023	0.029	1	5	male_Vs_female
C10orf54	0.425893	-0.00945986	0.338	0.36	1	5	male_Vs_female
TGFBI	0.429	0.100941	0.021	0.016	1	5	male_Vs_female
XPO6	0.429488	-0.0775107	0.154	0.168	1	5	male_Vs_female
IL15	0.450739	-0.419379	0.01	0.013	1	5	male_Vs_female
BAX	0.453919	0.159565	0.14	0.128	1	5	male_Vs_female
PRF1	0.465177	-0.443812	0.027	0.032	1	5	male_Vs_female
TBX21	0.467339	-0.352007	0.009	0.012	1	5	male_Vs_female
ACSL1	0.47464	-0.209261	0.014	0.018	1	5	male_Vs_female
FCN1	0.476169	-0.0410624	0.094	0.103	1	5	male_Vs_female
CD36	0.484523	-0.185307	0.007	0.01	1	5	male_Vs_female
THBS1	0.485425	-0.0582761	0.007	0.01	1	5	male_Vs_female
CR2	0.488719	0.62981	0.007	0.004	1	5	male_Vs_female
TTYH3	0.488719	0.586714	0.007	0.004	1	5	male_Vs_female
ARG1	0.48883	-1.36044	0.001	0.001	1	5	male_Vs_female
IL12RB2	0.48883	-1.33028	0.001	0.001	1	5	male_Vs_female
KIAA0101	0.48883	-1.32942	0.001	0.001	1	5	male_Vs_female
PTGDR2	0.48883	-1.23945	0.001	0.001	1	5	male_Vs_female
VSIG4	0.48883	-0.75586	0.001	0.001	1	5	male_Vs_female
BCL2A1	0.491394	-0.202986	0.113	0.122	1	5	male_Vs_female
TLR2	0.493758	0.283699	0.015	0.012	1	5	male_Vs_female
IL18RAP	0.502124	-0.414068	0.006	0.009	1	5	male_Vs_female
MCM2	0.502978	-0.273603	0.006	0.009	1	5	male_Vs_female
GZMB	0.510186	-0.266959	0.011	0.015	1	5	male_Vs_female
LTA	0.510754	-0.208503	0.038	0.044	1	5	male_Vs_female
KLRG1	0.51127	-0.512072	0.011	0.015	1	5	male_Vs_female
NKG7	0.516901	-0.287283	0.056	0.063	1	5	male_Vs_female
TNFRSF25	0.517249	-0.000148917	0.128	0.138	1	5	male_Vs_female
HLA.DMA	0.522574	-0.15676	0.037	0.043	1	5	male_Vs_female
FTH1	0.530112	0.201454	0.064	0.057	1	5	male_Vs_female
C1QB	0.53342	0.928584	0.001	0	1	5	male_Vs_female
CCR1	0.53342	1.0796	0.001	0	1	5	male_Vs_female
CCR10	0.53342	6.50794	0.001	0	1	5	male_Vs_female
CCR8	0.53342	9.42966	0.001	0	1	5	male_Vs_female
CXCL3	0.53342	5.29247	0.001	0	1	5	male_Vs_female
EGR3	0.53342	3.41324	0.001	0	1	5	male_Vs_female
FAM129C	0.53342	3.88067	0.001	0	1	5	male_Vs_female
FOSL1	0.53342	2.97772	0.001	0	1	5	male_Vs_female
IGHG3-secreted	0.53342	1.60339	0.001	0	1	5	male_Vs_female
IL1R2	0.53342	2.0079	0.001	0	1	5	male_Vs_female
LIF	0.53342	8.76501	0.001	0	1	5	male_Vs_female
NCF1	0.53342	2.4693	0.001	0	1	5	male_Vs_female
SH3BGRL2	0.53342	7.89928	0.001	0	1	5	male_Vs_female
TCF4	0.53342	5.62315	0.001	0	1	5	male_Vs_female
THBD	0.53342	4.89701	0.001	0	1	5	male_Vs_female
TOP2A	0.53342	6.5664	0.001	0	1	5	male_Vs_female
TREM1	0.53342	0.257501	0.001	0	1	5	male_Vs_female
AIM2	0.536007	0.946405	0.003	0.001	1	5	male_Vs_female
MMP25	0.536007	0.770557	0.003	0.001	1	5	male_Vs_female
CD86	0.536401	-0.206565	0.004	0.006	1	5	male_Vs_female
FOXP1	0.540531	-0.452554	0.029	0.034	1	5	male_Vs_female
JCHAIN	0.549468	-0.669938	0.002	0.003	1	5	male_Vs_female
TNFRSF13C	0.54949	-0.619435	0.003	0.004	1	5	male_Vs_female
CCL20	0.55029	-0.776093	0.002	0.003	1	5	male_Vs_female
IL12A	0.55029	-0.764424	0.002	0.003	1	5	male_Vs_female
TRDC	0.560965	0.205115	0.015	0.012	1	5	male_Vs_female
ACKR3	0.582255	0.715315	0.006	0.004	1	5	male_Vs_female
BACH2	0.588384	-0.241952	0.02	0.024	1	5	male_Vs_female
VCAN	0.594634	0.132311	0.026	0.022	1	5	male_Vs_female
CD274	0.598217	-0.0730609	0.012	0.015	1	5	male_Vs_female
SOD2	0.599197	0.228208	0.032	0.028	1	5	male_Vs_female
FBP1	0.615383	0.21968	0.016	0.013	1	5	male_Vs_female
GZMH	0.624142	-0.10639	0.011	0.013	1	5	male_Vs_female
NAMPT	0.624245	-0.337257	0.031	0.035	1	5	male_Vs_female
TNF	0.639999	0.195166	0.038	0.034	1	5	male_Vs_female
MNDA	0.640007	0.135676	0.013	0.01	1	5	male_Vs_female
CD33	0.645132	-0.141759	0.006	0.007	1	5	male_Vs_female
CD14	0.645174	-0.0040673	0.033	0.029	1	5	male_Vs_female
MS4A1	0.657224	0.0740976	0.01	0.012	1	5	male_Vs_female
LILRB1	0.666554	-0.0407113	0.023	0.026	1	5	male_Vs_female
STAT1	0.667459	0.298537	0.023	0.021	1	5	male_Vs_female
APOBEC3G	0.668213	0.144944	0.076	0.071	1	5	male_Vs_female
PLIN2	0.670146	-0.3485	0.026	0.029	1	5	male_Vs_female
LAMP3	0.679507	0.713359	0.007	0.006	1	5	male_Vs_female
KLRC4.KLRK1	0.680161	0.123648	0.007	0.006	1	5	male_Vs_female
HAVCR2	0.680628	-0.276284	0.005	0.006	1	5	male_Vs_female
IGHD-membrane	0.682185	0.32321	0.005	0.006	1	5	male_Vs_female
C5AR1	0.683159	-0.0360683	0.019	0.022	1	5	male_Vs_female
TCL1A	0.689865	0.795473	0.002	0.001	1	5	male_Vs_female
IL2	0.690168	0.636539	0.002	0.001	1	5	male_Vs_female
TNFSF14	0.690168	0.627703	0.002	0.001	1	5	male_Vs_female
PDIA6	0.696677	0.00932784	0.092	0.087	1	5	male_Vs_female
GCA	0.701696	-0.0771009	0.025	0.028	1	5	male_Vs_female
RORC	0.714548	-0.495798	0.011	0.013	1	5	male_Vs_female
ICAM1	0.716209	-0.0745554	0.011	0.013	1	5	male_Vs_female
ANXA5	0.716783	-0.114693	0.215	0.219	1	5	male_Vs_female
ITGAM	0.721752	0.0928042	0.012	0.01	1	5	male_Vs_female
CXCR3	0.722406	2.34617e-05	0.003	0.004	1	5	male_Vs_female
ASAH1	0.724835	0.0865734	0.093	0.088	1	5	male_Vs_female
TRGC2	0.729415	-0.522364	0.041	0.044	1	5	male_Vs_female
FCGR3A	0.731007	-0.0512684	0.027	0.029	1	5	male_Vs_female
XYLT1	0.741161	-0.443455	0.017	0.019	1	5	male_Vs_female
VNN2	0.749146	-0.0723352	0.047	0.05	1	5	male_Vs_female
SLC25A37	0.752639	-0.184379	0.01	0.012	1	5	male_Vs_female
TRBV3.1	0.770722	-0.208833	0.006	0.007	1	5	male_Vs_female
BLNK	0.771432	-0.327837	0.002	0.003	1	5	male_Vs_female
CD22	0.771432	-0.147439	0.002	0.003	1	5	male_Vs_female
FCER2	0.771432	-0.253913	0.002	0.003	1	5	male_Vs_female
AURKB	0.772006	0.151389	0.002	0.003	1	5	male_Vs_female
LAP3	0.772287	-0.11211	0.073	0.076	1	5	male_Vs_female
PASK	0.783644	0.0535196	0.263	0.259	1	5	male_Vs_female
CCL5	0.786763	-0.176791	0.042	0.044	1	5	male_Vs_female
KDELR1	0.793355	-0.126261	0.039	0.041	1	5	male_Vs_female
CAMKK2	0.793647	-0.0909072	0.027	0.029	1	5	male_Vs_female
IER3	0.807899	0.212875	0.011	0.01	1	5	male_Vs_female
IRF4	0.807899	0.261151	0.011	0.01	1	5	male_Vs_female
IGHA1-secreted	0.820645	-0.794474	0.005	0.006	1	5	male_Vs_female
HLA.DPA1	0.82609	0.0504743	0.064	0.062	1	5	male_Vs_female
S100A9	0.827395	0.00723321	0.312	0.318	1	5	male_Vs_female
IL7R	0.831148	0.0269165	0.658	0.662	1	5	male_Vs_female
IGHM-secreted	0.835172	0.212171	0.01	0.009	1	5	male_Vs_female
CD24	0.837554	-0.2899	0.001	0.001	1	5	male_Vs_female
IFNG	0.837554	-0.309704	0.001	0.001	1	5	male_Vs_female
MZB1	0.837554	-0.237269	0.001	0.001	1	5	male_Vs_female
PAX5	0.837554	-0.270444	0.001	0.001	1	5	male_Vs_female
PDCD1	0.837554	-0.36173	0.001	0.001	1	5	male_Vs_female
FUT4	0.839923	-0.481335	0.008	0.009	1	5	male_Vs_female
LAIR2	0.843472	0.0116582	0.019	0.018	1	5	male_Vs_female
RNASE2	0.849832	0.112483	0.003	0.003	1	5	male_Vs_female
CCR6	0.850211	-0.129347	0.031	0.032	1	5	male_Vs_female
TSPAN32	0.850448	0.135484	0.065	0.063	1	5	male_Vs_female
IGHG2-secreted	0.85136	-0.769736	0.003	0.003	1	5	male_Vs_female
CD300A	0.865183	-0.0467266	0.047	0.049	1	5	male_Vs_female
YBX3	0.877198	0.177217	0.032	0.031	1	5	male_Vs_female
IL2RA	0.884737	0.0398114	0.057	0.059	1	5	male_Vs_female
TNFSF10	0.887369	-0.0346268	0.084	0.085	1	5	male_Vs_female
AQP9	0.888379	-0.0837288	0.004	0.004	1	5	male_Vs_female
NAIP	0.888379	-0.131417	0.004	0.004	1	5	male_Vs_female
SIGLEC10	0.888379	-0.0632763	0.004	0.004	1	5	male_Vs_female
B3GALT2	0.893768	0.222612	0.002	0.001	1	5	male_Vs_female
CLEC4D	0.893768	0.115623	0.002	0.001	1	5	male_Vs_female
GAB2	0.893768	0.143826	0.002	0.001	1	5	male_Vs_female
LILRB4	0.893768	0.102371	0.002	0.001	1	5	male_Vs_female
LRP1	0.894856	-0.918826	0.002	0.001	1	5	male_Vs_female
BTLA	0.899998	0.0557419	0.01	0.01	1	5	male_Vs_female
TARP-refseq	0.900259	-0.854311	0.015	0.015	1	5	male_Vs_female
CST7	0.901594	-0.464587	0.042	0.041	1	5	male_Vs_female
KLRK1	0.907915	0.039844	0.006	0.006	1	5	male_Vs_female
LAT2	0.907915	0.0361387	0.006	0.006	1	5	male_Vs_female
NINJ2	0.913848	0.14057	0.026	0.025	1	5	male_Vs_female
CXCL5	0.923683	0.15092	0.014	0.013	1	5	male_Vs_female
TGFB1	0.924832	0.0518891	0.014	0.013	1	5	male_Vs_female
IFITM1	0.934128	-0.0944995	0.062	0.063	1	5	male_Vs_female
TNFSF13	0.946653	-0.0630837	0.024	0.024	1	5	male_Vs_female
SLC7A7	0.946772	-0.0145634	0.011	0.012	1	5	male_Vs_female
CD63	0.949138	-0.0167708	0.203	0.203	1	5	male_Vs_female
ITGAX	0.951714	0.0362163	0.027	0.028	1	5	male_Vs_female
CCR4	0.956904	0.0528121	0.005	0.004	1	5	male_Vs_female
MGST1	0.956904	0.0212064	0.005	0.004	1	5	male_Vs_female
RASGEF1B	0.956904	0.0478702	0.005	0.004	1	5	male_Vs_female
LAG3	0.960596	-0.526959	0.006	0.006	1	5	male_Vs_female
CCR2	0.973694	-0.0245162	0.003	0.003	1	5	male_Vs_female
CD244	0.973694	-0.0163059	0.003	0.003	1	5	male_Vs_female
KLRD1	0.973694	-0.0270804	0.003	0.003	1	5	male_Vs_female
TMEM97	0.973694	-0.0396424	0.003	0.003	1	5	male_Vs_female
CD8A	0.989323	0.036184	0.013	0.013	1	5	male_Vs_female

## Sheet: 6
	p_val	avg_log2FC	pct.1	pct.2	p_val_adj	Cluster	Type
HLA.A	1.37e-07	0.185883	0.982	0.979	6.67e-05	6	High_CVD_Vs_Low_CVD
IL32	8.46e-07	0.211698	0.775	0.694	0.000412019	6	High_CVD_Vs_Low_CVD
CTLA4	5.51e-05	-0.590872	0.135	0.196	0.0268261	6	High_CVD_Vs_Low_CVD
VPS28	0.000759591	-0.531778	0.195	0.247	0.369921	6	High_CVD_Vs_Low_CVD
IGHA1-secreted	0.00136802	2.48799	0.013	0.002	0.666227	6	High_CVD_Vs_Low_CVD
BCL11B	0.00154343	-0.251166	0.225	0.284	0.751652	6	High_CVD_Vs_Low_CVD
IER3	0.0015958	1.25417	0.022	0.007	0.777154	6	High_CVD_Vs_Low_CVD
ICOS	0.00284185	-0.431805	0.08	0.116	1	6	High_CVD_Vs_Low_CVD
KLRK1	0.00285684	1.31527	0.028	0.011	1	6	High_CVD_Vs_Low_CVD
HLA.DRA	0.00457546	0.0412259	0.078	0.112	1	6	High_CVD_Vs_Low_CVD
SLC2A3	0.00602982	-0.598181	0.085	0.118	1	6	High_CVD_Vs_Low_CVD
CYTIP	0.00746232	-0.229927	0.324	0.375	1	6	High_CVD_Vs_Low_CVD
S100A9	0.00981517	-0.0448631	0.333	0.381	1	6	High_CVD_Vs_Low_CVD
BTG1	0.0114067	-0.226775	0.612	0.635	1	6	High_CVD_Vs_Low_CVD
ITGA4	0.0116501	-0.385282	0.13	0.167	1	6	High_CVD_Vs_Low_CVD
FYB	0.0130968	-0.330547	0.431	0.472	1	6	High_CVD_Vs_Low_CVD
CD69	0.013266	-0.261299	0.331	0.373	1	6	High_CVD_Vs_Low_CVD
KLF2	0.0133201	-0.208932	0.639	0.673	1	6	High_CVD_Vs_Low_CVD
RUNX3	0.0143611	-0.339923	0.147	0.184	1	6	High_CVD_Vs_Low_CVD
CNOT2	0.0173862	-0.342013	0.111	0.144	1	6	High_CVD_Vs_Low_CVD
ATF6B	0.0181214	2.9683	0.007	0.001	1	6	High_CVD_Vs_Low_CVD
BCL6	0.0198984	-1.29191	0.003	0.011	1	6	High_CVD_Vs_Low_CVD
SELPLG	0.0241411	0.169088	0.402	0.356	1	6	High_CVD_Vs_Low_CVD
IL23R	0.0242117	-0.448647	0.105	0.135	1	6	High_CVD_Vs_Low_CVD
KLRC4.KLRK1	0.0313987	0.885935	0.028	0.016	1	6	High_CVD_Vs_Low_CVD
ACKR3	0.0320595	2.16199	0.008	0.002	1	6	High_CVD_Vs_Low_CVD
C3AR1	0.0320595	1.35183	0.008	0.002	1	6	High_CVD_Vs_Low_CVD
NT5E	0.0347614	-1.77166	0.003	0.009	1	6	High_CVD_Vs_Low_CVD
IKZF3	0.038143	0.346067	0.082	0.06	1	6	High_CVD_Vs_Low_CVD
LCK	0.0406549	-0.17942	0.628	0.652	1	6	High_CVD_Vs_Low_CVD
BAX	0.040912	0.44712	0.129	0.103	1	6	High_CVD_Vs_Low_CVD
KLRC4	0.0435608	4.2276	0.003	0	1	6	High_CVD_Vs_Low_CVD
F5	0.0441259	0.868486	0.015	0.007	1	6	High_CVD_Vs_Low_CVD
S100A12	0.051922	-0.111972	0.042	0.059	1	6	High_CVD_Vs_Low_CVD
ICAM1	0.0538471	-0.969126	0.007	0.015	1	6	High_CVD_Vs_Low_CVD
CD36	0.0540283	0.363414	0.011	0.004	1	6	High_CVD_Vs_Low_CVD
SLC7A7	0.0543768	-0.306709	0.007	0.015	1	6	High_CVD_Vs_Low_CVD
XBP1	0.0582746	-0.446537	0.169	0.197	1	6	High_CVD_Vs_Low_CVD
IL4R	0.0600577	0.478226	0.212	0.185	1	6	High_CVD_Vs_Low_CVD
CD9	0.0608976	-2.20592	0.002	0.007	1	6	High_CVD_Vs_Low_CVD
F13A1	0.0616347	-0.955345	0.001	0.005	1	6	High_CVD_Vs_Low_CVD
TNFRSF4	0.0616347	-2.48041	0.001	0.005	1	6	High_CVD_Vs_Low_CVD
ANXA5	0.0627701	0.220533	0.108	0.085	1	6	High_CVD_Vs_Low_CVD
ADGRE1	0.0637177	-0.89881	0.008	0.016	1	6	High_CVD_Vs_Low_CVD
FYN	0.0648484	-0.0388978	0.388	0.433	1	6	High_CVD_Vs_Low_CVD
CXCR4	0.0651734	-0.203802	0.587	0.602	1	6	High_CVD_Vs_Low_CVD
ARL4C	0.0669355	-0.284448	0.206	0.236	1	6	High_CVD_Vs_Low_CVD
IFITM2	0.0693534	-0.0532078	0.435	0.474	1	6	High_CVD_Vs_Low_CVD
SYNE1	0.071092	0.307664	0.143	0.118	1	6	High_CVD_Vs_Low_CVD
TCF7	0.0771716	0.350606	0.222	0.196	1	6	High_CVD_Vs_Low_CVD
TKT	0.0788944	-0.248521	0.129	0.153	1	6	High_CVD_Vs_Low_CVD
NR4A1	0.0789517	-0.699581	0.005	0.011	1	6	High_CVD_Vs_Low_CVD
PELI1	0.0799011	-0.304624	0.083	0.103	1	6	High_CVD_Vs_Low_CVD
NEAT1	0.0804611	-0.27657	0.181	0.21	1	6	High_CVD_Vs_Low_CVD
SDCBP	0.0812729	-0.279211	0.14	0.165	1	6	High_CVD_Vs_Low_CVD
CLEC10A	0.0826034	0.649722	0.01	0.004	1	6	High_CVD_Vs_Low_CVD
CD52	0.0865139	0.030828	0.967	0.95	1	6	High_CVD_Vs_Low_CVD
ITM2B	0.0878846	-0.122884	0.654	0.678	1	6	High_CVD_Vs_Low_CVD
JUNB	0.0886885	-0.149443	0.289	0.318	1	6	High_CVD_Vs_Low_CVD
ZAP70	0.094715	0.186277	0.15	0.126	1	6	High_CVD_Vs_Low_CVD
IGKC	0.0968831	0.707481	0.03	0.02	1	6	High_CVD_Vs_Low_CVD
IKZF2	0.100935	1.33123	0.008	0.003	1	6	High_CVD_Vs_Low_CVD
CCL3	0.101028	0.85395	0.008	0.003	1	6	High_CVD_Vs_Low_CVD
CD4	0.101437	-0.187533	0.394	0.421	1	6	High_CVD_Vs_Low_CVD
PRDM1	0.102588	-0.720594	0.028	0.039	1	6	High_CVD_Vs_Low_CVD
IL18	0.106722	-1.4129	0.001	0.004	1	6	High_CVD_Vs_Low_CVD
PTTG2	0.115224	-1.27309	0.003	0.008	1	6	High_CVD_Vs_Low_CVD
HAVCR2	0.117525	0.687886	0.015	0.008	1	6	High_CVD_Vs_Low_CVD
LGALS3	0.118353	-0.32507	0.015	0.024	1	6	High_CVD_Vs_Low_CVD
KCNE3	0.123714	0.683496	0.007	0.002	1	6	High_CVD_Vs_Low_CVD
CD3D	0.125135	-0.131261	0.796	0.792	1	6	High_CVD_Vs_Low_CVD
TNF	0.127832	0.779969	0.029	0.02	1	6	High_CVD_Vs_Low_CVD
SAMD3	0.130077	-0.284046	0.058	0.074	1	6	High_CVD_Vs_Low_CVD
CD79B	0.130317	-0.42605	0.028	0.039	1	6	High_CVD_Vs_Low_CVD
CD27	0.136331	-0.180546	0.466	0.495	1	6	High_CVD_Vs_Low_CVD
IL15	0.138442	-1.18591	0.003	0.007	1	6	High_CVD_Vs_Low_CVD
LGALS9	0.140971	0.264751	0.091	0.075	1	6	High_CVD_Vs_Low_CVD
CD22	0.144145	0.0844523	0.004	0.009	1	6	High_CVD_Vs_Low_CVD
ITGB2	0.145057	0.0195677	0.581	0.549	1	6	High_CVD_Vs_Low_CVD
B3GAT1	0.153792	2.83893	0.002	0	1	6	High_CVD_Vs_Low_CVD
LEF1	0.155039	-0.0917675	0.528	0.562	1	6	High_CVD_Vs_Low_CVD
YBX3	0.157306	0.29824	0.033	0.024	1	6	High_CVD_Vs_Low_CVD
BPI	0.16101	-3.30659	0	0.002	1	6	High_CVD_Vs_Low_CVD
CCR6	0.16101	-3.84907	0	0.002	1	6	High_CVD_Vs_Low_CVD
CMTM2	0.16101	-2.71571	0	0.002	1	6	High_CVD_Vs_Low_CVD
TLR9	0.16101	-7.33874	0	0.002	1	6	High_CVD_Vs_Low_CVD
TREM1	0.16101	-0.641926	0	0.002	1	6	High_CVD_Vs_Low_CVD
PMCH	0.16101	-12.9986	0	0.002	1	6	High_CVD_Vs_Low_CVD
BTLA	0.161112	0.916033	0.014	0.008	1	6	High_CVD_Vs_Low_CVD
GZMA	0.16447	-0.117506	0.033	0.044	1	6	High_CVD_Vs_Low_CVD
MS4A1	0.169868	-0.405426	0.01	0.016	1	6	High_CVD_Vs_Low_CVD
C10orf54	0.170994	-0.121825	0.29	0.313	1	6	High_CVD_Vs_Low_CVD
GZMB	0.171299	-0.439128	0.017	0.025	1	6	High_CVD_Vs_Low_CVD
CD48	0.172933	0.0442784	0.881	0.884	1	6	High_CVD_Vs_Low_CVD
KLRD1	0.173236	1.09307	0.003	0.001	1	6	High_CVD_Vs_Low_CVD
LAT	0.184043	0.00523053	0.497	0.459	1	6	High_CVD_Vs_Low_CVD
CXCL5	0.184067	1.00003	0.008	0.004	1	6	High_CVD_Vs_Low_CVD
SORL1	0.185385	-0.178272	0.123	0.141	1	6	High_CVD_Vs_Low_CVD
FOXP1	0.188157	0.322802	0.038	0.029	1	6	High_CVD_Vs_Low_CVD
ASAH1	0.188383	-0.226037	0.072	0.086	1	6	High_CVD_Vs_Low_CVD
IL18RAP	0.191762	-0.481684	0.006	0.011	1	6	High_CVD_Vs_Low_CVD
PIK3IP1	0.193283	-0.111601	0.779	0.788	1	6	High_CVD_Vs_Low_CVD
IGHD-membrane	0.195192	0.599735	0.006	0.002	1	6	High_CVD_Vs_Low_CVD
FAS	0.200994	0.726237	0.017	0.011	1	6	High_CVD_Vs_Low_CVD
LAT2	0.202384	0.452653	0.013	0.007	1	6	High_CVD_Vs_Low_CVD
STAT5A	0.210556	0.206051	0.12	0.104	1	6	High_CVD_Vs_Low_CVD
CD96	0.215149	-1.18661	0.003	0.006	1	6	High_CVD_Vs_Low_CVD
POU2AF1	0.215829	-0.476621	0.003	0.006	1	6	High_CVD_Vs_Low_CVD
RORA	0.218735	-0.368251	0.037	0.047	1	6	High_CVD_Vs_Low_CVD
IL7R	0.218895	0.0912549	0.547	0.525	1	6	High_CVD_Vs_Low_CVD
HOPX	0.223363	-0.27128	0.013	0.02	1	6	High_CVD_Vs_Low_CVD
DOCK8	0.230354	-0.208163	0.104	0.119	1	6	High_CVD_Vs_Low_CVD
KLRC3	0.246588	1.42185	0.004	0.002	1	6	High_CVD_Vs_Low_CVD
CXCR3	0.246843	1.21025	0.004	0.002	1	6	High_CVD_Vs_Low_CVD
TSPAN32	0.247522	0.226137	0.105	0.091	1	6	High_CVD_Vs_Low_CVD
PTPRC	0.248625	0.00669144	0.596	0.565	1	6	High_CVD_Vs_Low_CVD
NAMPT	0.256726	-0.274674	0.031	0.039	1	6	High_CVD_Vs_Low_CVD
RGS1	0.257458	-0.0746393	0.043	0.053	1	6	High_CVD_Vs_Low_CVD
IRF8	0.258054	0.255169	0.035	0.027	1	6	High_CVD_Vs_Low_CVD
CXCL8	0.259349	-0.478151	0.003	0.007	1	6	High_CVD_Vs_Low_CVD
TIGIT	0.266028	-0.507123	0.006	0.01	1	6	High_CVD_Vs_Low_CVD
ENTPD1	0.266131	-0.740849	0.002	0.004	1	6	High_CVD_Vs_Low_CVD
GNLY	0.267634	-0.275251	0.058	0.048	1	6	High_CVD_Vs_Low_CVD
DPP4	0.269417	-0.244227	0.072	0.084	1	6	High_CVD_Vs_Low_CVD
C5AR1	0.28163	-0.100257	0.023	0.03	1	6	High_CVD_Vs_Low_CVD
ITGAE	0.28287	-0.243994	0.099	0.112	1	6	High_CVD_Vs_Low_CVD
PSEN1	0.287786	-0.558647	0.018	0.025	1	6	High_CVD_Vs_Low_CVD
PDIA4	0.28792	0.243725	0.064	0.054	1	6	High_CVD_Vs_Low_CVD
LIPA	0.293656	0.0645269	0.174	0.158	1	6	High_CVD_Vs_Low_CVD
CD2	0.295111	-0.0863686	0.453	0.475	1	6	High_CVD_Vs_Low_CVD
GLUL	0.296458	-0.0961705	0.067	0.078	1	6	High_CVD_Vs_Low_CVD
PTAFR	0.298219	-0.677249	0.004	0.007	1	6	High_CVD_Vs_Low_CVD
CXCL16	0.298778	0.458341	0.008	0.005	1	6	High_CVD_Vs_Low_CVD
LILRB1	0.300123	-0.124656	0.019	0.025	1	6	High_CVD_Vs_Low_CVD
CD7	0.302826	0.0959964	0.246	0.228	1	6	High_CVD_Vs_Low_CVD
JCHAIN	0.303392	1.35547	0.005	0.002	1	6	High_CVD_Vs_Low_CVD
FOXP3	0.304412	0.0308419	0.043	0.052	1	6	High_CVD_Vs_Low_CVD
ARG1	0.308852	1.60876	0.003	0.001	1	6	High_CVD_Vs_Low_CVD
CD83	0.312606	-0.0694558	0.015	0.021	1	6	High_CVD_Vs_Low_CVD
BLK	0.313503	5.92773	0.001	0	1	6	High_CVD_Vs_Low_CVD
BLNK	0.313503	2.03045	0.001	0	1	6	High_CVD_Vs_Low_CVD
CCL19	0.313503	11.1898	0.001	0	1	6	High_CVD_Vs_Low_CVD
CCL2	0.313503	5.43786	0.001	0	1	6	High_CVD_Vs_Low_CVD
CCR1	0.313503	1.39211	0.001	0	1	6	High_CVD_Vs_Low_CVD
CCR10	0.313503	8.48355	0.001	0	1	6	High_CVD_Vs_Low_CVD
CCR9	0.313503	7.71602	0.001	0	1	6	High_CVD_Vs_Low_CVD
CXCL10	0.313503	3.89047	0.001	0	1	6	High_CVD_Vs_Low_CVD
CXCR2	0.313503	3.10398	0.001	0	1	6	High_CVD_Vs_Low_CVD
FCGR3B	0.313503	8.56828	0.001	0	1	6	High_CVD_Vs_Low_CVD
FOSL1	0.313503	3.46399	0.001	0	1	6	High_CVD_Vs_Low_CVD
IL1RN	0.313503	1.34627	0.001	0	1	6	High_CVD_Vs_Low_CVD
MMRN1	0.313503	7.51973	0.001	0	1	6	High_CVD_Vs_Low_CVD
NCF1C	0.313503	3.26667	0.001	0	1	6	High_CVD_Vs_Low_CVD
SH2D1B	0.313503	1.52017	0.001	0	1	6	High_CVD_Vs_Low_CVD
TOP2A	0.313503	7.10668	0.001	0	1	6	High_CVD_Vs_Low_CVD
CD37	0.314459	0.00593393	0.684	0.666	1	6	High_CVD_Vs_Low_CVD
IGHM-membrane	0.316319	0.1007	0.027	0.021	1	6	High_CVD_Vs_Low_CVD
B3GALT2	0.321919	-8.84037	0	0.001	1	6	High_CVD_Vs_Low_CVD
CAVIN2	0.321919	-3.57721	0	0.001	1	6	High_CVD_Vs_Low_CVD
CCL20	0.321919	-8.10819	0	0.001	1	6	High_CVD_Vs_Low_CVD
CCR4	0.321919	-6.26637	0	0.001	1	6	High_CVD_Vs_Low_CVD
CD70	0.321919	-4.3136	0	0.001	1	6	High_CVD_Vs_Low_CVD
CMKLR1	0.321919	-3.17167	0	0.001	1	6	High_CVD_Vs_Low_CVD
EBF1	0.321919	-5.27388	0	0.001	1	6	High_CVD_Vs_Low_CVD
EGR3	0.321919	-3.89167	0	0.001	1	6	High_CVD_Vs_Low_CVD
GNG11	0.321919	-4.52525	0	0.001	1	6	High_CVD_Vs_Low_CVD
IL12RB2	0.321919	-5.31223	0	0.001	1	6	High_CVD_Vs_Low_CVD
IL1R2	0.321919	-2.41505	0	0.001	1	6	High_CVD_Vs_Low_CVD
ITGA2B	0.321919	-3.95034	0	0.001	1	6	High_CVD_Vs_Low_CVD
KIR2DL1	0.321919	-1.70131	0	0.001	1	6	High_CVD_Vs_Low_CVD
LRRC32	0.321919	-8.94269	0	0.001	1	6	High_CVD_Vs_Low_CVD
NCF1	0.321919	-2.90822	0	0.001	1	6	High_CVD_Vs_Low_CVD
PAX5	0.321919	-1.52029	0	0.001	1	6	High_CVD_Vs_Low_CVD
IL18R1	0.324843	0.770162	0.014	0.01	1	6	High_CVD_Vs_Low_CVD
CD8B	0.324843	0.585957	0.014	0.01	1	6	High_CVD_Vs_Low_CVD
MCM4	0.325619	0.669082	0.009	0.006	1	6	High_CVD_Vs_Low_CVD
AQP9	0.325678	-0.532291	0.001	0.002	1	6	High_CVD_Vs_Low_CVD
CCR5	0.325678	-1.40426	0.001	0.002	1	6	High_CVD_Vs_Low_CVD
RNASE2	0.325678	-0.497174	0.001	0.002	1	6	High_CVD_Vs_Low_CVD
IFNG	0.32629	-0.109832	0.001	0.002	1	6	High_CVD_Vs_Low_CVD
PXN	0.327118	-0.146855	0.165	0.18	1	6	High_CVD_Vs_Low_CVD
VEGFA	0.329406	-0.774498	0.003	0.005	1	6	High_CVD_Vs_Low_CVD
CD300C	0.329817	-0.456612	0.003	0.005	1	6	High_CVD_Vs_Low_CVD
APOBEC3G	0.339717	0.359068	0.075	0.066	1	6	High_CVD_Vs_Low_CVD
VNN2	0.342897	-0.218548	0.063	0.072	1	6	High_CVD_Vs_Low_CVD
CXCR5	0.349233	0.497703	0.01	0.007	1	6	High_CVD_Vs_Low_CVD
KDELR1	0.354116	0.24287	0.043	0.035	1	6	High_CVD_Vs_Low_CVD
LAIR2	0.356222	-0.34876	0.013	0.018	1	6	High_CVD_Vs_Low_CVD
FCN1	0.360109	0.0241908	0.126	0.114	1	6	High_CVD_Vs_Low_CVD
DUSP1	0.363018	0.085523	0.484	0.47	1	6	High_CVD_Vs_Low_CVD
CD244	0.363355	-0.395383	0.006	0.009	1	6	High_CVD_Vs_Low_CVD
EGR1	0.365463	0.361454	0.024	0.019	1	6	High_CVD_Vs_Low_CVD
NKG7	0.372256	3.25e-05	0.089	0.08	1	6	High_CVD_Vs_Low_CVD
XYLT1	0.375772	0.62168	0.018	0.013	1	6	High_CVD_Vs_Low_CVD
TNFSF13B	0.379699	0.197295	0.018	0.013	1	6	High_CVD_Vs_Low_CVD
CASP5	0.381385	0.0581617	0.199	0.185	1	6	High_CVD_Vs_Low_CVD
FCER1G	0.384144	-0.0947626	0.065	0.074	1	6	High_CVD_Vs_Low_CVD
CD3G	0.387821	0.211895	0.067	0.058	1	6	High_CVD_Vs_Low_CVD
BIN2	0.388416	-0.0921703	0.425	0.442	1	6	High_CVD_Vs_Low_CVD
FAM65B	0.392245	0.100209	0.335	0.32	1	6	High_CVD_Vs_Low_CVD
TLR8	0.401839	0.460818	0.003	0.002	1	6	High_CVD_Vs_Low_CVD
ZBTB16	0.401839	0.955917	0.003	0.002	1	6	High_CVD_Vs_Low_CVD
TRAT1	0.40713	0.106825	0.144	0.131	1	6	High_CVD_Vs_Low_CVD
FBP1	0.407289	-0.360463	0.023	0.029	1	6	High_CVD_Vs_Low_CVD
FOXO1	0.407753	-0.229838	0.058	0.066	1	6	High_CVD_Vs_Low_CVD
CX3CR1	0.417702	0.347729	0.008	0.005	1	6	High_CVD_Vs_Low_CVD
GAPDH	0.417863	-0.101714	0.628	0.646	1	6	High_CVD_Vs_Low_CVD
IFITM3	0.420325	-0.0418292	0.277	0.292	1	6	High_CVD_Vs_Low_CVD
CLEC4E	0.422252	-0.159638	0.004	0.007	1	6	High_CVD_Vs_Low_CVD
STAT6	0.424145	-0.0761924	0.09	0.1	1	6	High_CVD_Vs_Low_CVD
IGHG2-secreted	0.424919	2.17516	0.004	0.007	1	6	High_CVD_Vs_Low_CVD
QPCT	0.426189	-0.472218	0.002	0.003	1	6	High_CVD_Vs_Low_CVD
S100A8	0.426189	-0.523621	0.002	0.003	1	6	High_CVD_Vs_Low_CVD
TCL1A	0.426189	-0.461499	0.002	0.003	1	6	High_CVD_Vs_Low_CVD
CD74	0.431908	-0.0355872	0.53	0.538	1	6	High_CVD_Vs_Low_CVD
SYNE2	0.439257	-0.173187	0.064	0.072	1	6	High_CVD_Vs_Low_CVD
IKZF1	0.439726	-0.164035	0.124	0.135	1	6	High_CVD_Vs_Low_CVD
CD28	0.445574	-0.199267	0.067	0.075	1	6	High_CVD_Vs_Low_CVD
NAIP	0.457532	-0.53638	0.005	0.007	1	6	High_CVD_Vs_Low_CVD
RASGEF1B	0.457532	-0.519063	0.005	0.007	1	6	High_CVD_Vs_Low_CVD
TNFSF13	0.458243	-0.109608	0.021	0.025	1	6	High_CVD_Vs_Low_CVD
BCL2A1	0.4583	0.150438	0.083	0.075	1	6	High_CVD_Vs_Low_CVD
CCL5	0.461692	0.123509	0.076	0.068	1	6	High_CVD_Vs_Low_CVD
CD38	0.46362	-0.394036	0.015	0.019	1	6	High_CVD_Vs_Low_CVD
FGFBP2	0.46705	-0.456321	0.015	0.019	1	6	High_CVD_Vs_Low_CVD
GIMAP2	0.471746	0.103189	0.331	0.319	1	6	High_CVD_Vs_Low_CVD
CTSD	0.47616	-0.181168	0.078	0.086	1	6	High_CVD_Vs_Low_CVD
MYC	0.482512	-0.154993	0.316	0.33	1	6	High_CVD_Vs_Low_CVD
CTSA	0.482725	0.0570694	0.122	0.113	1	6	High_CVD_Vs_Low_CVD
TSPAN14	0.48345	-0.221292	0.066	0.073	1	6	High_CVD_Vs_Low_CVD
CD274	0.487738	-0.487051	0.006	0.008	1	6	High_CVD_Vs_Low_CVD
RNASE6	0.493892	-0.0917789	0.011	0.014	1	6	High_CVD_Vs_Low_CVD
MZB1	0.494816	-0.423471	0.003	0.004	1	6	High_CVD_Vs_Low_CVD
LAP3	0.500814	0.0374249	0.074	0.082	1	6	High_CVD_Vs_Low_CVD
LAG3	0.501103	0.167252	0.019	0.016	1	6	High_CVD_Vs_Low_CVD
TRGC2	0.505065	-0.110753	0.044	0.05	1	6	High_CVD_Vs_Low_CVD
CD86	0.50866	0.202258	0.005	0.003	1	6	High_CVD_Vs_Low_CVD
JUN	0.512282	0.160542	0.095	0.088	1	6	High_CVD_Vs_Low_CVD
PIK3AP1	0.51676	0.238435	0.012	0.009	1	6	High_CVD_Vs_Low_CVD
XPO6	0.518054	0.16271	0.173	0.164	1	6	High_CVD_Vs_Low_CVD
TRBC2	0.519427	-0.0294847	0.87	0.873	1	6	High_CVD_Vs_Low_CVD
LYN	0.533013	0.0918712	0.023	0.02	1	6	High_CVD_Vs_Low_CVD
LYZ	0.533481	0.00557204	0.11	0.103	1	6	High_CVD_Vs_Low_CVD
SOD2	0.537495	-0.222031	0.021	0.025	1	6	High_CVD_Vs_Low_CVD
GIMAP5	0.540603	-0.019435	0.297	0.313	1	6	High_CVD_Vs_Low_CVD
TLR2	0.548623	-0.17375	0.014	0.017	1	6	High_CVD_Vs_Low_CVD
BIRC3	0.551371	-0.169032	0.105	0.112	1	6	High_CVD_Vs_Low_CVD
AURKB	0.553724	0.994783	0.002	0.001	1	6	High_CVD_Vs_Low_CVD
LILRB4	0.553724	0.395725	0.002	0.001	1	6	High_CVD_Vs_Low_CVD
SNCA	0.553724	0.743429	0.002	0.001	1	6	High_CVD_Vs_Low_CVD
TNFRSF8	0.553724	0.749296	0.002	0.001	1	6	High_CVD_Vs_Low_CVD
ZNF683	0.553724	0.730009	0.002	0.001	1	6	High_CVD_Vs_Low_CVD
C1QB	0.554364	-0.309819	0.002	0.001	1	6	High_CVD_Vs_Low_CVD
STAT4	0.555068	-0.224025	0.112	0.119	1	6	High_CVD_Vs_Low_CVD
SPN	0.564718	0.264373	0.015	0.012	1	6	High_CVD_Vs_Low_CVD
HLA.DPA1	0.569003	-0.00433453	0.073	0.08	1	6	High_CVD_Vs_Low_CVD
DUSP4	0.574063	-0.941605	0.001	0.002	1	6	High_CVD_Vs_Low_CVD
FASLG	0.574063	-0.943433	0.001	0.002	1	6	High_CVD_Vs_Low_CVD
TNFRSF13C	0.574063	-0.94818	0.001	0.002	1	6	High_CVD_Vs_Low_CVD
FPR1	0.57478	-0.141709	0.009	0.011	1	6	High_CVD_Vs_Low_CVD
CBLB	0.597631	0.284485	0.038	0.034	1	6	High_CVD_Vs_Low_CVD
PRF1	0.602418	-0.127507	0.028	0.032	1	6	High_CVD_Vs_Low_CVD
TGFB1	0.60785	-0.268349	0.011	0.013	1	6	High_CVD_Vs_Low_CVD
IGHM-secreted	0.613912	-0.275411	0.005	0.007	1	6	High_CVD_Vs_Low_CVD
APLP2	0.617162	-0.033445	0.054	0.059	1	6	High_CVD_Vs_Low_CVD
SLC11A1	0.625674	0.217451	0.009	0.007	1	6	High_CVD_Vs_Low_CVD
CD63	0.62914	-0.0374598	0.144	0.152	1	6	High_CVD_Vs_Low_CVD
ITGAM	0.634535	-0.110872	0.013	0.015	1	6	High_CVD_Vs_Low_CVD
CCR2	0.640732	0.318721	0.003	0.002	1	6	High_CVD_Vs_Low_CVD
CXCL2	0.640732	0.528351	0.003	0.002	1	6	High_CVD_Vs_Low_CVD
SH3BGRL2	0.640732	0.608056	0.003	0.002	1	6	High_CVD_Vs_Low_CVD
NLRP3	0.640852	-0.210777	0.006	0.007	1	6	High_CVD_Vs_Low_CVD
KLRC1	0.641527	-0.735674	0.003	0.002	1	6	High_CVD_Vs_Low_CVD
CD3E	0.649725	0.010116	0.817	0.819	1	6	High_CVD_Vs_Low_CVD
TIAF1	0.656241	-0.0993707	0.109	0.114	1	6	High_CVD_Vs_Low_CVD
PDIA6	0.657983	-0.126497	0.052	0.056	1	6	High_CVD_Vs_Low_CVD
THBS1	0.663194	-0.131205	0.007	0.008	1	6	High_CVD_Vs_Low_CVD
FCER1A	0.66433	0.750066	0.007	0.008	1	6	High_CVD_Vs_Low_CVD
CD24	0.668807	-0.482728	0.002	0.002	1	6	High_CVD_Vs_Low_CVD
IL3RA	0.668807	-0.463472	0.002	0.002	1	6	High_CVD_Vs_Low_CVD
MMP25	0.668807	-0.449092	0.002	0.002	1	6	High_CVD_Vs_Low_CVD
LGALS1	0.675383	-0.070519	0.136	0.142	1	6	High_CVD_Vs_Low_CVD
IL2RA	0.681901	0.0583013	0.041	0.044	1	6	High_CVD_Vs_Low_CVD
CSF3R	0.686259	-0.0798215	0.017	0.019	1	6	High_CVD_Vs_Low_CVD
TNFSF8	0.686665	-0.112906	0.082	0.086	1	6	High_CVD_Vs_Low_CVD
C1QA	0.688308	0.309589	0.003	0.002	1	6	High_CVD_Vs_Low_CVD
CR2	0.688308	0.429557	0.003	0.002	1	6	High_CVD_Vs_Low_CVD
GAB2	0.688308	0.337221	0.003	0.002	1	6	High_CVD_Vs_Low_CVD
BCL2	0.68913	-0.0296701	0.146	0.139	1	6	High_CVD_Vs_Low_CVD
KLRF1	0.697317	-0.260378	0.008	0.01	1	6	High_CVD_Vs_Low_CVD
GNAI2	0.699465	0.119151	0.158	0.166	1	6	High_CVD_Vs_Low_CVD
TC2N	0.703168	0.0140855	0.045	0.042	1	6	High_CVD_Vs_Low_CVD
ACSL1	0.703345	0.139405	0.017	0.015	1	6	High_CVD_Vs_Low_CVD
STAT3	0.709254	-0.209714	0.098	0.103	1	6	High_CVD_Vs_Low_CVD
TARP-refseq	0.711583	0.20444	0.018	0.016	1	6	High_CVD_Vs_Low_CVD
MXD1	0.715036	0.041416	0.018	0.016	1	6	High_CVD_Vs_Low_CVD
LTB	0.717611	-0.299276	0.125	0.129	1	6	High_CVD_Vs_Low_CVD
MCTP2	0.718221	0.750011	0.004	0.003	1	6	High_CVD_Vs_Low_CVD
CD44	0.725681	-0.0576512	0.343	0.348	1	6	High_CVD_Vs_Low_CVD
TBX21	0.726643	-0.154866	0.01	0.011	1	6	High_CVD_Vs_Low_CVD
IGBP1	0.728452	0.0986685	0.149	0.145	1	6	High_CVD_Vs_Low_CVD
IRF4	0.731298	-0.0786829	0.036	0.039	1	6	High_CVD_Vs_Low_CVD
TNFSF10	0.739307	-0.0679769	0.101	0.105	1	6	High_CVD_Vs_Low_CVD
CD33	0.740814	0.0893614	0.005	0.004	1	6	High_CVD_Vs_Low_CVD
CLC	0.740814	0.287779	0.005	0.004	1	6	High_CVD_Vs_Low_CVD
PCNA	0.741657	0.187814	0.027	0.025	1	6	High_CVD_Vs_Low_CVD
IFNGR1	0.743984	-0.147805	0.062	0.065	1	6	High_CVD_Vs_Low_CVD
CD6	0.748956	-0.0484971	0.588	0.587	1	6	High_CVD_Vs_Low_CVD
IL12RB1	0.75352	-0.0326046	0.028	0.026	1	6	High_CVD_Vs_Low_CVD
SIGLEC10	0.757148	0.127115	0.006	0.005	1	6	High_CVD_Vs_Low_CVD
CD72	0.759504	0.20096	0.003	0.004	1	6	High_CVD_Vs_Low_CVD
ADA	0.76597	-0.0554966	0.087	0.09	1	6	High_CVD_Vs_Low_CVD
CD79A	0.768589	-0.0642045	0.013	0.015	1	6	High_CVD_Vs_Low_CVD
TGFB3	0.768589	-0.144173	0.013	0.015	1	6	High_CVD_Vs_Low_CVD
FUT4	0.769908	0.204552	0.007	0.006	1	6	High_CVD_Vs_Low_CVD
PASK	0.776529	-0.126615	0.111	0.107	1	6	High_CVD_Vs_Low_CVD
MGST1	0.778937	0.234279	0.008	0.007	1	6	High_CVD_Vs_Low_CVD
DUSP2	0.780645	0.139041	0.133	0.137	1	6	High_CVD_Vs_Low_CVD
SLC25A37	0.783093	-0.238471	0.015	0.016	1	6	High_CVD_Vs_Low_CVD
CCL4	0.790377	-0.220057	0.008	0.007	1	6	High_CVD_Vs_Low_CVD
TXK	0.803662	0.0215846	0.196	0.192	1	6	High_CVD_Vs_Low_CVD
CD40	0.806841	0.128769	0.011	0.01	1	6	High_CVD_Vs_Low_CVD
CTSW	0.808927	-0.184758	0.114	0.116	1	6	High_CVD_Vs_Low_CVD
IL1B	0.809103	0.439112	0.005	0.006	1	6	High_CVD_Vs_Low_CVD
FCGR2A	0.813051	-0.0194471	0.012	0.011	1	6	High_CVD_Vs_Low_CVD
KLRB1	0.815846	-0.00259014	0.085	0.082	1	6	High_CVD_Vs_Low_CVD
LAMP1	0.817594	-0.00662737	0.323	0.327	1	6	High_CVD_Vs_Low_CVD
HLA.DMA	0.817709	-0.0210399	0.061	0.063	1	6	High_CVD_Vs_Low_CVD
TGFBI	0.819952	1.37e-05	0.019	0.021	1	6	High_CVD_Vs_Low_CVD
STAT1	0.822298	0.213839	0.019	0.021	1	6	High_CVD_Vs_Low_CVD
NCR3	0.822999	0.422237	0.016	0.015	1	6	High_CVD_Vs_Low_CVD
IL15RA	0.824919	0.218788	0.016	0.015	1	6	High_CVD_Vs_Low_CVD
LY86	0.829012	0.0451204	0.017	0.016	1	6	High_CVD_Vs_Low_CVD
TRDC	0.831645	-0.746092	0.018	0.017	1	6	High_CVD_Vs_Low_CVD
LTA	0.843957	-0.136673	0.048	0.05	1	6	High_CVD_Vs_Low_CVD
GCA	0.84454	-0.109563	0.024	0.025	1	6	High_CVD_Vs_Low_CVD
FCGR3A	0.846636	0.11701	0.032	0.03	1	6	High_CVD_Vs_Low_CVD
S1PR5	0.847831	-0.0819418	0.008	0.008	1	6	High_CVD_Vs_Low_CVD
HLA.DQB1	0.851689	0.0422055	0.044	0.043	1	6	High_CVD_Vs_Low_CVD
IFITM1	0.851968	0.120491	0.043	0.045	1	6	High_CVD_Vs_Low_CVD
CCR7	0.855509	-0.218761	0.45	0.434	1	6	High_CVD_Vs_Low_CVD
R3HDM4	0.866421	-0.0967412	0.187	0.189	1	6	High_CVD_Vs_Low_CVD
IL2RB	0.867985	-0.0843588	0.112	0.11	1	6	High_CVD_Vs_Low_CVD
ITGAX	0.876808	-0.0823888	0.033	0.034	1	6	High_CVD_Vs_Low_CVD
RPN2	0.877585	0.0642323	0.207	0.211	1	6	High_CVD_Vs_Low_CVD
NINJ2	0.882384	-0.0733964	0.011	0.011	1	6	High_CVD_Vs_Low_CVD
S100A10	0.884278	-0.0070657	0.504	0.5	1	6	High_CVD_Vs_Low_CVD
CD247	0.889824	0.132822	0.199	0.199	1	6	High_CVD_Vs_Low_CVD
TNFRSF25	0.896764	0.0540757	0.092	0.09	1	6	High_CVD_Vs_Low_CVD
GZMH	0.920601	-0.16919	0.018	0.018	1	6	High_CVD_Vs_Low_CVD
CD14	0.923794	-0.00340246	0.048	0.049	1	6	High_CVD_Vs_Low_CVD
CAMKK2	0.936521	0.0556279	0.02	0.021	1	6	High_CVD_Vs_Low_CVD
SCPEP1	0.940083	-0.080648	0.041	0.04	1	6	High_CVD_Vs_Low_CVD
VCAN	0.940867	-0.0119285	0.033	0.032	1	6	High_CVD_Vs_Low_CVD
CD8A	0.945583	0.68109	0.022	0.022	1	6	High_CVD_Vs_Low_CVD
CD5	0.946241	-0.0604499	0.346	0.345	1	6	High_CVD_Vs_Low_CVD
HLA.B	0.946955	-0.0709709	0.992	0.995	1	6	High_CVD_Vs_Low_CVD
PLIN2	0.953822	0.132772	0.017	0.016	1	6	High_CVD_Vs_Low_CVD
GZMK	0.955419	-0.00141633	0.023	0.022	1	6	High_CVD_Vs_Low_CVD
MCM2	0.957062	0.0248351	0.016	0.016	1	6	High_CVD_Vs_Low_CVD
CST7	0.957353	-0.34167	0.036	0.036	1	6	High_CVD_Vs_Low_CVD
TRAC	0.957713	0.0545643	0.848	0.851	1	6	High_CVD_Vs_Low_CVD
KLRG1	0.958301	0.289353	0.013	0.012	1	6	High_CVD_Vs_Low_CVD
MNDA	0.960662	0.00933355	0.013	0.013	1	6	High_CVD_Vs_Low_CVD
TRIB2	0.961112	0.0315643	0.308	0.308	1	6	High_CVD_Vs_Low_CVD
TRBV3.1	0.96254	-0.101158	0.013	0.012	1	6	High_CVD_Vs_Low_CVD
CCND2	0.965103	0.217505	0.055	0.056	1	6	High_CVD_Vs_Low_CVD
TTC38	0.96903	0.0212237	0.008	0.008	1	6	High_CVD_Vs_Low_CVD
SELL	0.97133	0.0662446	0.639	0.658	1	6	High_CVD_Vs_Low_CVD
IGLC3	0.97413	1.7393	0.035	0.035	1	6	High_CVD_Vs_Low_CVD
CD200	0.974172	0.0246408	0.006	0.006	1	6	High_CVD_Vs_Low_CVD
SRGN	0.974338	-0.0708126	0.037	0.037	1	6	High_CVD_Vs_Low_CVD
CD300A	0.975857	-0.0390253	0.036	0.036	1	6	High_CVD_Vs_Low_CVD
LAMP3	0.976124	0.02499	0.005	0.005	1	6	High_CVD_Vs_Low_CVD
IGHG1-secreted	0.976993	0.526852	0.004	0.004	1	6	High_CVD_Vs_Low_CVD
CD163	0.978248	0.00597886	0.004	0.004	1	6	High_CVD_Vs_Low_CVD
IL12A	0.980599	0.0247936	0.003	0.003	1	6	High_CVD_Vs_Low_CVD
LRP1	0.980599	0.020073	0.003	0.003	1	6	High_CVD_Vs_Low_CVD
FTH1	0.981456	-0.103739	0.043	0.043	1	6	High_CVD_Vs_Low_CVD
TMEM97	0.981534	-0.485335	0.003	0.003	1	6	High_CVD_Vs_Low_CVD
CD1C	0.982463	0.60617	0.003	0.002	1	6	High_CVD_Vs_Low_CVD
RAB27B	0.982463	0.669905	0.003	0.002	1	6	High_CVD_Vs_Low_CVD
FLT3	0.983272	0.0228986	0.003	0.002	1	6	High_CVD_Vs_Low_CVD
TTYH3	0.983272	0.0210305	0.003	0.002	1	6	High_CVD_Vs_Low_CVD
FOSB	0.985768	0.235165	0.301	0.304	1	6	High_CVD_Vs_Low_CVD
FCER2	0.986457	0.0150374	0.002	0.002	1	6	High_CVD_Vs_Low_CVD
BACH2	0.987598	-0.195206	0.044	0.044	1	6	High_CVD_Vs_Low_CVD
CD160	0.990661	0.0150467	0.001	0.001	1	6	High_CVD_Vs_Low_CVD
IGHG3-secreted	0.990661	0.0187212	0.001	0.001	1	6	High_CVD_Vs_Low_CVD
MITF	0.990661	0.023541	0.001	0.001	1	6	High_CVD_Vs_Low_CVD
SPON2	0.990661	0.0198333	0.001	0.001	1	6	High_CVD_Vs_Low_CVD
TNFSF14	0.990661	0.0242053	0.001	0.001	1	6	High_CVD_Vs_Low_CVD
VMO1	0.990661	0.0176241	0.001	0.001	1	6	High_CVD_Vs_Low_CVD
CHI3L2	0.993756	-0.0306306	0.052	0.052	1	6	High_CVD_Vs_Low_CVD
TCF7	4.67694e-27	1.37402	0.31	0.132	2.27767e-24	6	Diabetes+_Vs_Diabetes-
GAPDH	2.02009e-12	0.513804	0.691	0.595	9.83785e-10	6	Diabetes+_Vs_Diabetes-
LTB	1.21561e-11	1.17598	0.179	0.087	5.92001e-09	6	Diabetes+_Vs_Diabetes-
GNAI2	5.58267e-11	0.850675	0.217	0.119	2.71876e-08	6	Diabetes+_Vs_Diabetes-
CD3E	1.20762e-09	0.486766	0.843	0.799	5.88112e-07	6	Diabetes+_Vs_Diabetes-
IL32	2.90136e-09	-0.348547	0.684	0.772	1.41296e-06	6	Diabetes+_Vs_Diabetes-
R3HDM4	8.21289e-09	0.943124	0.238	0.149	3.99968e-06	6	Diabetes+_Vs_Diabetes-
NEAT1	6.36018e-08	1.00897	0.242	0.16	3.09741e-05	6	Diabetes+_Vs_Diabetes-
SLC2A3	8.38557e-08	1.06233	0.139	0.073	4.08377e-05	6	Diabetes+_Vs_Diabetes-
CD52	8.77027e-08	0.218384	0.958	0.959	4.27112e-05	6	Diabetes+_Vs_Diabetes-
CD7	8.88638e-08	0.771714	0.289	0.198	4.32767e-05	6	Diabetes+_Vs_Diabetes-
CD4	1.11846e-07	0.493278	0.463	0.365	5.4469e-05	6	Diabetes+_Vs_Diabetes-
CD74	7.29806e-07	0.0806802	0.587	0.494	0.000355416	6	Diabetes+_Vs_Diabetes-
DPP4	1.59425e-06	0.938638	0.108	0.055	0.000776398	6	Diabetes+_Vs_Diabetes-
CTSW	2.2809e-06	0.963046	0.149	0.089	0.0011108	6	Diabetes+_Vs_Diabetes-
XPO6	3.06193e-06	0.624596	0.209	0.138	0.00149116	6	Diabetes+_Vs_Diabetes-
CCR7	7.23732e-06	0.56385	0.484	0.41	0.00352458	6	Diabetes+_Vs_Diabetes-
TNFRSF25	1.12503e-05	0.973443	0.12	0.069	0.00547888	6	Diabetes+_Vs_Diabetes-
XBP1	1.4363e-05	0.797965	0.22	0.155	0.00699477	6	Diabetes+_Vs_Diabetes-
HLA.B	1.45943e-05	0.261142	0.993	0.993	0.00710744	6	Diabetes+_Vs_Diabetes-
CD44	1.76534e-05	0.431031	0.39	0.312	0.00859719	6	Diabetes+_Vs_Diabetes-
SORL1	6.62713e-05	0.493556	0.164	0.108	0.0322741	6	Diabetes+_Vs_Diabetes-
HLA.A	9.06134e-05	-0.0902024	0.968	0.991	0.0441287	6	Diabetes+_Vs_Diabetes-
BIN2	0.00013875	0.273357	0.473	0.403	0.0675711	6	Diabetes+_Vs_Diabetes-
ICOS	0.000226807	0.749718	0.124	0.079	0.110455	6	Diabetes+_Vs_Diabetes-
KLF2	0.000266259	-0.298146	0.627	0.678	0.129668	6	Diabetes+_Vs_Diabetes-
ITGB2	0.000296621	0.210537	0.602	0.536	0.144455	6	Diabetes+_Vs_Diabetes-
CD37	0.000358006	0.269389	0.705	0.652	0.174349	6	Diabetes+_Vs_Diabetes-
ARL4C	0.000383605	0.562182	0.253	0.197	0.186816	6	Diabetes+_Vs_Diabetes-
IFITM1	0.000482741	0.906203	0.061	0.031	0.235095	6	Diabetes+_Vs_Diabetes-
SDCBP	0.000492412	0.521827	0.181	0.131	0.239805	6	Diabetes+_Vs_Diabetes-
JUNB	0.000551419	0.516776	0.336	0.279	0.268541	6	Diabetes+_Vs_Diabetes-
CCL5	0.000617017	-0.365724	0.051	0.088	0.300487	6	Diabetes+_Vs_Diabetes-
LGALS9	0.000628213	0.466638	0.105	0.066	0.30594	6	Diabetes+_Vs_Diabetes-
ZAP70	0.00102312	0.596096	0.164	0.119	0.498259	6	Diabetes+_Vs_Diabetes-
BTG1	0.00132798	0.224757	0.654	0.6	0.646727	6	Diabetes+_Vs_Diabetes-
CCND2	0.0024991	0.842548	0.071	0.043	1	6	Diabetes+_Vs_Diabetes-
KLRB1	0.00314324	0.793616	0.102	0.069	1	6	Diabetes+_Vs_Diabetes-
IL2RB	0.00358226	0.363627	0.132	0.094	1	6	Diabetes+_Vs_Diabetes-
IFITM3	0.00360269	0.233546	0.313	0.263	1	6	Diabetes+_Vs_Diabetes-
NAIP	0.00417644	2.24921	0.011	0.002	1	6	Diabetes+_Vs_Diabetes-
NR4A1	0.00425949	1.12252	0.014	0.004	1	6	Diabetes+_Vs_Diabetes-
FCER1A	0.00548166	-2.01438	0.002	0.012	1	6	Diabetes+_Vs_Diabetes-
BAX	0.00548474	-0.621926	0.096	0.132	1	6	Diabetes+_Vs_Diabetes-
BCL11B	0.00567027	0.352946	0.281	0.234	1	6	Diabetes+_Vs_Diabetes-
PRDM1	0.00703545	0.83907	0.045	0.025	1	6	Diabetes+_Vs_Diabetes-
CD6	0.00716327	0.328221	0.601	0.576	1	6	Diabetes+_Vs_Diabetes-
CD69	0.0076031	0.29975	0.379	0.331	1	6	Diabetes+_Vs_Diabetes-
BCL2	0.00817505	0.535029	0.164	0.127	1	6	Diabetes+_Vs_Diabetes-
CHI3L2	0.00882205	-0.478553	0.038	0.062	1	6	Diabetes+_Vs_Diabetes-
TNF	0.0108633	-0.770959	0.015	0.031	1	6	Diabetes+_Vs_Diabetes-
STAT6	0.0111387	0.486583	0.112	0.082	1	6	Diabetes+_Vs_Diabetes-
VPS28	0.0111497	0.397874	0.244	0.204	1	6	Diabetes+_Vs_Diabetes-
ITGA4	0.011607	0.529548	0.169	0.133	1	6	Diabetes+_Vs_Diabetes-
GNLY	0.0118493	-0.10929	0.04	0.064	1	6	Diabetes+_Vs_Diabetes-
STAT3	0.0126798	0.762731	0.117	0.088	1	6	Diabetes+_Vs_Diabetes-
FOXO1	0.0154783	0.476516	0.075	0.051	1	6	Diabetes+_Vs_Diabetes-
ITM2B	0.0160342	0.224375	0.675	0.658	1	6	Diabetes+_Vs_Diabetes-
VCAN	0.0187011	0.306638	0.042	0.025	1	6	Diabetes+_Vs_Diabetes-
CD96	0.019473	2.35446	0.008	0.001	1	6	Diabetes+_Vs_Diabetes-
FYN	0.0214166	0.239216	0.434	0.393	1	6	Diabetes+_Vs_Diabetes-
RUNX3	0.0216465	0.220601	0.186	0.15	1	6	Diabetes+_Vs_Diabetes-
TC2N	0.0220328	0.608417	0.054	0.035	1	6	Diabetes+_Vs_Diabetes-
CASP5	0.0229317	-0.179136	0.17	0.208	1	6	Diabetes+_Vs_Diabetes-
HLA.DRA	0.023741	-0.149868	0.11	0.083	1	6	Diabetes+_Vs_Diabetes-
TRIB2	0.0251106	0.345801	0.331	0.29	1	6	Diabetes+_Vs_Diabetes-
TRGC2	0.0262942	-0.589471	0.036	0.056	1	6	Diabetes+_Vs_Diabetes-
LIPA	0.0284524	0.274346	0.185	0.151	1	6	Diabetes+_Vs_Diabetes-
IGBP1	0.029724	0.370925	0.165	0.134	1	6	Diabetes+_Vs_Diabetes-
MYC	0.0312694	0.237631	0.345	0.307	1	6	Diabetes+_Vs_Diabetes-
CBLB	0.0316024	0.749336	0.046	0.029	1	6	Diabetes+_Vs_Diabetes-
IGHG1-secreted	0.0326446	-2.0846	0.001	0.007	1	6	Diabetes+_Vs_Diabetes-
TSPAN14	0.0330116	0.641108	0.082	0.06	1	6	Diabetes+_Vs_Diabetes-
NT5E	0.0341723	1.63838	0.01	0.003	1	6	Diabetes+_Vs_Diabetes-
SELPLG	0.0370174	-0.0665345	0.351	0.4	1	6	Diabetes+_Vs_Diabetes-
MCTP2	0.0373601	2.40629	0.007	0.001	1	6	Diabetes+_Vs_Diabetes-
PXN	0.0400596	0.366879	0.19	0.159	1	6	Diabetes+_Vs_Diabetes-
IGHG2-secreted	0.0408271	-2.95986	0.002	0.008	1	6	Diabetes+_Vs_Diabetes-
IKZF3	0.0426253	0.424083	0.083	0.061	1	6	Diabetes+_Vs_Diabetes-
AURKB	0.0480841	6.37133	0.003	0	1	6	Diabetes+_Vs_Diabetes-
TCL1A	0.0484974	1.14234	0.005	0.001	1	6	Diabetes+_Vs_Diabetes-
GIMAP5	0.049529	0.239185	0.325	0.29	1	6	Diabetes+_Vs_Diabetes-
JUN	0.0495753	0.332102	0.105	0.081	1	6	Diabetes+_Vs_Diabetes-
CSF3R	0.0498421	0.386117	0.024	0.013	1	6	Diabetes+_Vs_Diabetes-
TTC38	0.0508804	1.06808	0.012	0.005	1	6	Diabetes+_Vs_Diabetes-
CD63	0.0572053	0.234902	0.164	0.136	1	6	Diabetes+_Vs_Diabetes-
FAS	0.059076	-1.07069	0.009	0.018	1	6	Diabetes+_Vs_Diabetes-
SPN	0.0592524	-0.93943	0.009	0.018	1	6	Diabetes+_Vs_Diabetes-
IL2RA	0.0592659	0.62063	0.051	0.036	1	6	Diabetes+_Vs_Diabetes-
LEF1	0.0606386	0.160076	0.567	0.528	1	6	Diabetes+_Vs_Diabetes-
STAT4	0.0651622	0.482615	0.129	0.105	1	6	Diabetes+_Vs_Diabetes-
CX3CR1	0.0662442	-0.844728	0.003	0.009	1	6	Diabetes+_Vs_Diabetes-
MS4A1	0.067397	0.558399	0.018	0.01	1	6	Diabetes+_Vs_Diabetes-
ACSL1	0.0693011	-0.70507	0.01	0.02	1	6	Diabetes+_Vs_Diabetes-
S100A10	0.0693713	0.114486	0.521	0.488	1	6	Diabetes+_Vs_Diabetes-
CD300A	0.0728163	0.273636	0.044	0.03	1	6	Diabetes+_Vs_Diabetes-
FOSB	0.0769553	0.0496332	0.322	0.287	1	6	Diabetes+_Vs_Diabetes-
CCR5	0.0795155	-4.33247	0	0.003	1	6	Diabetes+_Vs_Diabetes-
RNASE2	0.0795155	-0.954923	0	0.003	1	6	Diabetes+_Vs_Diabetes-
TNFSF10	0.0801458	0.337299	0.115	0.094	1	6	Diabetes+_Vs_Diabetes-
TGFBI	0.0849517	-0.252249	0.014	0.024	1	6	Diabetes+_Vs_Diabetes-
XYLT1	0.089449	-1.01447	0.01	0.019	1	6	Diabetes+_Vs_Diabetes-
IKZF2	0.0957185	-1.47463	0.003	0.008	1	6	Diabetes+_Vs_Diabetes-
RORA	0.0959063	0.506777	0.05	0.036	1	6	Diabetes+_Vs_Diabetes-
CD79B	0.0960119	0.49148	0.04	0.028	1	6	Diabetes+_Vs_Diabetes-
SYNE2	0.0964719	0.274946	0.078	0.061	1	6	Diabetes+_Vs_Diabetes-
TGFB1	0.0972182	0.863083	0.016	0.009	1	6	Diabetes+_Vs_Diabetes-
BCL2A1	0.106494	0.327494	0.09	0.072	1	6	Diabetes+_Vs_Diabetes-
BPI	0.106663	3.50155	0.002	0	1	6	Diabetes+_Vs_Diabetes-
CCR6	0.106663	4.05044	0.002	0	1	6	Diabetes+_Vs_Diabetes-
CMTM2	0.106663	2.90024	0.002	0	1	6	Diabetes+_Vs_Diabetes-
SPON2	0.106663	3.2806	0.002	0	1	6	Diabetes+_Vs_Diabetes-
TREM1	0.106663	0.723	0.002	0	1	6	Diabetes+_Vs_Diabetes-
CXCR4	0.114433	-0.0707625	0.585	0.602	1	6	Diabetes+_Vs_Diabetes-
PIK3IP1	0.116956	0.172414	0.797	0.773	1	6	Diabetes+_Vs_Diabetes-
FOXP1	0.117949	0.638341	0.04	0.029	1	6	Diabetes+_Vs_Diabetes-
[truncated: 672 more rows]

## Sheet: 7
	p_val	avg_log2FC	pct.1	pct.2	p_val_adj	Cluster	Type
[truncated: 1,176 more rows]

[truncated: 9 more sheets: 8, 10, 11, 12, 13, 14, 15, 16, 17]
